# Supplementary material for: Genes conserved in bilaterians but jointly lost with Myc during nematode evolution are enriched in cell proliferation and cell migration functions
Source: Dev Genes Evol. 2015 Jul 15;225(5):259–73. doi: 10.1007/s00427-015-0508-1 (PMC4568025; doi:10.1007/s00427-015-0508-1)
Supplement: Supplementary file 1 — (XLSX 319 kb) [file 427_2015_508_MOESM1_ESM.xlsx]

## Sheet: 496 1-to-1
Number	Ensembl Gene ID	Drosophila Ensembl Gene ID	Homology Type	Associated Gene Name	Description
1	ENSG00000002822	FBgn0026326	ortholog_one2one	MAD1L1	MAD1 mitotic arrest deficient-like 1 (yeast) [Source:HGNC Symbol;Acc:HGNC:6762]
2	ENSG00000005175	FBgn0015544	ortholog_one2one	RPAP3	RNA polymerase II associated protein 3 [Source:HGNC Symbol;Acc:HGNC:26151]
3	ENSG00000005302	FBgn0002775	ortholog_one2one	MSL3	male-specific lethal 3 homolog (Drosophila) [Source:HGNC Symbol;Acc:HGNC:7370]
4	ENSG00000005700	FBgn0034113	ortholog_one2one	IBTK	inhibitor of Bruton agammaglobulinemia tyrosine kinase [Source:HGNC Symbol;Acc:HGNC:17853]
5	ENSG00000007944	FBgn0260866	ortholog_one2one	MYLIP	myosin regulatory light chain interacting protein [Source:HGNC Symbol;Acc:HGNC:21155]
6	ENSG00000008083	FBgn0036004	ortholog_one2one	JARID2	jumonji, AT rich interactive domain 2 [Source:HGNC Symbol;Acc:HGNC:6196]
7	ENSG00000008838	FBgn0035851	ortholog_one2one	MED24	mediator complex subunit 24 [Source:HGNC Symbol;Acc:HGNC:22963]
8	ENSG00000009307	FBgn0263352	ortholog_one2one	CSDE1	cold shock domain containing E1, RNA-binding [Source:HGNC Symbol;Acc:HGNC:29905]
9	ENSG00000009830	FBgn0086368	ortholog_one2one	POMT2	protein-O-mannosyltransferase 2 [Source:HGNC Symbol;Acc:HGNC:19743]
10	ENSG00000010361	FBgn0001084	ortholog_one2one	FUZ	fuzzy planar cell polarity protein [Source:HGNC Symbol;Acc:HGNC:26219]
11	ENSG00000011143	FBgn0030395	ortholog_one2one	MKS1	Meckel syndrome, type 1 [Source:HGNC Symbol;Acc:HGNC:7121]
12	ENSG00000013293	FBgn0031064	ortholog_one2one	SLC7A14	solute carrier family 7, member 14 [Source:HGNC Symbol;Acc:HGNC:29326]
13	ENSG00000015676	FBgn0051251	ortholog_one2one	NUDCD3	NudC domain containing 3 [Source:HGNC Symbol;Acc:HGNC:22208]
14	ENSG00000020129	FBgn0037447	ortholog_one2one	NCDN	neurochondrin [Source:HGNC Symbol;Acc:HGNC:17597]
15	ENSG00000030066	FBgn0262647	ortholog_one2one	NUP160	nucleoporin 160kDa [Source:HGNC Symbol;Acc:HGNC:18017]
16	ENSG00000030304	FBgn0020391	ortholog_one2one	MUSK	muscle, skeletal, receptor tyrosine kinase [Source:HGNC Symbol;Acc:HGNC:7525]
17	ENSG00000036549	FBgn0031876	ortholog_one2one	ZZZ3	zinc finger, ZZ-type containing 3 [Source:HGNC Symbol;Acc:HGNC:24523]
18	ENSG00000047410	FBgn0013756	ortholog_one2one	TPR	translocated promoter region, nuclear basket protein [Source:HGNC Symbol;Acc:HGNC:12017]
19	ENSG00000048405	FBgn0037379	ortholog_one2one	ZNF800	zinc finger protein 800 [Source:HGNC Symbol;Acc:HGNC:27267]
20	ENSG00000053900	FBgn0052707	ortholog_one2one	ANAPC4	anaphase promoting complex subunit 4 [Source:HGNC Symbol;Acc:HGNC:19990]
21	ENSG00000063046	FBgn0020660	ortholog_one2one	EIF4B	eukaryotic translation initiation factor 4B [Source:HGNC Symbol;Acc:HGNC:3285]
22	ENSG00000063322	FBgn0001276	ortholog_one2one	MED29	mediator complex subunit 29 [Source:HGNC Symbol;Acc:HGNC:23074]
23	ENSG00000065457	FBgn0028658	ortholog_one2one	ADAT1	adenosine deaminase, tRNA-specific 1 [Source:HGNC Symbol;Acc:HGNC:228]
24	ENSG00000067365	FBgn0037045	ortholog_one2one	METTL22	methyltransferase like 22 [Source:HGNC Symbol;Acc:HGNC:28368]
25	ENSG00000067533	FBgn0038275	ortholog_one2one	RRP15	ribosomal RNA processing 15 homolog (S. cerevisiae) [Source:HGNC Symbol;Acc:HGNC:24255]
26	ENSG00000068097	FBgn0025621	ortholog_one2one	HEATR6	HEAT repeat containing 6 [Source:HGNC Symbol;Acc:HGNC:24076]
27	ENSG00000069248	FBgn0039004	ortholog_one2one	NUP133	nucleoporin 133kDa [Source:HGNC Symbol;Acc:HGNC:18016]
28	ENSG00000070444	FBgn0023215	ortholog_one2one	MNT	MAX network transcriptional repressor [Source:HGNC Symbol;Acc:HGNC:7188]
29	ENSG00000071626	FBgn0004838	ortholog_one2one	DAZAP1	DAZ associated protein 1 [Source:HGNC Symbol;Acc:HGNC:2683]
30	ENSG00000072121	FBgn0037897	ortholog_one2one	ZFYVE26	zinc finger, FYVE domain containing 26 [Source:HGNC Symbol;Acc:HGNC:20761]
31	ENSG00000075188	FBgn0039301	ortholog_one2one	NUP37	nucleoporin 37kDa [Source:HGNC Symbol;Acc:HGNC:29929]
32	ENSG00000079999	FBgn0038475	ortholog_one2one	KEAP1	kelch-like ECH-associated protein 1 [Source:HGNC Symbol;Acc:HGNC:23177]
33	ENSG00000080345	FBgn0050085	ortholog_one2one	RIF1	replication timing regulatory factor 1 [Source:HGNC Symbol;Acc:HGNC:23207]
34	ENSG00000080572	FBgn0036437	ortholog_one2one	PIH1D3	PIH1 domain containing 3 [Source:HGNC Symbol;Acc:HGNC:28570]
35	ENSG00000080819	FBgn0021944	ortholog_one2one	CPOX	coproporphyrinogen oxidase [Source:HGNC Symbol;Acc:HGNC:2321]
36	ENSG00000082213	FBgn0036846	ortholog_one2one	C5orf22	chromosome 5 open reading frame 22 [Source:HGNC Symbol;Acc:HGNC:25639]
37	ENSG00000083099	FBgn0259832	ortholog_one2one	LYRM2	LYR motif containing 2 [Source:HGNC Symbol;Acc:HGNC:25229]
38	ENSG00000083635	FBgn0036812	ortholog_one2one	NUFIP1	nuclear fragile X mental retardation protein interacting protein 1 [Source:HGNC Symbol;Acc:HGNC:8057]
39	ENSG00000086200	FBgn0053139	ortholog_one2one	IPO11	importin 11 [Source:HGNC Symbol;Acc:HGNC:20628]
40	ENSG00000088682	FBgn0050493	ortholog_one2one	COQ9	coenzyme Q9 [Source:HGNC Symbol;Acc:HGNC:25302]
41	ENSG00000089053	FBgn0041147	ortholog_one2one	ANAPC5	anaphase promoting complex subunit 5 [Source:HGNC Symbol;Acc:HGNC:15713]
42	ENSG00000089248	FBgn0004003	ortholog_one2one	ERP29	endoplasmic reticulum protein 29 [Source:HGNC Symbol;Acc:HGNC:13799]
43	ENSG00000090013	FBgn0037749	ortholog_one2one	BLVRB	biliverdin reductase B (flavin reductase (NADPH)) [Source:HGNC Symbol;Acc:HGNC:1063]
44	ENSG00000090432	FBgn0035483	ortholog_one2one	MUL1	mitochondrial E3 ubiquitin protein ligase 1 [Source:HGNC Symbol;Acc:HGNC:25762]
45	ENSG00000091640	FBgn0032870	ortholog_one2one	SPAG7	sperm associated antigen 7 [Source:HGNC Symbol;Acc:HGNC:11216]
46	ENSG00000091651	FBgn0023180	ortholog_one2one	ORC6	origin recognition complex, subunit 6 [Source:HGNC Symbol;Acc:HGNC:17151]
47	ENSG00000092853	FBgn0052251	ortholog_one2one	CLSPN	claspin [Source:HGNC Symbol;Acc:HGNC:19715]
48	ENSG00000095380	FBgn0038045	ortholog_one2one	NANS	N-acetylneuraminic acid synthase [Source:HGNC Symbol;Acc:HGNC:19237]
49	ENSG00000095787	FBgn0030812	ortholog_one2one	WAC	WW domain containing adaptor with coiled-coil [Source:HGNC Symbol;Acc:HGNC:17327]
50	ENSG00000099949	FBgn0040344	ortholog_one2one	LZTR1	leucine-zipper-like transcription regulator 1 [Source:HGNC Symbol;Acc:HGNC:6742]
51	ENSG00000100099	FBgn0034261	ortholog_one2one	HPS4	Hermansky-Pudlak syndrome 4 [Source:HGNC Symbol;Acc:HGNC:15844]
52	ENSG00000100104	FBgn0038582	ortholog_one2one	SRRD	SRR1 domain containing [Source:HGNC Symbol;Acc:HGNC:33910]
53	ENSG00000100281	FBgn0029936	ortholog_one2one	HMGXB4	HMG box domain containing 4 [Source:HGNC Symbol;Acc:HGNC:5003]
54	ENSG00000100325	FBgn0024973	ortholog_one2one	ASCC2	activating signal cointegrator 1 complex subunit 2 [Source:HGNC Symbol;Acc:HGNC:24103]
55	ENSG00000100372	FBgn0052250	ortholog_one2one	SLC25A17	solute carrier family 25 (mitochondrial carrier; peroxisomal membrane protein, 34kDa), member 17 [Source:HGNC Symbol;Acc:HGNC:10987]
56	ENSG00000100399	FBgn0259677	ortholog_one2one	CHADL	chondroadherin-like [Source:HGNC Symbol;Acc:HGNC:25165]
57	ENSG00000100982	FBgn0037021	ortholog_one2one	PCIF1	PDX1 C-terminal inhibiting factor 1 [Source:HGNC Symbol;Acc:HGNC:16200]
58	ENSG00000101040	FBgn0039863	ortholog_one2one	ZMYND8	zinc finger, MYND-type containing 8 [Source:HGNC Symbol;Acc:HGNC:9397]
59	ENSG00000101189	FBgn0033341	ortholog_one2one	MRGBP	MRG/MORF4L binding protein [Source:HGNC Symbol;Acc:HGNC:15866]
60	ENSG00000101407	FBgn0037741	ortholog_one2one	TTI1	TELO2 interacting protein 1 [Source:HGNC Symbol;Acc:HGNC:29029]
61	ENSG00000101442	FBgn0038576	ortholog_one2one	ACTR5	ARP5 actin-related protein 5 homolog (yeast) [Source:HGNC Symbol;Acc:HGNC:14671]
62	ENSG00000101546	FBgn0030704	ortholog_one2one	RBFA	ribosome binding factor A (putative) [Source:HGNC Symbol;Acc:HGNC:26120]
63	ENSG00000101746	FBgn0028906	ortholog_one2one	NOL4	nucleolar protein 4 [Source:HGNC Symbol;Acc:HGNC:7870]
64	ENSG00000102172	FBgn0036272	ortholog_one2one	SMS	spermine synthase [Source:HGNC Symbol;Acc:HGNC:11123]
65	ENSG00000102710	FBgn0036374	ortholog_one2one	SUPT20H	suppressor of Ty 20 homolog (S. cerevisiae) [Source:HGNC Symbol;Acc:HGNC:20596]
66	ENSG00000103194	FBgn0052479	ortholog_one2one	USP10	ubiquitin specific peptidase 10 [Source:HGNC Symbol;Acc:HGNC:12608]
67	ENSG00000103248	FBgn0263594	ortholog_one2one	MTHFSD	methenyltetrahydrofolate synthetase domain containing [Source:HGNC Symbol;Acc:HGNC:25778]
68	ENSG00000103316	FBgn0030799	ortholog_one2one	CRYM	crystallin, mu [Source:HGNC Symbol;Acc:HGNC:2418]
69	ENSG00000103707	FBgn0039836	ortholog_one2one	MTFMT	mitochondrial methionyl-tRNA formyltransferase [Source:HGNC Symbol;Acc:HGNC:29666]
70	ENSG00000103994	FBgn0038532	ortholog_one2one	ZNF106	zinc finger protein 106 [Source:HGNC Symbol;Acc:HGNC:12886]
71	ENSG00000104131	FBgn0027619	ortholog_one2one	EIF3J	eukaryotic translation initiation factor 3, subunit J [Source:HGNC Symbol;Acc:HGNC:3270]
72	ENSG00000104133	FBgn0034786	ortholog_one2one	SPG11	spastic paraplegia 11 (autosomal recessive) [Source:HGNC Symbol;Acc:HGNC:11226]
73	ENSG00000104320	FBgn0261530	ortholog_one2one	NBN	nibrin [Source:HGNC Symbol;Acc:HGNC:7652]
74	ENSG00000104447	FBgn0038391	ortholog_one2one	TRPS1	trichorhinophalangeal syndrome I [Source:HGNC Symbol;Acc:HGNC:12340]
75	ENSG00000104497	FBgn0034265	ortholog_one2one	SNX16	sorting nexin 16 [Source:HGNC Symbol;Acc:HGNC:14980]
76	ENSG00000104613	FBgn0035462	ortholog_one2one	INTS10	integrator complex subunit 10 [Source:HGNC Symbol;Acc:HGNC:25548]
77	ENSG00000104731	FBgn0036301	ortholog_one2one	KLHDC4	kelch domain containing 4 [Source:HGNC Symbol;Acc:HGNC:25272]
78	ENSG00000104756	FBgn0037244	ortholog_one2one	KCTD9	potassium channel tetramerization domain containing 9 [Source:HGNC Symbol;Acc:HGNC:22401]
79	ENSG00000105058	FBgn0031603	ortholog_one2one	FAM32A	family with sequence similarity 32, member A [Source:HGNC Symbol;Acc:HGNC:24563]
80	ENSG00000105404	FBgn0033468	ortholog_one2one	RABAC1	Rab acceptor 1 (prenylated) [Source:HGNC Symbol;Acc:HGNC:9794]
81	ENSG00000105676	FBgn0034315	ortholog_one2one	ARMC6	armadillo repeat containing 6 [Source:HGNC Symbol;Acc:HGNC:25049]
82	ENSG00000106028	FBgn0010438	ortholog_one2one	SSBP1	single-stranded DNA binding protein 1, mitochondrial [Source:HGNC Symbol;Acc:HGNC:11317]
83	ENSG00000106305	FBgn0036515	ortholog_one2one	AIMP2	aminoacyl tRNA synthetase complex-interacting multifunctional protein 2 [Source:HGNC Symbol;Acc:HGNC:20609]
84	ENSG00000106459	FBgn0005427	ortholog_one2one	NRF1	nuclear respiratory factor 1 [Source:HGNC Symbol;Acc:HGNC:7996]
85	ENSG00000106536	FBgn0261588	ortholog_one2one	POU6F2	POU class 6 homeobox 2 [Source:HGNC Symbol;Acc:HGNC:21694]
86	ENSG00000107020	FBgn0030559	ortholog_one2one	PLGRKT	plasminogen receptor, C-terminal lysine transmembrane protein [Source:HGNC Symbol;Acc:HGNC:23633]
87	ENSG00000107521	FBgn0033973	ortholog_one2one	HPS1	Hermansky-Pudlak syndrome 1 [Source:HGNC Symbol;Acc:HGNC:5163]
88	ENSG00000107874	FBgn0037556	ortholog_one2one	CUEDC2	CUE domain containing 2 [Source:HGNC Symbol;Acc:HGNC:28352]
89	ENSG00000107882	FBgn0005355	ortholog_one2one	SUFU	suppressor of fused homolog (Drosophila) [Source:HGNC Symbol;Acc:HGNC:16466]
90	ENSG00000108064	FBgn0038805	ortholog_one2one	TFAM	transcription factor A, mitochondrial [Source:HGNC Symbol;Acc:HGNC:11741]
91	ENSG00000108106	FBgn0030863	ortholog_one2one	UBE2S	ubiquitin-conjugating enzyme E2S [Source:HGNC Symbol;Acc:HGNC:17895]
92	ENSG00000108559	FBgn0026207	ortholog_one2one	NUP88	nucleoporin 88kDa [Source:HGNC Symbol;Acc:HGNC:8067]
93	ENSG00000108826	FBgn0053002	ortholog_one2one	MRPL27	mitochondrial ribosomal protein L27 [Source:HGNC Symbol;Acc:HGNC:14483]
94	ENSG00000108953	FBgn0020238	ortholog_one2one	YWHAE	tyrosine 3-monooxygenase/tryptophan 5-monooxygenase activation protein, epsilon [Source:HGNC Symbol;Acc:HGNC:12851]
95	ENSG00000109270	FBgn0032642	ortholog_one2one	LAMTOR3	late endosomal/lysosomal adaptor, MAPK and MTOR activator 3 [Source:HGNC Symbol;Acc:HGNC:15606]
96	ENSG00000109501	FBgn0039003	ortholog_one2one	WFS1	Wolfram syndrome 1 (wolframin) [Source:HGNC Symbol;Acc:HGNC:12762]
97	ENSG00000109680	FBgn0031690	ortholog_one2one	TBC1D19	TBC1 domain family, member 19 [Source:HGNC Symbol;Acc:HGNC:25624]
98	ENSG00000109805	FBgn0259876	ortholog_one2one	NCAPG	non-SMC condensin I complex, subunit G [Source:HGNC Symbol;Acc:HGNC:24304]
99	ENSG00000110274	FBgn0030716	ortholog_one2one	CEP164	centrosomal protein 164kDa [Source:HGNC Symbol;Acc:HGNC:29182]
100	ENSG00000110344	FBgn0028467	ortholog_one2one	UBE4A	ubiquitination factor E4A [Source:HGNC Symbol;Acc:HGNC:12499]
101	ENSG00000110756	FBgn0086679	ortholog_one2one	HPS5	Hermansky-Pudlak syndrome 5 [Source:HGNC Symbol;Acc:HGNC:17022]
102	ENSG00000111269	FBgn0032202	ortholog_one2one	CREBL2	cAMP responsive element binding protein-like 2 [Source:HGNC Symbol;Acc:HGNC:2350]
103	ENSG00000111670	FBgn0033392	ortholog_one2one	GNPTAB	N-acetylglucosamine-1-phosphate transferase, alpha and beta subunits [Source:HGNC Symbol;Acc:HGNC:29670]
104	ENSG00000111678	FBgn0031403	ortholog_one2one	C12orf57	chromosome 12 open reading frame 57 [Source:HGNC Symbol;Acc:HGNC:29521]
105	ENSG00000111726	FBgn0052220	ortholog_one2one	CMAS	cytidine monophosphate N-acetylneuraminic acid synthetase [Source:HGNC Symbol;Acc:HGNC:18290]
106	ENSG00000111962	FBgn0003089	ortholog_one2one	UST	uronyl-2-sulfotransferase [Source:HGNC Symbol;Acc:HGNC:17223]
107	ENSG00000112234	FBgn0030555	ortholog_one2one	FBXL4	F-box and leucine-rich repeat protein 4 [Source:HGNC Symbol;Acc:HGNC:13601]
108	ENSG00000112320	FBgn0033654	ortholog_one2one	SOBP	sine oculis binding protein homolog (Drosophila) [Source:HGNC Symbol;Acc:HGNC:29256]
109	ENSG00000112530	FBgn0034454	ortholog_one2one	PACRG	PARK2 co-regulated [Source:HGNC Symbol;Acc:HGNC:19152]
110	ENSG00000112977	FBgn0033624	ortholog_one2one	DAP	death-associated protein [Source:HGNC Symbol;Acc:HGNC:2672]
111	ENSG00000112996	FBgn0030692	ortholog_one2one	MRPS30	mitochondrial ribosomal protein S30 [Source:HGNC Symbol;Acc:HGNC:8769]
112	ENSG00000113068	FBgn0031776	ortholog_one2one	PFDN1	prefoldin subunit 1 [Source:HGNC Symbol;Acc:HGNC:8866]
113	ENSG00000113272	FBgn0261882	ortholog_one2one	THG1L	tRNA-histidine guanylyltransferase 1-like (S. cerevisiae) [Source:HGNC Symbol;Acc:HGNC:26053]
114	ENSG00000113812	FBgn0030877	ortholog_one2one	ACTR8	ARP8 actin-related protein 8 homolog (yeast) [Source:HGNC Symbol;Acc:HGNC:14672]
115	ENSG00000113845	FBgn0010340	ortholog_one2one	TIMMDC1	translocase of inner mitochondrial membrane domain containing 1 [Source:HGNC Symbol;Acc:HGNC:1321]
116	ENSG00000114021	FBgn0037687	ortholog_one2one	NIT2	nitrilase family, member 2 [Source:HGNC Symbol;Acc:HGNC:29878]
117	ENSG00000114735	FBgn0031817	ortholog_one2one	HEMK1	HemK methyltransferase family member 1 [Source:HGNC Symbol;Acc:HGNC:24923]
118	ENSG00000114744	FBgn0038586	ortholog_one2one	COMMD2	COMM domain containing 2 [Source:HGNC Symbol;Acc:HGNC:24993]
119	ENSG00000115392	FBgn0037781	ortholog_one2one	FANCL	Fanconi anemia, complementation group L [Source:HGNC Symbol;Acc:HGNC:20748]
120	ENSG00000115423	FBgn0013809	ortholog_one2one	DNAH6	dynein, axonemal, heavy chain 6 [Source:HGNC Symbol;Acc:HGNC:2951]
121	ENSG00000115464	FBgn0039214	ortholog_one2one	USP34	ubiquitin specific peptidase 34 [Source:HGNC Symbol;Acc:HGNC:20066]
122	ENSG00000115486	FBgn0035245	ortholog_one2one	GGCX	gamma-glutamyl carboxylase [Source:HGNC Symbol;Acc:HGNC:4247]
123	ENSG00000115998	FBgn0039663	ortholog_one2one	C2orf42	chromosome 2 open reading frame 42 [Source:HGNC Symbol;Acc:HGNC:26056]
124	ENSG00000116199	FBgn0038268	ortholog_one2one	FAM20B	family with sequence similarity 20, member B [Source:HGNC Symbol;Acc:HGNC:23017]
125	ENSG00000116221	FBgn0261380	ortholog_one2one	MRPL37	mitochondrial ribosomal protein L37 [Source:HGNC Symbol;Acc:HGNC:14034]
126	ENSG00000116670	FBgn0037345	ortholog_one2one	MAD2L2	MAD2 mitotic arrest deficient-like 2 (yeast) [Source:HGNC Symbol;Acc:HGNC:6764]
127	ENSG00000116786	FBgn0037949	ortholog_one2one	PLEKHM2	pleckstrin homology domain containing, family M (with RUN domain) member 2 [Source:HGNC Symbol;Acc:HGNC:29131]
128	ENSG00000116898	FBgn0026261	ortholog_one2one	MRPS15	mitochondrial ribosomal protein S15 [Source:HGNC Symbol;Acc:HGNC:14504]
129	ENSG00000117408	FBgn0261532	ortholog_one2one	IPO13	importin 13 [Source:HGNC Symbol;Acc:HGNC:16853]
130	ENSG00000118193	FBgn0004374	ortholog_one2one	KIF14	kinesin family member 14 [Source:HGNC Symbol;Acc:HGNC:19181]
131	ENSG00000118579	FBgn0039337	ortholog_one2one	MED28	mediator complex subunit 28 [Source:HGNC Symbol;Acc:HGNC:24628]
132	ENSG00000118690	FBgn0052668	ortholog_one2one	ARMC2	armadillo repeat containing 2 [Source:HGNC Symbol;Acc:HGNC:23045]
133	ENSG00000118997	FBgn0013810	ortholog_one2one	DNAH7	dynein, axonemal, heavy chain 7 [Source:HGNC Symbol;Acc:HGNC:18661]
134	ENSG00000119125	FBgn0261436	ortholog_one2one	GDA	guanine deaminase [Source:HGNC Symbol;Acc:HGNC:4212]
135	ENSG00000119321	FBgn0013269	ortholog_one2one	FKBP15	FK506 binding protein 15, 133kDa [Source:HGNC Symbol;Acc:HGNC:23397]
136	ENSG00000119392	FBgn0033316	ortholog_one2one	GLE1	GLE1 RNA export mediator [Source:HGNC Symbol;Acc:HGNC:4315]
137	ENSG00000119446	FBgn0030571	ortholog_one2one	RBM18	RNA binding motif protein 18 [Source:HGNC Symbol;Acc:HGNC:28413]
138	ENSG00000119596	FBgn0052685	ortholog_one2one	YLPM1	YLP motif containing 1 [Source:HGNC Symbol;Acc:HGNC:17798]
139	ENSG00000119661	FBgn0028858	ortholog_one2one	DNAL1	dynein, axonemal, light chain 1 [Source:HGNC Symbol;Acc:HGNC:23247]
140	ENSG00000119725	FBgn0002521	ortholog_one2one	ZNF410	zinc finger protein 410 [Source:HGNC Symbol;Acc:HGNC:20144]
141	ENSG00000119777	FBgn0053129	ortholog_one2one	TMEM214	transmembrane protein 214 [Source:HGNC Symbol;Acc:HGNC:25983]
142	ENSG00000120253	FBgn0038609	ortholog_one2one	NUP43	nucleoporin 43kDa [Source:HGNC Symbol;Acc:HGNC:21182]
143	ENSG00000120262	FBgn0263079	ortholog_one2one	CCDC170	coiled-coil domain containing 170 [Source:HGNC Symbol;Acc:HGNC:21177]
144	ENSG00000120370	FBgn0053052	ortholog_one2one	GORAB	golgin, RAB6-interacting [Source:HGNC Symbol;Acc:HGNC:25676]
145	ENSG00000120437	FBgn0035203	ortholog_one2one	ACAT2	acetyl-CoA acetyltransferase 2 [Source:HGNC Symbol;Acc:HGNC:94]
146	ENSG00000120539	FBgn0260399	ortholog_one2one	MASTL	microtubule associated serine/threonine kinase-like [Source:HGNC Symbol;Acc:HGNC:19042]
147	ENSG00000120725	FBgn0039296	ortholog_one2one	SIL1	SIL1 nucleotide exchange factor [Source:HGNC Symbol;Acc:HGNC:24624]
148	ENSG00000120942	FBgn0028375	ortholog_one2one	UBIAD1	UbiA prenyltransferase domain containing 1 [Source:HGNC Symbol;Acc:HGNC:30791]
149	ENSG00000121152	FBgn0014127	ortholog_one2one	NCAPH	non-SMC condensin I complex, subunit H [Source:HGNC Symbol;Acc:HGNC:1112]
150	ENSG00000121680	FBgn0037019	ortholog_one2one	PEX16	peroxisomal biogenesis factor 16 [Source:HGNC Symbol;Acc:HGNC:8857]
151	ENSG00000122484	FBgn0085212	ortholog_one2one	RPAP2	RNA polymerase II associated protein 2 [Source:HGNC Symbol;Acc:HGNC:25791]
152	ENSG00000122707	FBgn0036463	ortholog_one2one	RECK	reversion-inducing-cysteine-rich protein with kazal motifs [Source:HGNC Symbol;Acc:HGNC:11345]
153	ENSG00000122735	FBgn0034566	ortholog_one2one	DNAI1	dynein, axonemal, intermediate chain 1 [Source:HGNC Symbol;Acc:HGNC:2954]
154	ENSG00000122741	FBgn0039601	ortholog_one2one	DCAF10	DDB1 and CUL4 associated factor 10 [Source:HGNC Symbol;Acc:HGNC:23686]
155	ENSG00000122966	FBgn0002466	ortholog_one2one	CIT	citron rho-interacting serine/threonine kinase [Source:HGNC Symbol;Acc:HGNC:1985]
156	ENSG00000123131	FBgn0040308	ortholog_one2one	PRDX4	peroxiredoxin 4 [Source:HGNC Symbol;Acc:HGNC:17169]
157	ENSG00000123144	FBgn0042132	ortholog_one2one	C19orf43	chromosome 19 open reading frame 43 [Source:HGNC Symbol;Acc:HGNC:28424]
158	ENSG00000123415	FBgn0038490	ortholog_one2one	SMUG1	single-strand-selective monofunctional uracil-DNA glycosylase 1 [Source:HGNC Symbol;Acc:HGNC:17148]
159	ENSG00000123472	FBgn0022344	ortholog_one2one	ATPAF1	ATP synthase mitochondrial F1 complex assembly factor 1 [Source:HGNC Symbol;Acc:HGNC:18803]
160	ENSG00000123545	FBgn0037777	ortholog_one2one	NDUFAF4	NADH dehydrogenase (ubiquinone) complex I, assembly factor 4 [Source:HGNC Symbol;Acc:HGNC:21034]
161	ENSG00000124074	FBgn0033174	ortholog_one2one	ENKD1	enkurin domain containing 1 [Source:HGNC Symbol;Acc:HGNC:25246]
162	ENSG00000124257	FBgn0035059	ortholog_one2one	NEURL2	neuralized E3 ubiquitin protein ligase 2 [Source:HGNC Symbol;Acc:HGNC:16156]
163	ENSG00000124713	FBgn0038074	ortholog_one2one	GNMT	glycine N-methyltransferase [Source:HGNC Symbol;Acc:HGNC:4415]
164	ENSG00000124789	FBgn0061200	ortholog_one2one	NUP153	nucleoporin 153kDa [Source:HGNC Symbol;Acc:HGNC:8062]
165	ENSG00000125449	FBgn0038425	ortholog_one2one	ARMC7	armadillo repeat containing 7 [Source:HGNC Symbol;Acc:HGNC:26168]
166	ENSG00000125459	FBgn0020272	ortholog_one2one	MSTO1	misato 1, mitochondrial distribution and morphology regulator [Source:HGNC Symbol;Acc:HGNC:29678]
167	ENSG00000125485	FBgn0027602	ortholog_one2one	DDX31	DEAD (Asp-Glu-Ala-Asp) box polypeptide 31 [Source:HGNC Symbol;Acc:HGNC:16715]
168	ENSG00000125686	FBgn0037109	ortholog_one2one	MED1	mediator complex subunit 1 [Source:HGNC Symbol;Acc:HGNC:9234]
169	ENSG00000126088	FBgn0033428	ortholog_one2one	UROD	uroporphyrinogen decarboxylase [Source:HGNC Symbol;Acc:HGNC:12591]
170	ENSG00000126215	FBgn0003480	ortholog_one2one	XRCC3	X-ray repair complementing defective repair in Chinese hamster cells 3 [Source:HGNC Symbol;Acc:HGNC:12830]
171	ENSG00000126432	FBgn0038570	ortholog_one2one	PRDX5	peroxiredoxin 5 [Source:HGNC Symbol;Acc:HGNC:9355]
172	ENSG00000126603	FBgn0033782	ortholog_one2one	GLIS2	GLIS family zinc finger 2 [Source:HGNC Symbol;Acc:HGNC:29450]
173	ENSG00000126756	FBgn0259982	ortholog_one2one	UXT	ubiquitously-expressed, prefoldin-like chaperone [Source:HGNC Symbol;Acc:HGNC:12641]
174	ENSG00000126775	FBgn0039636	ortholog_one2one	ATG14	autophagy related 14 [Source:HGNC Symbol;Acc:HGNC:19962]
175	ENSG00000126787	FBgn0033845	ortholog_one2one	DLGAP5	discs, large (Drosophila) homolog-associated protein 5 [Source:HGNC Symbol;Acc:HGNC:16864]
176	ENSG00000126950	FBgn0025712	ortholog_one2one	TMEM35	transmembrane protein 35 [Source:HGNC Symbol;Acc:HGNC:25864]
177	ENSG00000127184	FBgn0040773	ortholog_one2one	COX7C	cytochrome c oxidase subunit VIIc [Source:HGNC Symbol;Acc:HGNC:2292]
178	ENSG00000127415	FBgn0032343	ortholog_one2one	IDUA	iduronidase, alpha-L- [Source:HGNC Symbol;Acc:HGNC:5391]
179	ENSG00000127585	FBgn0052085	ortholog_one2one	FBXL16	F-box and leucine-rich repeat protein 16 [Source:HGNC Symbol;Acc:HGNC:14150]
180	ENSG00000127995	FBgn0029685	ortholog_one2one	CASD1	CAS1 domain containing 1 [Source:HGNC Symbol;Acc:HGNC:16014]
181	ENSG00000128268	FBgn0051849	ortholog_one2one	MGAT3	mannosyl (beta-1,4-)-glycoprotein beta-1,4-N-acetylglucosaminyltransferase [Source:HGNC Symbol;Acc:HGNC:7046]
182	ENSG00000128346	FBgn0035952	ortholog_one2one	C22orf23	chromosome 22 open reading frame 23 [Source:HGNC Symbol;Acc:HGNC:18589]
183	ENSG00000128789	FBgn0038577	ortholog_one2one	PSMG2	proteasome (prosome, macropain) assembly chaperone 2 [Source:HGNC Symbol;Acc:HGNC:24929]
184	ENSG00000128908	FBgn0086613	ortholog_one2one	INO80	INO80 complex subunit [Source:HGNC Symbol;Acc:HGNC:26956]
185	ENSG00000129158	FBgn0031344	ortholog_one2one	SERGEF	secretion regulating guanine nucleotide exchange factor [Source:HGNC Symbol;Acc:HGNC:17499]
186	ENSG00000129595	FBgn0085376	ortholog_one2one	EPB41L4A	erythrocyte membrane protein band 4.1 like 4A [Source:HGNC Symbol;Acc:HGNC:13278]
187	ENSG00000130349	FBgn0039565	ortholog_one2one	C6orf203	chromosome 6 open reading frame 203 [Source:HGNC Symbol;Acc:HGNC:17971]
188	ENSG00000130363	FBgn0052392	ortholog_one2one	RSPH3	radial spoke 3 homolog (Chlamydomonas) [Source:HGNC Symbol;Acc:HGNC:21054]
189	ENSG00000130675	FBgn0041156	ortholog_one2one	MNX1	motor neuron and pancreas homeobox 1 [Source:HGNC Symbol;Acc:HGNC:4979]
190	ENSG00000130714	FBgn0003292	ortholog_one2one	POMT1	protein-O-mannosyltransferase 1 [Source:HGNC Symbol;Acc:HGNC:9202]
191	ENSG00000130940	FBgn0004878	ortholog_one2one	CASZ1	castor zinc finger 1 [Source:HGNC Symbol;Acc:HGNC:26002]
192	ENSG00000132017	FBgn0037814	ortholog_one2one	DCAF15	DDB1 and CUL4 associated factor 15 [Source:HGNC Symbol;Acc:HGNC:25095]
193	ENSG00000132424	FBgn0051211	ortholog_one2one	PNISR	PNN-interacting serine/arginine-rich protein [Source:HGNC Symbol;Acc:HGNC:21222]
194	ENSG00000132549	FBgn0039727	ortholog_one2one	VPS13B	vacuolar protein sorting 13 homolog B (yeast) [Source:HGNC Symbol;Acc:HGNC:2183]
195	ENSG00000132589	FBgn0264078	ortholog_one2one	FLOT2	flotillin 2 [Source:HGNC Symbol;Acc:HGNC:3758]
196	ENSG00000132963	FBgn0032884	ortholog_one2one	POMP	proteasome maturation protein [Source:HGNC Symbol;Acc:HGNC:20330]
197	ENSG00000133895	FBgn0031885	ortholog_one2one	MEN1	multiple endocrine neoplasia I [Source:HGNC Symbol;Acc:HGNC:7010]
198	ENSG00000133983	FBgn0011476	ortholog_one2one	COX16	COX16 cytochrome c oxidase assembly homolog (S. cerevisiae) [Source:HGNC Symbol;Acc:HGNC:20213]
199	ENSG00000134253	FBgn0031999	ortholog_one2one	TRIM45	tripartite motif containing 45 [Source:HGNC Symbol;Acc:HGNC:19018]
200	ENSG00000134779	FBgn0036236	ortholog_one2one	TPGS2	tubulin polyglutamylase complex subunit 2 [Source:HGNC Symbol;Acc:HGNC:24561]
201	ENSG00000134884	FBgn0051712	ortholog_one2one	ARGLU1	arginine and glutamate rich 1 [Source:HGNC Symbol;Acc:HGNC:25482]
202	ENSG00000135299	FBgn0086898	ortholog_one2one	ANKRD6	ankyrin repeat domain 6 [Source:HGNC Symbol;Acc:HGNC:17280]
203	ENSG00000135315	FBgn0261610	ortholog_one2one	CEP162	centrosomal protein 162kDa [Source:HGNC Symbol;Acc:HGNC:21107]
204	ENSG00000135336	FBgn0005654	ortholog_one2one	ORC3	origin recognition complex, subunit 3 [Source:HGNC Symbol;Acc:HGNC:8489]
205	ENSG00000135632	FBgn0038869	ortholog_one2one	SMYD5	SMYD family member 5 [Source:HGNC Symbol;Acc:HGNC:16258]
206	ENSG00000135698	FBgn0032921	ortholog_one2one	MPHOSPH6	M-phase phosphoprotein 6 [Source:HGNC Symbol;Acc:HGNC:7214]
207	ENSG00000136270	FBgn0038961	ortholog_one2one	TBRG4	transforming growth factor beta regulator 4 [Source:HGNC Symbol;Acc:HGNC:17443]
208	ENSG00000136630	FBgn0001170	ortholog_one2one	HLX	H2.0-like homeobox [Source:HGNC Symbol;Acc:HGNC:4978]
209	ENSG00000136699	FBgn0037958	ortholog_one2one	SMPD4	sphingomyelin phosphodiesterase 4, neutral membrane (neutral sphingomyelinase-3) [Source:HGNC Symbol;Acc:HGNC:32949]
210	ENSG00000136715	FBgn0262714	ortholog_one2one	SAP130	Sin3A-associated protein, 130kDa [Source:HGNC Symbol;Acc:HGNC:29813]
211	ENSG00000136874	FBgn0035540	ortholog_one2one	STX17	syntaxin 17 [Source:HGNC Symbol;Acc:HGNC:11432]
212	ENSG00000136891	FBgn0029999	ortholog_one2one	TEX10	testis expressed 10 [Source:HGNC Symbol;Acc:HGNC:25988]
213	ENSG00000136935	FBgn0086757	ortholog_one2one	GOLGA1	golgin A1 [Source:HGNC Symbol;Acc:HGNC:4424]
214	ENSG00000137312	FBgn0024754	ortholog_one2one	FLOT1	flotillin 1 [Source:HGNC Symbol;Acc:HGNC:3757]
215	ENSG00000138031	FBgn0023416	ortholog_one2one	ADCY3	adenylate cyclase 3 [Source:HGNC Symbol;Acc:HGNC:234]
216	ENSG00000138399	FBgn0051643	ortholog_one2one	FASTKD1	FAST kinase domains 1 [Source:HGNC Symbol;Acc:HGNC:26150]
217	ENSG00000138698	FBgn0022960	ortholog_one2one	RAP1GDS1	RAP1, GTP-GDP dissociation stimulator 1 [Source:HGNC Symbol;Acc:HGNC:9859]
218	ENSG00000138780	FBgn0032724	ortholog_one2one	GSTCD	glutathione S-transferase, C-terminal domain containing [Source:HGNC Symbol;Acc:HGNC:25806]
219	ENSG00000138785	FBgn0039459	ortholog_one2one	INTS12	integrator complex subunit 12 [Source:HGNC Symbol;Acc:HGNC:25067]
220	ENSG00000138867	FBgn0040375	ortholog_one2one	GUCD1	guanylyl cyclase domain containing 1 [Source:HGNC Symbol;Acc:HGNC:14237]
221	ENSG00000139154	FBgn0086655	ortholog_one2one	AEBP2	AE binding protein 2 [Source:HGNC Symbol;Acc:HGNC:24051]
222	ENSG00000139324	FBgn0020312	ortholog_one2one	TMTC3	transmembrane and tetratricopeptide repeat containing 3 [Source:HGNC Symbol;Acc:HGNC:26899]
223	ENSG00000139350	FBgn0032705	ortholog_one2one	NEDD1	neural precursor cell expressed, developmentally down-regulated 1 [Source:HGNC Symbol;Acc:HGNC:7723]
224	ENSG00000139496	FBgn0038722	ortholog_one2one	NUPL1	nucleoporin like 1 [Source:HGNC Symbol;Acc:HGNC:20261]
225	ENSG00000139537	FBgn0050259	ortholog_one2one	CCDC65	coiled-coil domain containing 65 [Source:HGNC Symbol;Acc:HGNC:29937]
226	ENSG00000139826	FBgn0025109	ortholog_one2one	ABHD13	abhydrolase domain containing 13 [Source:HGNC Symbol;Acc:HGNC:20293]
227	ENSG00000140006	FBgn0033471	ortholog_one2one	WDR89	WD repeat domain 89 [Source:HGNC Symbol;Acc:HGNC:20489]
228	ENSG00000140320	FBgn0052529	ortholog_one2one	BAHD1	bromo adjacent homology domain containing 1 [Source:HGNC Symbol;Acc:HGNC:29153]
229	ENSG00000140326	FBgn0024510	ortholog_one2one	CDAN1	codanin 1 [Source:HGNC Symbol;Acc:HGNC:1713]
230	ENSG00000140365	FBgn0054039	ortholog_one2one	COMMD4	COMM domain containing 4 [Source:HGNC Symbol;Acc:HGNC:26027]
231	ENSG00000140525	FBgn0033354	ortholog_one2one	FANCI	Fanconi anemia, complementation group I [Source:HGNC Symbol;Acc:HGNC:25568]
232	ENSG00000140632	FBgn0043456	ortholog_one2one	GLYR1	glyoxylate reductase 1 homolog (Arabidopsis) [Source:HGNC Symbol;Acc:HGNC:24434]
233	ENSG00000141013	FBgn0029667	ortholog_one2one	GAS8	growth arrest-specific 8 [Source:HGNC Symbol;Acc:HGNC:4166]
234	ENSG00000141026	FBgn0260401	ortholog_one2one	MED9	mediator complex subunit 9 [Source:HGNC Symbol;Acc:HGNC:25487]
235	ENSG00000141076	FBgn0263605	ortholog_one2one	CIRH1A	cirrhosis, autosomal recessive 1A (cirhin) [Source:HGNC Symbol;Acc:HGNC:1983]
236	ENSG00000141519	FBgn0262123	ortholog_one2one	CCDC40	coiled-coil domain containing 40 [Source:HGNC Symbol;Acc:HGNC:26090]
237	ENSG00000141577	FBgn0033447	ortholog_one2one	CEP131	centrosomal protein 131kDa [Source:HGNC Symbol;Acc:HGNC:29511]
238	ENSG00000141741	FBgn0040650	ortholog_one2one	MIEN1	migration and invasion enhancer 1 [Source:HGNC Symbol;Acc:HGNC:28230]
239	ENSG00000142655	FBgn0037020	ortholog_one2one	PEX14	peroxisomal biogenesis factor 14 [Source:HGNC Symbol;Acc:HGNC:8856]
240	ENSG00000143013	FBgn0032196	ortholog_one2one	LMO4	LIM domain only 4 [Source:HGNC Symbol;Acc:HGNC:6644]
241	ENSG00000143224	FBgn0020018	ortholog_one2one	PPOX	protoporphyrinogen oxidase [Source:HGNC Symbol;Acc:HGNC:9280]
242	ENSG00000143294	FBgn0035249	ortholog_one2one	PRCC	papillary renal cell carcinoma (translocation-associated) [Source:HGNC Symbol;Acc:HGNC:9343]
243	ENSG00000143353	FBgn0037842	ortholog_one2one	LYPLAL1	lysophospholipase-like 1 [Source:HGNC Symbol;Acc:HGNC:20440]
244	ENSG00000143363	FBgn0003116	ortholog_one2one	PRUNE	prune exopolyphosphatase [Source:HGNC Symbol;Acc:HGNC:13420]
245	ENSG00000143507	FBgn0243512	ortholog_one2one	DUSP10	dual specificity phosphatase 10 [Source:HGNC Symbol;Acc:HGNC:3065]
246	ENSG00000143612	FBgn0034172	ortholog_one2one	C1orf43	chromosome 1 open reading frame 43 [Source:HGNC Symbol;Acc:HGNC:29876]
247	ENSG00000143951	FBgn0086698	ortholog_one2one	WDPCP	WD repeat containing planar cell polarity effector [Source:HGNC Symbol;Acc:HGNC:28027]
248	ENSG00000144120	FBgn0053506	ortholog_one2one	TMEM177	transmembrane protein 177 [Source:HGNC Symbol;Acc:HGNC:28143]
249	ENSG00000144589	FBgn0031752	ortholog_one2one	STK11IP	serine/threonine kinase 11 interacting protein [Source:HGNC Symbol;Acc:HGNC:19184]
250	ENSG00000144674	FBgn0034854	ortholog_one2one	GOLGA4	golgin A4 [Source:HGNC Symbol;Acc:HGNC:4427]
251	ENSG00000145075	FBgn0037276	ortholog_one2one	CCDC39	coiled-coil domain containing 39 [Source:HGNC Symbol;Acc:HGNC:25244]
252	ENSG00000145388	FBgn0032016	ortholog_one2one	METTL14	methyltransferase like 14 [Source:HGNC Symbol;Acc:HGNC:29330]
253	ENSG00000145685	FBgn0035085	ortholog_one2one	LHFPL2	lipoma HMGIC fusion partner-like 2 [Source:HGNC Symbol;Acc:HGNC:6588]
254	ENSG00000145708	FBgn0039770	ortholog_one2one	CRHBP	corticotropin releasing hormone binding protein [Source:HGNC Symbol;Acc:HGNC:2356]
255	ENSG00000145781	FBgn0030323	ortholog_one2one	COMMD10	COMM domain containing 10 [Source:HGNC Symbol;Acc:HGNC:30201]
256	ENSG00000145979	FBgn0039158	ortholog_one2one	TBC1D7	TBC1 domain family, member 7 [Source:HGNC Symbol;Acc:HGNC:21066]
257	ENSG00000146263	FBgn0023513	ortholog_one2one	MMS22L	MMS22-like, DNA repair protein [Source:HGNC Symbol;Acc:HGNC:21475]
258	ENSG00000146433	FBgn0038926	ortholog_one2one	TMEM181	transmembrane protein 181 [Source:HGNC Symbol;Acc:HGNC:20958]
259	ENSG00000146457	FBgn0000662	ortholog_one2one	WTAP	Wilms tumor 1 associated protein [Source:HGNC Symbol;Acc:HGNC:16846]
260	ENSG00000146576	FBgn0036987	ortholog_one2one	C7orf26	chromosome 7 open reading frame 26 [Source:HGNC Symbol;Acc:HGNC:21702]
261	ENSG00000146618	FBgn0037937	ortholog_one2one	FERD3L	Fer3-like bHLH transcription factor [Source:HGNC Symbol;Acc:HGNC:16660]
262	ENSG00000147262	FBgn0029909	ortholog_one2one	GPR119	G protein-coupled receptor 119 [Source:HGNC Symbol;Acc:HGNC:19060]
263	ENSG00000147316	FBgn0260959	ortholog_one2one	MCPH1	microcephalin 1 [Source:HGNC Symbol;Acc:HGNC:6954]
264	ENSG00000147687	FBgn0033117	ortholog_one2one	TATDN1	TatD DNase domain containing 1 [Source:HGNC Symbol;Acc:HGNC:24220]
265	ENSG00000147905	FBgn0036668	ortholog_one2one	ZCCHC7	zinc finger, CCHC domain containing 7 [Source:HGNC Symbol;Acc:HGNC:26209]
266	ENSG00000148019	FBgn0038248	ortholog_one2one	CEP78	centrosomal protein 78kDa [Source:HGNC Symbol;Acc:HGNC:25740]
267	ENSG00000148218	FBgn0036271	ortholog_one2one	ALAD	aminolevulinate dehydratase [Source:HGNC Symbol;Acc:HGNC:395]
268	ENSG00000148481	FBgn0030973	ortholog_one2one	FAM188A	family with sequence similarity 188, member A [Source:HGNC Symbol;Acc:HGNC:23578]
269	ENSG00000149357	FBgn0036932	ortholog_one2one	LAMTOR1	late endosomal/lysosomal adaptor, MAPK and MTOR activator 1 [Source:HGNC Symbol;Acc:HGNC:26068]
270	ENSG00000149474	FBgn0032691	ortholog_one2one	CSRP2BP	CSRP2 binding protein [Source:HGNC Symbol;Acc:HGNC:15904]
271	ENSG00000149743	FBgn0053057	ortholog_one2one	TRPT1	tRNA phosphotransferase 1 [Source:HGNC Symbol;Acc:HGNC:20316]
272	ENSG00000150593	FBgn0030520	ortholog_one2one	PDCD4	programmed cell death 4 (neoplastic transformation inhibitor) [Source:HGNC Symbol;Acc:HGNC:8763]
273	ENSG00000151014	FBgn0261808	ortholog_one2one	CCRN4L	CCR4 carbon catabolite repression 4-like (S. cerevisiae) [Source:HGNC Symbol;Acc:HGNC:14254]
274	ENSG00000151023	FBgn0062517	ortholog_one2one	ENKUR	enkurin, TRPC channel interacting protein [Source:HGNC Symbol;Acc:HGNC:28388]
275	ENSG00000151093	FBgn0037356	ortholog_one2one	OXSM	3-oxoacyl-ACP synthase, mitochondrial [Source:HGNC Symbol;Acc:HGNC:26063]
276	ENSG00000151353	FBgn0050051	ortholog_one2one	TMEM18	transmembrane protein 18 [Source:HGNC Symbol;Acc:HGNC:25257]
277	ENSG00000151575	FBgn0069913	ortholog_one2one	TEX9	testis expressed 9 [Source:HGNC Symbol;Acc:HGNC:29585]
278	ENSG00000151689	FBgn0016672	ortholog_one2one	INPP1	inositol polyphosphate-1-phosphatase [Source:HGNC Symbol;Acc:HGNC:6071]
279	ENSG00000151849	FBgn0011020	ortholog_one2one	CENPJ	centromere protein J [Source:HGNC Symbol;Acc:HGNC:17272]
280	ENSG00000153006	FBgn0029873	ortholog_one2one	SREK1IP1	SREK1-interacting protein 1 [Source:HGNC Symbol;Acc:HGNC:26716]
281	ENSG00000153989	FBgn0031312	ortholog_one2one	NUS1	nuclear undecaprenyl pyrophosphate synthase 1 homolog (S. cerevisiae) [Source:HGNC Symbol;Acc:HGNC:21042]
282	ENSG00000154144	FBgn0051111	ortholog_one2one	TBRG1	transforming growth factor beta regulator 1 [Source:HGNC Symbol;Acc:HGNC:29551]
283	ENSG00000154217	FBgn0027872	ortholog_one2one	PITPNC1	phosphatidylinositol transfer protein, cytoplasmic 1 [Source:HGNC Symbol;Acc:HGNC:21045]
284	ENSG00000154438	FBgn0033273	ortholog_one2one	ASZ1	ankyrin repeat, SAM and basic leucine zipper domain containing 1 [Source:HGNC Symbol;Acc:HGNC:1350]
285	ENSG00000154743	FBgn0051812	ortholog_one2one	TSEN2	TSEN2 tRNA splicing endonuclease subunit [Source:HGNC Symbol;Acc:HGNC:28422]
286	ENSG00000155329	FBgn0038389	ortholog_one2one	ZCCHC10	zinc finger, CCHC domain containing 10 [Source:HGNC Symbol;Acc:HGNC:25954]
287	ENSG00000155621	FBgn0030834	ortholog_one2one	C9orf85	chromosome 9 open reading frame 85 [Source:HGNC Symbol;Acc:HGNC:28784]
288	ENSG00000155636	FBgn0035526	ortholog_one2one	RBM45	RNA binding motif protein 45 [Source:HGNC Symbol;Acc:HGNC:24468]
289	ENSG00000156414	FBgn0003483	ortholog_one2one	TDRD9	tudor domain containing 9 [Source:HGNC Symbol;Acc:HGNC:20122]
290	ENSG00000156521	FBgn0035065	ortholog_one2one	TYSND1	trypsin domain containing 1 [Source:HGNC Symbol;Acc:HGNC:28531]
291	ENSG00000156787	FBgn0035073	ortholog_one2one	TBC1D31	TBC1 domain family, member 31 [Source:HGNC Symbol;Acc:HGNC:30888]
292	ENSG00000157045	FBgn0034371	ortholog_one2one	NTAN1	N-terminal asparagine amidase [Source:HGNC Symbol;Acc:HGNC:29909]
293	ENSG00000157259	FBgn0025634	ortholog_one2one	GATAD1	GATA zinc finger domain containing 1 [Source:HGNC Symbol;Acc:HGNC:29941]
294	ENSG00000157538	FBgn0037017	ortholog_one2one	DSCR3	Down syndrome critical region gene 3 [Source:HGNC Symbol;Acc:HGNC:3044]
295	ENSG00000157856	FBgn0030004	ortholog_one2one	DRC1	dynein regulatory complex subunit 1 [Source:HGNC Symbol;Acc:HGNC:24245]
296	ENSG00000158486	FBgn0035581	ortholog_one2one	DNAH3	dynein, axonemal, heavy chain 3 [Source:HGNC Symbol;Acc:HGNC:2949]
297	ENSG00000158545	FBgn0029941	ortholog_one2one	ZC3H18	zinc finger CCCH-type containing 18 [Source:HGNC Symbol;Acc:HGNC:25091]
298	ENSG00000159111	FBgn0031231	ortholog_one2one	MRPL10	mitochondrial ribosomal protein L10 [Source:HGNC Symbol;Acc:HGNC:14055]
299	ENSG00000159625	FBgn0083946	ortholog_one2one	DRC7	dynein regulatory complex subunit 7 [Source:HGNC Symbol;Acc:HGNC:25289]
300	ENSG00000160191	FBgn0259171	ortholog_one2one	PDE9A	phosphodiesterase 9A [Source:HGNC Symbol;Acc:HGNC:8795]
301	ENSG00000160310	FBgn0032329	ortholog_one2one	PRMT2	protein arginine methyltransferase 2 [Source:HGNC Symbol;Acc:HGNC:5186]
302	ENSG00000160401	FBgn0036962	ortholog_one2one	C9orf117	chromosome 9 open reading frame 117 [Source:HGNC Symbol;Acc:HGNC:27843]
303	ENSG00000160746	FBgn0000152	ortholog_one2one	ANO10	anoctamin 10 [Source:HGNC Symbol;Acc:HGNC:25519]
304	ENSG00000160818	FBgn0039829	ortholog_one2one	GPATCH4	G patch domain containing 4 [Source:HGNC Symbol;Acc:HGNC:25982]
305	ENSG00000161328	FBgn0036936	ortholog_one2one	LRRC56	leucine rich repeat containing 56 [Source:HGNC Symbol;Acc:HGNC:25430]
306	ENSG00000162032	FBgn0036549	ortholog_one2one	SPSB3	splA/ryanodine receptor domain and SOCS box containing 3 [Source:HGNC Symbol;Acc:HGNC:30629]
307	ENSG00000162039	FBgn0029977	ortholog_one2one	MEIOB	meiosis specific with OB domains [Source:HGNC Symbol;Acc:HGNC:28569]
308	ENSG00000162073	FBgn0053203	ortholog_one2one	PAQR4	progestin and adipoQ receptor family member IV [Source:HGNC Symbol;Acc:HGNC:26386]
309	ENSG00000162174	FBgn0030653	ortholog_one2one	ASRGL1	asparaginase like 1 [Source:HGNC Symbol;Acc:HGNC:16448]
310	ENSG00000162607	FBgn0028476	ortholog_one2one	USP1	ubiquitin specific peptidase 1 [Source:HGNC Symbol;Acc:HGNC:12607]
311	ENSG00000162643	FBgn0035799	ortholog_one2one	WDR63	WD repeat domain 63 [Source:HGNC Symbol;Acc:HGNC:30711]
312	ENSG00000162782	FBgn0003891	ortholog_one2one	TDRD5	tudor domain containing 5 [Source:HGNC Symbol;Acc:HGNC:20614]
313	ENSG00000162929	FBgn0036031	ortholog_one2one	KIAA1841	KIAA1841 [Source:HGNC Symbol;Acc:HGNC:29387]
314	ENSG00000162972	FBgn0035088	ortholog_one2one	C2orf47	chromosome 2 open reading frame 47 [Source:HGNC Symbol;Acc:HGNC:26198]
315	ENSG00000162976	FBgn0035517	ortholog_one2one	PQLC3	PQ loop repeat containing 3 [Source:HGNC Symbol;Acc:HGNC:28503]
316	ENSG00000163069	FBgn0038042	ortholog_one2one	SGCB	sarcoglycan, beta (43kDa dystrophin-associated glycoprotein) [Source:HGNC Symbol;Acc:HGNC:10806]
317	ENSG00000163125	FBgn0032688	ortholog_one2one	RPRD2	regulation of nuclear pre-mRNA domain containing 2 [Source:HGNC Symbol;Acc:HGNC:29039]
318	ENSG00000163214	FBgn0030246	ortholog_one2one	DHX57	DEAH (Asp-Glu-Ala-Asp/His) box polypeptide 57 [Source:HGNC Symbol;Acc:HGNC:20086]
319	ENSG00000163328	FBgn0036741	ortholog_one2one	GPR155	G protein-coupled receptor 155 [Source:HGNC Symbol;Acc:HGNC:22951]
320	ENSG00000163590	FBgn0027515	ortholog_one2one	PPM1L	protein phosphatase, Mg2+/Mn2+ dependent, 1L [Source:HGNC Symbol;Acc:HGNC:16381]
321	ENSG00000163617	FBgn0031496	ortholog_one2one	KIAA1407	KIAA1407 [Source:HGNC Symbol;Acc:HGNC:29272]
322	ENSG00000163743	FBgn0031816	ortholog_one2one	RCHY1	ring finger and CHY zinc finger domain containing 1, E3 ubiquitin protein ligase [Source:HGNC Symbol;Acc:HGNC:17479]
323	ENSG00000163975	FBgn0036299	ortholog_one2one	MFI2	antigen p97 (melanoma associated) identified by monoclonal antibodies 133.2 and 96.5 [Source:HGNC Symbol;Acc:HGNC:7037]
324	ENSG00000164066	FBgn0001259	ortholog_one2one	INTU	inturned planar cell polarity protein [Source:HGNC Symbol;Acc:HGNC:29239]
325	ENSG00000164168	FBgn0032172	ortholog_one2one	TMEM184C	transmembrane protein 184C [Source:HGNC Symbol;Acc:HGNC:25587]
326	ENSG00000164332	FBgn0027526	ortholog_one2one	UBLCP1	ubiquitin-like domain containing CTD phosphatase 1 [Source:HGNC Symbol;Acc:HGNC:28110]
327	ENSG00000164463	FBgn0039209	ortholog_one2one	CREBRF	CREB3 regulatory factor [Source:HGNC Symbol;Acc:HGNC:24050]
328	ENSG00000164603	FBgn0035035	ortholog_one2one	C7orf60	chromosome 7 open reading frame 60 [Source:HGNC Symbol;Acc:HGNC:26475]
329	ENSG00000164675	FBgn0038960	ortholog_one2one	IQUB	IQ motif and ubiquitin domain containing [Source:HGNC Symbol;Acc:HGNC:21995]
330	ENSG00000164713	FBgn0035444	ortholog_one2one	BRI3	brain protein I3 [Source:HGNC Symbol;Acc:HGNC:1109]
331	ENSG00000164758	FBgn0035149	ortholog_one2one	MED30	mediator complex subunit 30 [Source:HGNC Symbol;Acc:HGNC:23032]
332	ENSG00000164818	FBgn0051320	ortholog_one2one	HEATR2	HEAT repeat containing 2 [Source:HGNC Symbol;Acc:HGNC:26013]
333	ENSG00000164941	FBgn0025830	ortholog_one2one	INTS8	integrator complex subunit 8 [Source:HGNC Symbol;Acc:HGNC:26048]
334	ENSG00000164944	FBgn0003977	ortholog_one2one	KIAA1429	KIAA1429 [Source:HGNC Symbol;Acc:HGNC:24500]
335	ENSG00000165355	FBgn0035959	ortholog_one2one	FBXO33	F-box protein 33 [Source:HGNC Symbol;Acc:HGNC:19833]
336	ENSG00000165506	FBgn0033224	ortholog_one2one	DNAAF2	dynein, axonemal, assembly factor 2 [Source:HGNC Symbol;Acc:HGNC:20188]
337	ENSG00000165731	FBgn0011829	ortholog_one2one	RET	ret proto-oncogene [Source:HGNC Symbol;Acc:HGNC:9967]
338	ENSG00000165819	FBgn0039139	ortholog_one2one	METTL3	methyltransferase like 3 [Source:HGNC Symbol;Acc:HGNC:17563]
339	ENSG00000166126	FBgn0025686	ortholog_one2one	AMN	amnion associated transmembrane protein [Source:HGNC Symbol;Acc:HGNC:14604]
340	ENSG00000166140	FBgn0030694	ortholog_one2one	ZFYVE19	zinc finger, FYVE domain containing 19 [Source:HGNC Symbol;Acc:HGNC:20758]
341	ENSG00000166171	FBgn0035164	ortholog_one2one	DPCD	deleted in primary ciliary dyskinesia homolog (mouse) [Source:HGNC Symbol;Acc:HGNC:24542]
342	ENSG00000166173	FBgn0033936	ortholog_one2one	LARP6	La ribonucleoprotein domain family, member 6 [Source:HGNC Symbol;Acc:HGNC:24012]
343	ENSG00000166685	FBgn0037998	ortholog_one2one	COG1	component of oligomeric golgi complex 1 [Source:HGNC Symbol;Acc:HGNC:6545]
344	ENSG00000166783	FBgn0039972	ortholog_one2one	KIAA0430	KIAA0430 [Source:HGNC Symbol;Acc:HGNC:29562]
345	ENSG00000166788	FBgn0050467	ortholog_one2one	SAAL1	serum amyloid A-like 1 [Source:HGNC Symbol;Acc:HGNC:25158]
346	ENSG00000167216	FBgn0029656	ortholog_one2one	KATNAL2	katanin p60 subunit A-like 2 [Source:HGNC Symbol;Acc:HGNC:25387]
347	ENSG00000167272	FBgn0036696	ortholog_one2one	POP5	processing of precursor 5, ribonuclease P/MRP subunit (S. cerevisiae) [Source:HGNC Symbol;Acc:HGNC:17689]
348	ENSG00000167470	FBgn0052676	ortholog_one2one	MIDN	midnolin [Source:HGNC Symbol;Acc:HGNC:16298]
349	ENSG00000167863	FBgn0016120	ortholog_one2one	ATP5H	ATP synthase, H+ transporting, mitochondrial Fo complex, subunit d [Source:HGNC Symbol;Acc:HGNC:845]
350	ENSG00000168000	FBgn0040336	ortholog_one2one	BSCL2	Berardinelli-Seip congenital lipodystrophy 2 (seipin) [Source:HGNC Symbol;Acc:HGNC:15832]
351	ENSG00000168014	FBgn0052425	ortholog_one2one	C2CD3	C2 calcium-dependent domain containing 3 [Source:HGNC Symbol;Acc:HGNC:24564]
352	ENSG00000168259	FBgn0032586	ortholog_one2one	DNAJC7	DnaJ (Hsp40) homolog, subfamily C, member 7 [Source:HGNC Symbol;Acc:HGNC:12392]
353	ENSG00000168385	FBgn0011710	ortholog_one2one	2015-09-02	septin 2 [Source:HGNC Symbol;Acc:HGNC:7729]
354	ENSG00000168434	FBgn0051040	ortholog_one2one	COG7	component of oligomeric golgi complex 7 [Source:HGNC Symbol;Acc:HGNC:18622]
355	ENSG00000168495	FBgn0036775	ortholog_one2one	POLR3D	polymerase (RNA) III (DNA directed) polypeptide D, 44kDa [Source:HGNC Symbol;Acc:HGNC:1080]
356	ENSG00000168802	FBgn0054001	ortholog_one2one	CHTF8	CTF8, chromosome transmission fidelity factor 8 homolog (S. cerevisiae) [Source:HGNC Symbol;Acc:HGNC:24353]
357	ENSG00000168894	FBgn0038627	ortholog_one2one	RNF181	ring finger protein 181 [Source:HGNC Symbol;Acc:HGNC:28037]
358	ENSG00000169084	FBgn0034500	ortholog_one2one	DHRSX	dehydrogenase/reductase (SDR family) X-linked [Source:HGNC Symbol;Acc:HGNC:18399]
359	ENSG00000169105	FBgn0032618	ortholog_one2one	CHST14	carbohydrate (N-acetylgalactosamine 4-0) sulfotransferase 14 [Source:HGNC Symbol;Acc:HGNC:24464]
360	ENSG00000169507	FBgn0033368	ortholog_one2one	SLC38A11	solute carrier family 38, member 11 [Source:HGNC Symbol;Acc:HGNC:26836]
361	ENSG00000169519	FBgn0037822	ortholog_one2one	METTL15	methyltransferase like 15 [Source:HGNC Symbol;Acc:HGNC:26606]
362	ENSG00000169570	FBgn0037492	ortholog_one2one	DTWD2	DTW domain containing 2 [Source:HGNC Symbol;Acc:HGNC:19334]
363	ENSG00000169598	FBgn0028406	ortholog_one2one	DFFB	DNA fragmentation factor, 40kDa, beta polypeptide (caspase-activated DNase) [Source:HGNC Symbol;Acc:HGNC:2773]
364	ENSG00000169621	FBgn0026737	ortholog_one2one	APLF	aprataxin and PNKP like factor [Source:HGNC Symbol;Acc:HGNC:28724]
365	ENSG00000169957	FBgn0051365	ortholog_one2one	ZNF768	zinc finger protein 768 [Source:HGNC Symbol;Acc:HGNC:26273]
366	ENSG00000170088	FBgn0038533	ortholog_one2one	TMEM192	transmembrane protein 192 [Source:HGNC Symbol;Acc:HGNC:26775]
367	ENSG00000170191	FBgn0029801	ortholog_one2one	NANP	N-acetylneuraminic acid phosphatase [Source:HGNC Symbol;Acc:HGNC:16140]
368	ENSG00000170322	FBgn0027503	ortholog_one2one	NFRKB	nuclear factor related to kappaB binding protein [Source:HGNC Symbol;Acc:HGNC:7802]
369	ENSG00000170448	FBgn0035518	ortholog_one2one	NFXL1	nuclear transcription factor, X-box binding-like 1 [Source:HGNC Symbol;Acc:HGNC:18726]
370	ENSG00000170634	FBgn0031700	ortholog_one2one	ACYP2	acylphosphatase 2, muscle type [Source:HGNC Symbol;Acc:HGNC:180]
371	ENSG00000170917	FBgn0030668	ortholog_one2one	NUDT6	nudix (nucleoside diphosphate linked moiety X)-type motif 6 [Source:HGNC Symbol;Acc:HGNC:8053]
372	ENSG00000171148	FBgn0030891	ortholog_one2one	TADA3	transcriptional adaptor 3 [Source:HGNC Symbol;Acc:HGNC:19422]
373	ENSG00000171160	FBgn0087005	ortholog_one2one	MORN4	MORN repeat containing 4 [Source:HGNC Symbol;Acc:HGNC:24001]
374	ENSG00000171467	FBgn0027866	ortholog_one2one	ZNF318	zinc finger protein 318 [Source:HGNC Symbol;Acc:HGNC:13578]
375	ENSG00000171540	FBgn0015524	ortholog_one2one	OTP	orthopedia homeobox [Source:HGNC Symbol;Acc:HGNC:8518]
376	ENSG00000171823	FBgn0020257	ortholog_one2one	FBXL14	F-box and leucine-rich repeat protein 14 [Source:HGNC Symbol;Acc:HGNC:28624]
377	ENSG00000172239	FBgn0034181	ortholog_one2one	PAIP1	poly(A) binding protein interacting protein 1 [Source:HGNC Symbol;Acc:HGNC:16945]
378	ENSG00000172426	FBgn0051803	ortholog_one2one	RSPH9	radial spoke head 9 homolog (Chlamydomonas) [Source:HGNC Symbol;Acc:HGNC:21057]
379	ENSG00000172428	FBgn0040754	ortholog_one2one	MYEOV2	myeloma overexpressed 2 [Source:HGNC Symbol;Acc:HGNC:21314]
380	ENSG00000172500	FBgn0036911	ortholog_one2one	FIBP	fibroblast growth factor (acidic) intracellular binding protein [Source:HGNC Symbol;Acc:HGNC:3705]
381	ENSG00000172671	FBgn0030104	ortholog_one2one	ZFAND4	zinc finger, AN1-type domain 4 [Source:HGNC Symbol;Acc:HGNC:23504]
382	ENSG00000172936	FBgn0033402	ortholog_one2one	MYD88	myeloid differentiation primary response 88 [Source:HGNC Symbol;Acc:HGNC:7562]
383	ENSG00000173011	FBgn0037555	ortholog_one2one	TADA2B	transcriptional adaptor 2B [Source:HGNC Symbol;Acc:HGNC:30781]
384	ENSG00000173137	FBgn0036142	ortholog_one2one	ADCK5	aarF domain containing kinase 5 [Source:HGNC Symbol;Acc:HGNC:21738]
385	ENSG00000173992	FBgn0010531	ortholog_one2one	CCS	copper chaperone for superoxide dismutase [Source:HGNC Symbol;Acc:HGNC:1613]
386	ENSG00000174579	FBgn0005616	ortholog_one2one	MSL2	male-specific lethal 2 homolog (Drosophila) [Source:HGNC Symbol;Acc:HGNC:25544]
387	ENSG00000174720	FBgn0260771	ortholog_one2one	LARP7	La ribonucleoprotein domain family, member 7 [Source:HGNC Symbol;Acc:HGNC:24912]
388	ENSG00000174744	FBgn0030434	ortholog_one2one	BRMS1	breast cancer metastasis suppressor 1 [Source:HGNC Symbol;Acc:HGNC:17262]
389	ENSG00000174842	FBgn0050496	ortholog_one2one	GLMN	glomulin, FKBP associated protein [Source:HGNC Symbol;Acc:HGNC:14373]
390	ENSG00000174953	FBgn0032883	ortholog_one2one	DHX36	DEAH (Asp-Glu-Ala-His) box polypeptide 36 [Source:HGNC Symbol;Acc:HGNC:14410]
391	ENSG00000175221	FBgn0034707	ortholog_one2one	MED16	mediator complex subunit 16 [Source:HGNC Symbol;Acc:HGNC:17556]
392	ENSG00000175600	FBgn0038804	ortholog_one2one	SUGCT	succinyl-CoA:glutarate-CoA transferase [Source:HGNC Symbol;Acc:HGNC:16001]
393	ENSG00000175606	FBgn0035805	ortholog_one2one	TMEM70	transmembrane protein 70 [Source:HGNC Symbol;Acc:HGNC:26050]
394	ENSG00000175697	FBgn0031275	ortholog_one2one	GPR156	G protein-coupled receptor 156 [Source:HGNC Symbol;Acc:HGNC:20844]
395	ENSG00000176273	FBgn0037902	ortholog_one2one	SLC35G1	solute carrier family 35, member G1 [Source:HGNC Symbol;Acc:HGNC:26607]
396	ENSG00000176678	FBgn0004895	ortholog_one2one	FOXL1	forkhead box L1 [Source:HGNC Symbol;Acc:HGNC:3817]
397	ENSG00000176894	FBgn0035252	ortholog_one2one	PXMP2	peroxisomal membrane protein 2, 22kDa [Source:HGNC Symbol;Acc:HGNC:9716]
398	ENSG00000177030	FBgn0013799	ortholog_one2one	DEAF1	DEAF1 transcription factor [Source:HGNC Symbol;Acc:HGNC:14677]
399	ENSG00000177692	FBgn0263027	ortholog_one2one	DNAJC28	DnaJ (Hsp40) homolog, subfamily C, member 28 [Source:HGNC Symbol;Acc:HGNC:1297]
400	ENSG00000178401	FBgn0030805	ortholog_one2one	DNAJC22	DnaJ (Hsp40) homolog, subfamily C, member 22 [Source:HGNC Symbol;Acc:HGNC:25802]
401	ENSG00000178425	FBgn0035204	ortholog_one2one	NT5DC1	5'-nucleotidase domain containing 1 [Source:HGNC Symbol;Acc:HGNC:21556]
402	ENSG00000179021	FBgn0035109	ortholog_one2one	C3orf38	chromosome 3 open reading frame 38 [Source:HGNC Symbol;Acc:HGNC:28384]
403	ENSG00000179085	FBgn0053977	ortholog_one2one	DPM3	dolichyl-phosphate mannosyltransferase polypeptide 3 [Source:HGNC Symbol;Acc:HGNC:3007]
404	ENSG00000179119	FBgn0027574	ortholog_one2one	SPTY2D1	SPT2, Suppressor of Ty, domain containing 1 (S. cerevisiae) [Source:HGNC Symbol;Acc:HGNC:26818]
405	ENSG00000179151	FBgn0036735	ortholog_one2one	EDC3	enhancer of mRNA decapping 3 [Source:HGNC Symbol;Acc:HGNC:26114]
406	ENSG00000179431	FBgn0000658	ortholog_one2one	FJX1	four jointed box 1 (Drosophila) [Source:HGNC Symbol;Acc:HGNC:17166]
407	ENSG00000179598	FBgn0261266	ortholog_one2one	PLD6	phospholipase D family, member 6 [Source:HGNC Symbol;Acc:HGNC:30447]
408	ENSG00000180329	FBgn0032101	ortholog_one2one	CCDC43	coiled-coil domain containing 43 [Source:HGNC Symbol;Acc:HGNC:26472]
409	ENSG00000180423	FBgn0262534	ortholog_one2one	HARBI1	harbinger transposase derived 1 [Source:HGNC Symbol;Acc:HGNC:26522]
410	ENSG00000180535	FBgn0023091	ortholog_one2one	BHLHA15	basic helix-loop-helix family, member a15 [Source:HGNC Symbol;Acc:HGNC:22265]
411	ENSG00000180667	FBgn0035593	ortholog_one2one	YOD1	YOD1 deubiquitinase [Source:HGNC Symbol;Acc:HGNC:25035]
412	ENSG00000181027	FBgn0034567	ortholog_one2one	FKRP	fukutin related protein [Source:HGNC Symbol;Acc:HGNC:17997]
413	ENSG00000181523	FBgn0038660	ortholog_one2one	SGSH	N-sulfoglucosamine sulfohydrolase [Source:HGNC Symbol;Acc:HGNC:10818]
414	ENSG00000181852	FBgn0036546	ortholog_one2one	RNF41	ring finger protein 41, E3 ubiquitin protein ligase [Source:HGNC Symbol;Acc:HGNC:18401]
415	ENSG00000182134	FBgn0031401	ortholog_one2one	TDRKH	tudor and KH domain containing [Source:HGNC Symbol;Acc:HGNC:11713]
416	ENSG00000182154	FBgn0034001	ortholog_one2one	MRPL41	mitochondrial ribosomal protein L41 [Source:HGNC Symbol;Acc:HGNC:14492]
417	ENSG00000182196	FBgn0039149	ortholog_one2one	ARL6IP4	ADP-ribosylation factor-like 6 interacting protein 4 [Source:HGNC Symbol;Acc:HGNC:18076]
418	ENSG00000182220	FBgn0037671	ortholog_one2one	ATP6AP2	ATPase, H+ transporting, lysosomal accessory protein 2 [Source:HGNC Symbol;Acc:HGNC:18305]
419	ENSG00000182224	FBgn0031596	ortholog_one2one	CYB5D1	cytochrome b5 domain containing 1 [Source:HGNC Symbol;Acc:HGNC:26516]
420	ENSG00000182307	FBgn0038673	ortholog_one2one	C8orf33	chromosome 8 open reading frame 33 [Source:HGNC Symbol;Acc:HGNC:26104]
421	ENSG00000182325	FBgn0033609	ortholog_one2one	FBXL6	F-box and leucine-rich repeat protein 6 [Source:HGNC Symbol;Acc:HGNC:13603]
422	ENSG00000182831	FBgn0030790	ortholog_one2one	C16orf72	chromosome 16 open reading frame 72 [Source:HGNC Symbol;Acc:HGNC:30103]
423	ENSG00000182950	FBgn0039104	ortholog_one2one	ODF3L1	outer dense fiber of sperm tails 3-like 1 [Source:HGNC Symbol;Acc:HGNC:28735]
424	ENSG00000182973	FBgn0260444	ortholog_one2one	CNOT10	CCR4-NOT transcription complex, subunit 10 [Source:HGNC Symbol;Acc:HGNC:23817]
425	ENSG00000183172	FBgn0062440	ortholog_one2one	SMDT1	single-pass membrane protein with aspartate-rich tail 1 [Source:HGNC Symbol;Acc:HGNC:25055]
426	ENSG00000183580	FBgn0038385	ortholog_one2one	FBXL7	F-box and leucine-rich repeat protein 7 [Source:HGNC Symbol;Acc:HGNC:13604]
427	ENSG00000183617	FBgn0034579	ortholog_one2one	MRPL54	mitochondrial ribosomal protein L54 [Source:HGNC Symbol;Acc:HGNC:16685]
428	ENSG00000184076	FBgn0011227	ortholog_one2one	UQCR10	ubiquinol-cytochrome c reductase, complex III subunit X [Source:HGNC Symbol;Acc:HGNC:30863]
429	ENSG00000184232	FBgn0011818	ortholog_one2one	OAF	OAF homolog (Drosophila) [Source:HGNC Symbol;Acc:HGNC:28752]
430	ENSG00000184307	FBgn0031495	ortholog_one2one	ZDHHC23	zinc finger, DHHC-type containing 23 [Source:HGNC Symbol;Acc:HGNC:28654]
431	ENSG00000184343	FBgn0030697	ortholog_one2one	SRPK3	SRSF protein kinase 3 [Source:HGNC Symbol;Acc:HGNC:11402]
432	ENSG00000185085	FBgn0038168	ortholog_one2one	INTS5	integrator complex subunit 5 [Source:HGNC Symbol;Acc:HGNC:29352]
433	ENSG00000185238	FBgn0038306	ortholog_one2one	PRMT3	protein arginine methyltransferase 3 [Source:HGNC Symbol;Acc:HGNC:30163]
434	ENSG00000185261	FBgn0036859	ortholog_one2one	KIAA0825	KIAA0825 [Source:HGNC Symbol;Acc:HGNC:28532]
435	ENSG00000185269	FBgn0044028	ortholog_one2one	NOTUM	notum pectinacetylesterase homolog (Drosophila) [Source:HGNC Symbol;Acc:HGNC:27106]
436	ENSG00000185716	FBgn0036922	ortholog_one2one	C16orf52	chromosome 16 open reading frame 52 [Source:HGNC Symbol;Acc:HGNC:27087]
437	ENSG00000185838	FBgn0033653	ortholog_one2one	GNB1L	guanine nucleotide binding protein (G protein), beta polypeptide 1-like [Source:HGNC Symbol;Acc:HGNC:4397]
438	ENSG00000186073	FBgn0036536	ortholog_one2one	C15orf41	chromosome 15 open reading frame 41 [Source:HGNC Symbol;Acc:HGNC:26929]
439	ENSG00000186088	FBgn0010309	ortholog_one2one	GSAP	gamma-secretase activating protein [Source:HGNC Symbol;Acc:HGNC:28042]
440	ENSG00000186193	FBgn0035057	ortholog_one2one	SAPCD2	suppressor APC domain containing 2 [Source:HGNC Symbol;Acc:HGNC:28055]
441	ENSG00000186666	FBgn0035537	ortholog_one2one	BCDIN3D	BCDIN3 domain containing [Source:HGNC Symbol;Acc:HGNC:27050]
442	ENSG00000186687	FBgn0083986	ortholog_one2one	LYRM7	LYR motif containing 7 [Source:HGNC Symbol;Acc:HGNC:28072]
443	ENSG00000187147	FBgn0039013	ortholog_one2one	RNF220	ring finger protein 220 [Source:HGNC Symbol;Acc:HGNC:25552]
444	ENSG00000187726	FBgn0035273	ortholog_one2one	DNAJB13	DnaJ (Hsp40) homolog, subfamily B, member 13 [Source:HGNC Symbol;Acc:HGNC:30718]
445	ENSG00000187950	FBgn0002926	ortholog_one2one	OVCH1	ovochymase 1 [Source:HGNC Symbol;Acc:HGNC:23080]
446	ENSG00000187961	FBgn0034396	ortholog_one2one	KLHL17	kelch-like family member 17 [Source:HGNC Symbol;Acc:HGNC:24023]
447	ENSG00000188215	FBgn0033784	ortholog_one2one	DCUN1D3	DCN1, defective in cullin neddylation 1, domain containing 3 [Source:HGNC Symbol;Acc:HGNC:28734]
448	ENSG00000188352	FBgn0034859	ortholog_one2one	FOCAD	focadhesin [Source:HGNC Symbol;Acc:HGNC:23377]
449	ENSG00000188647	FBgn0027296	ortholog_one2one	PTAR1	protein prenyltransferase alpha subunit repeat containing 1 [Source:HGNC Symbol;Acc:HGNC:30449]
450	ENSG00000188786	FBgn0040305	ortholog_one2one	MTF1	metal-regulatory transcription factor 1 [Source:HGNC Symbol;Acc:HGNC:7428]
451	ENSG00000188878	FBgn0036206	ortholog_one2one	FBF1	Fas (TNFRSF6) binding factor 1 [Source:HGNC Symbol;Acc:HGNC:24674]
452	ENSG00000196116	FBgn0027529	ortholog_one2one	TDRD7	tudor domain containing 7 [Source:HGNC Symbol;Acc:HGNC:30831]
453	ENSG00000196284	FBgn0037981	ortholog_one2one	SUPT3H	suppressor of Ty 3 homolog (S. cerevisiae) [Source:HGNC Symbol;Acc:HGNC:11466]
454	ENSG00000196290	FBgn0014092	ortholog_one2one	NIF3L1	NIF3 NGG1 interacting factor 3-like 1 (S. cerevisiae) [Source:HGNC Symbol;Acc:HGNC:13390]
455	ENSG00000196865	FBgn0250830	ortholog_one2one	NHLRC2	NHL repeat containing 2 [Source:HGNC Symbol;Acc:HGNC:24731]
456	ENSG00000196943	FBgn0033169	ortholog_one2one	NOP9	NOP9 nucleolar protein [Source:HGNC Symbol;Acc:HGNC:19826]
457	ENSG00000197183	FBgn0028904	ortholog_one2one	NOL4L	nucleolar protein 4-like [Source:HGNC Symbol;Acc:HGNC:16106]
458	ENSG00000197386	FBgn0027655	ortholog_one2one	HTT	huntingtin [Source:HGNC Symbol;Acc:HGNC:4851]
459	ENSG00000197530	FBgn0086442	ortholog_one2one	MIB2	mindbomb E3 ubiquitin protein ligase 2 [Source:HGNC Symbol;Acc:HGNC:30577]
460	ENSG00000197653	FBgn0013813	ortholog_one2one	DNAH10	dynein, axonemal, heavy chain 10 [Source:HGNC Symbol;Acc:HGNC:2941]
461	ENSG00000197748	FBgn0036348	ortholog_one2one	CFAP43	cilia and flagella associated protein 43 [Source:HGNC Symbol;Acc:HGNC:26684]
462	ENSG00000197771	FBgn0031875	ortholog_one2one	MCMBP	minichromosome maintenance complex binding protein [Source:HGNC Symbol;Acc:HGNC:25782]
463	ENSG00000198003	FBgn0036219	ortholog_one2one	CCDC151	coiled-coil domain containing 151 [Source:HGNC Symbol;Acc:HGNC:28303]
464	ENSG00000198382	FBgn0032499	ortholog_one2one	UVRAG	UV radiation resistance associated [Source:HGNC Symbol;Acc:HGNC:12640]
465	ENSG00000198498	FBgn0030611	ortholog_one2one	TMA16	translation machinery associated 16 homolog (S. cerevisiae) [Source:HGNC Symbol;Acc:HGNC:25638]
466	ENSG00000198612	FBgn0261437	ortholog_one2one	COPS8	COP9 signalosome subunit 8 [Source:HGNC Symbol;Acc:HGNC:24335]
467	ENSG00000198700	FBgn0037894	ortholog_one2one	IPO9	importin 9 [Source:HGNC Symbol;Acc:HGNC:19425]
468	ENSG00000198742	FBgn0029006	ortholog_one2one	SMURF1	SMAD specific E3 ubiquitin protein ligase 1 [Source:HGNC Symbol;Acc:HGNC:16807]
469	ENSG00000198954	FBgn0031659	ortholog_one2one	KIAA1279	KIAA1279 [Source:HGNC Symbol;Acc:HGNC:23419]
470	ENSG00000203667	FBgn0002354	ortholog_one2one	COX20	COX20 cytochrome C oxidase assembly factor [Source:HGNC Symbol;Acc:HGNC:26970]
471	ENSG00000203852	FBgn0053860	ortholog_one2one	HIST2H3A	histone cluster 2, H3a [Source:HGNC Symbol;Acc:HGNC:20505]
472	ENSG00000204209	FBgn0031820	ortholog_one2one	DAXX	death-domain associated protein [Source:HGNC Symbol;Acc:HGNC:2681]
473	ENSG00000204237	FBgn0039461	ortholog_one2one	OXLD1	oxidoreductase-like domain containing 1 [Source:HGNC Symbol;Acc:HGNC:27901]
474	ENSG00000204356	FBgn0017430	ortholog_one2one	NELFE	negative elongation factor complex member E [Source:HGNC Symbol;Acc:HGNC:13974]
475	ENSG00000204463	FBgn0035793	ortholog_one2one	BAG6	BCL2-associated athanogene 6 [Source:HGNC Symbol;Acc:HGNC:13919]
476	ENSG00000204590	FBgn0032882	ortholog_one2one	GNL1	guanine nucleotide binding protein-like 1 [Source:HGNC Symbol;Acc:HGNC:4413]
477	ENSG00000204815	FBgn0034692	ortholog_one2one	TTC25	tetratricopeptide repeat domain 25 [Source:HGNC Symbol;Acc:HGNC:25280]
478	ENSG00000206530	FBgn0083960	ortholog_one2one	CFAP44	cilia and flagella associated protein 44 [Source:HGNC Symbol;Acc:HGNC:25631]
479	ENSG00000213672	FBgn0029997	ortholog_one2one	NCKIPSD	NCK interacting protein with SH3 domain [Source:HGNC Symbol;Acc:HGNC:15486]
480	ENSG00000214087	FBgn0031254	ortholog_one2one	ARL16	ADP-ribosylation factor-like 16 [Source:HGNC Symbol;Acc:HGNC:27902]
481	ENSG00000215187	FBgn0033610	ortholog_one2one	FAM166B	family with sequence similarity 166, member B [Source:HGNC Symbol;Acc:HGNC:34242]
482	ENSG00000215474	FBgn0039932	ortholog_one2one	SKOR2	SKI family transcriptional corepressor 2 [Source:HGNC Symbol;Acc:HGNC:32695]
483	ENSG00000215712	FBgn0030311	ortholog_one2one	TMEM242	transmembrane protein 242 [Source:HGNC Symbol;Acc:HGNC:17206]
484	ENSG00000222009	FBgn0031961	ortholog_one2one	BTBD19	BTB (POZ) domain containing 19 [Source:HGNC Symbol;Acc:HGNC:27145]
485	ENSG00000222011	FBgn0034027	ortholog_one2one	FAM185A	family with sequence similarity 185, member A [Source:HGNC Symbol;Acc:HGNC:22412]
486	ENSG00000229833	FBgn0034248	ortholog_one2one	PET100	PET100 homolog (S. cerevisiae) [Source:HGNC Symbol;Acc:HGNC:40038]
487	ENSG00000232838	FBgn0031247	ortholog_one2one	PET117	PET117 homolog (S. cerevisiae) [Source:HGNC Symbol;Acc:HGNC:40045]
488	ENSG00000242485	FBgn0036335	ortholog_one2one	MRPL20	mitochondrial ribosomal protein L20 [Source:HGNC Symbol;Acc:HGNC:14478]
489	ENSG00000243710	FBgn0034745	ortholog_one2one	CFAP57	cilia and flagella associated protein 57 [Source:HGNC Symbol;Acc:HGNC:26485]
490	ENSG00000244607	FBgn0036652	ortholog_one2one	CCDC13	coiled-coil domain containing 13 [Source:HGNC Symbol;Acc:HGNC:26358]
491	ENSG00000256269	FBgn0010786	ortholog_one2one	HMBS	hydroxymethylbilane synthase [Source:HGNC Symbol;Acc:HGNC:4982]
492	ENSG00000258986	FBgn0039135	ortholog_one2one	TMEM179	transmembrane protein 179 [Source:HGNC Symbol;Acc:HGNC:20137]
493	ENSG00000267796	FBgn0034430	ortholog_one2one	LIN37	lin-37 DREAM MuvB core complex component [Source:HGNC Symbol;Acc:HGNC:33234]
494	ENSG00000271303	FBgn0030876	ortholog_one2one	SRXN1	sulfiredoxin 1 [Source:HGNC Symbol;Acc:HGNC:16132]
495	ENSG00000273611	FBgn0034033	ortholog_one2one	ZNHIT3	zinc finger, HIT-type containing 3 [Source:HGNC Symbol;Acc:HGNC:12309]
496	ENSG00000278311	FBgn0037360	ortholog_one2one	GGNBP2	gametogenetin binding protein 2 [Source:HGNC Symbol;Acc:HGNC:19357]

## Sheet: 231 1-to-many human
Number	Ensembl Gene ID	Drosophila Ensembl Gene ID	Homology Type	Associated Gene Name	Description
1	ENSG00000010030	FBgn0000097	ortholog_one2many	ETV7	ets variant 7 [Source:HGNC Symbol;Acc:HGNC:18160]
	ENSG00000139083	FBgn0000097	ortholog_one2many	ETV6	ets variant 6 [Source:HGNC Symbol;Acc:HGNC:3495]
2	ENSG00000100503	FBgn0000228	ortholog_one2many	NIN	ninein (GSK3B interacting protein) [Source:HGNC Symbol;Acc:HGNC:14906]
	ENSG00000101004	FBgn0000228	ortholog_one2many	NINL	ninein-like [Source:HGNC Symbol;Acc:HGNC:29163]
3	ENSG00000168878	FBgn0000416	ortholog_one2many	SFTPB	surfactant protein B [Source:HGNC Symbol;Acc:HGNC:10801]
	ENSG00000178597	FBgn0000416	ortholog_one2many	PSAPL1	prosaposin-like 1 (gene/pseudogene) [Source:HGNC Symbol;Acc:HGNC:33131]
	ENSG00000197746	FBgn0000416	ortholog_one2many	PSAP	prosaposin [Source:HGNC Symbol;Acc:HGNC:9498]
	ENSG00000145390	FBgn0000542	ortholog_one2many	USP53	ubiquitin specific peptidase 53 [Source:HGNC Symbol;Acc:HGNC:29255]
	ENSG00000166348	FBgn0000542	ortholog_one2many	USP54	ubiquitin specific peptidase 54 [Source:HGNC Symbol;Acc:HGNC:23513]
	ENSG00000115738	FBgn0000575	ortholog_one2many	ID2	inhibitor of DNA binding 2, dominant negative helix-loop-helix protein [Source:HGNC Symbol;Acc:HGNC:5361]
	ENSG00000117318	FBgn0000575	ortholog_one2many	ID3	inhibitor of DNA binding 3, dominant negative helix-loop-helix protein [Source:HGNC Symbol;Acc:HGNC:5362]
	ENSG00000125968	FBgn0000575	ortholog_one2many	ID1	inhibitor of DNA binding 1, dominant negative helix-loop-helix protein [Source:HGNC Symbol;Acc:HGNC:5360]
	ENSG00000172201	FBgn0000575	ortholog_one2many	ID4	inhibitor of DNA binding 4, dominant negative helix-loop-helix protein [Source:HGNC Symbol;Acc:HGNC:5363]
	ENSG00000075426	FBgn0001297	ortholog_one2many	FOSL2	FOS-like antigen 2 [Source:HGNC Symbol;Acc:HGNC:3798]
	ENSG00000125740	FBgn0001297	ortholog_one2many	FOSB	FBJ murine osteosarcoma viral oncogene homolog B [Source:HGNC Symbol;Acc:HGNC:3797]
	ENSG00000170345	FBgn0001297	ortholog_one2many	FOS	FBJ murine osteosarcoma viral oncogene homolog [Source:HGNC Symbol;Acc:HGNC:3796]
	ENSG00000175592	FBgn0001297	ortholog_one2many	FOSL1	FOS-like antigen 1 [Source:HGNC Symbol;Acc:HGNC:13718]
	ENSG00000154655	FBgn0002441	ortholog_one2many	L3MBTL4	l(3)mbt-like 4 (Drosophila) [Source:HGNC Symbol;Acc:HGNC:26677]
	ENSG00000185513	FBgn0002441	ortholog_one2many	L3MBTL1	l(3)mbt-like 1 (Drosophila) [Source:HGNC Symbol;Acc:HGNC:15905]
	ENSG00000198945	FBgn0002441	ortholog_one2many	L3MBTL3	l(3)mbt-like 3 (Drosophila) [Source:HGNC Symbol;Acc:HGNC:23035]
	ENSG00000140807	FBgn0002945	ortholog_one2many	NKD1	naked cuticle homolog 1 (Drosophila) [Source:HGNC Symbol;Acc:HGNC:17045]
	ENSG00000145506	FBgn0002945	ortholog_one2many	NKD2	naked cuticle homolog 2 (Drosophila) [Source:HGNC Symbol;Acc:HGNC:17046]
	ENSG00000187556	FBgn0002962	ortholog_one2many	NANOS3	nanos homolog 3 (Drosophila) [Source:HGNC Symbol;Acc:HGNC:22048]
	ENSG00000188425	FBgn0002962	ortholog_one2many	NANOS2	nanos homolog 2 (Drosophila) [Source:HGNC Symbol;Acc:HGNC:23292]
	ENSG00000188613	FBgn0002962	ortholog_one2many	NANOS1	nanos homolog 1 (Drosophila) [Source:HGNC Symbol;Acc:HGNC:23044]
	ENSG00000112511	FBgn0003044	ortholog_one2many	PHF1	PHD finger protein 1 [Source:HGNC Symbol;Acc:HGNC:8919]
	ENSG00000119403	FBgn0003044	ortholog_one2many	PHF19	PHD finger protein 19 [Source:HGNC Symbol;Acc:HGNC:24566]
	ENSG00000143033	FBgn0003044	ortholog_one2many	MTF2	metal response element binding transcription factor 2 [Source:HGNC Symbol;Acc:HGNC:29535]
	ENSG00000102984	FBgn0003053	ortholog_one2many	ZNF821	zinc finger protein 821 [Source:HGNC Symbol;Acc:HGNC:28043]
	ENSG00000124782	FBgn0003053	ortholog_one2many	RREB1	ras responsive element binding protein 1 [Source:HGNC Symbol;Acc:HGNC:10449]
	ENSG00000130700	FBgn0003117	ortholog_one2many	GATA5	GATA binding protein 5 [Source:HGNC Symbol;Acc:HGNC:15802]
	ENSG00000136574	FBgn0003117	ortholog_one2many	GATA4	GATA binding protein 4 [Source:HGNC Symbol;Acc:HGNC:4173]
	ENSG00000141448	FBgn0003117	ortholog_one2many	GATA6	GATA binding protein 6 [Source:HGNC Symbol;Acc:HGNC:4174]
	ENSG00000075618	FBgn0003447	ortholog_one2many	FSCN1	fascin actin-bundling protein 1 [Source:HGNC Symbol;Acc:HGNC:11148]
	ENSG00000106328	FBgn0003447	ortholog_one2many	FSCN3	fascin actin-bundling protein 3, testicular [Source:HGNC Symbol;Acc:HGNC:3961]
	ENSG00000186765	FBgn0003447	ortholog_one2many	FSCN2	fascin actin-bundling protein 2, retinal [Source:HGNC Symbol;Acc:HGNC:3960]
	ENSG00000134278	FBgn0003475	ortholog_one2many	SPIRE1	spire-type actin nucleation factor 1 [Source:HGNC Symbol;Acc:HGNC:30622]
	ENSG00000204991	FBgn0003475	ortholog_one2many	SPIRE2	spire-type actin nucleation factor 2 [Source:HGNC Symbol;Acc:HGNC:30623]
	ENSG00000010671	FBgn0003502	ortholog_one2many	BTK	Bruton agammaglobulinemia tyrosine kinase [Source:HGNC Symbol;Acc:HGNC:1133]
	ENSG00000074966	FBgn0003502	ortholog_one2many	TXK	TXK tyrosine kinase [Source:HGNC Symbol;Acc:HGNC:12434]
	ENSG00000102010	FBgn0003502	ortholog_one2many	BMX	BMX non-receptor tyrosine kinase [Source:HGNC Symbol;Acc:HGNC:1079]
	ENSG00000113263	FBgn0003502	ortholog_one2many	ITK	IL2-inducible T-cell kinase [Source:HGNC Symbol;Acc:HGNC:6171]
	ENSG00000135605	FBgn0003502	ortholog_one2many	TEC	tec protein tyrosine kinase [Source:HGNC Symbol;Acc:HGNC:11719]
	ENSG00000112984	FBgn0003545	ortholog_one2many	KIF20A	kinesin family member 20A [Source:HGNC Symbol;Acc:HGNC:9787]
	ENSG00000138182	FBgn0003545	ortholog_one2many	KIF20B	kinesin family member 20B [Source:HGNC Symbol;Acc:HGNC:7212]
	ENSG00000118058	FBgn0003862	ortholog_one2many	KMT2A	lysine (K)-specific methyltransferase 2A [Source:HGNC Symbol;Acc:HGNC:7132]
	ENSG00000272333	FBgn0003862	ortholog_one2many	KMT2B	lysine (K)-specific methyltransferase 2B [Source:HGNC Symbol;Acc:HGNC:15840]
	ENSG00000170162	FBgn0003975	ortholog_one2many	VGLL2	vestigial-like family member 2 [Source:HGNC Symbol;Acc:HGNC:20232]
	ENSG00000206538	FBgn0003975	ortholog_one2many	VGLL3	vestigial-like family member 3 [Source:HGNC Symbol;Acc:HGNC:24327]
	ENSG00000123374	FBgn0004107	ortholog_one2many	CDK2	cyclin-dependent kinase 2 [Source:HGNC Symbol;Acc:HGNC:1771]
	ENSG00000250506	FBgn0004107	ortholog_one2many	CDK3	cyclin-dependent kinase 3 [Source:HGNC Symbol;Acc:HGNC:1772]
	ENSG00000261408	FBgn0004107	ortholog_one2many	TEN1-CDK3	TEN1-CDK3 readthrough (NMD candidate) [Source:HGNC Symbol;Acc:HGNC:44420]
	ENSG00000079689	FBgn0004580	ortholog_one2many	SCGN	secretagogin, EF-hand calcium binding protein [Source:HGNC Symbol;Acc:HGNC:16941]
	ENSG00000104327	FBgn0004580	ortholog_one2many	CALB1	calbindin 1, 28kDa [Source:HGNC Symbol;Acc:HGNC:1434]
	ENSG00000172137	FBgn0004580	ortholog_one2many	CALB2	calbindin 2 [Source:HGNC Symbol;Acc:HGNC:1435]
	ENSG00000109705	FBgn0004862	ortholog_one2many	NKX3-2	NK3 homeobox 2 [Source:HGNC Symbol;Acc:HGNC:951]
	ENSG00000167034	FBgn0004862	ortholog_one2many	NKX3-1	NK3 homeobox 1 [Source:HGNC Symbol;Acc:HGNC:7838]
	ENSG00000096968	FBgn0004864	ortholog_one2many	JAK2	Janus kinase 2 [Source:HGNC Symbol;Acc:HGNC:6192]
	ENSG00000105397	FBgn0004864	ortholog_one2many	TYK2	tyrosine kinase 2 [Source:HGNC Symbol;Acc:HGNC:12440]
	ENSG00000105639	FBgn0004864	ortholog_one2many	JAK3	Janus kinase 3 [Source:HGNC Symbol;Acc:HGNC:6193]
	ENSG00000162434	FBgn0004864	ortholog_one2many	JAK1	Janus kinase 1 [Source:HGNC Symbol;Acc:HGNC:6190]
	ENSG00000078699	FBgn0005636	ortholog_one2many	CBFA2T2	core-binding factor, runt domain, alpha subunit 2; translocated to, 2 [Source:HGNC Symbol;Acc:HGNC:1536]
	ENSG00000079102	FBgn0005636	ortholog_one2many	RUNX1T1	runt-related transcription factor 1; translocated to, 1 (cyclin D-related) [Source:HGNC Symbol;Acc:HGNC:1535]
	ENSG00000129993	FBgn0005636	ortholog_one2many	CBFA2T3	core-binding factor, runt domain, alpha subunit 2; translocated to, 3 [Source:HGNC Symbol;Acc:HGNC:1537]
	ENSG00000121741	FBgn0010328	ortholog_one2many	ZMYM2	zinc finger, MYM-type 2 [Source:HGNC Symbol;Acc:HGNC:12989]
	ENSG00000132950	FBgn0010328	ortholog_one2many	ZMYM5	zinc finger, MYM-type 5 [Source:HGNC Symbol;Acc:HGNC:13029]
	ENSG00000146463	FBgn0010328	ortholog_one2many	ZMYM4	zinc finger, MYM-type 4 [Source:HGNC Symbol;Acc:HGNC:13055]
	ENSG00000147130	FBgn0010328	ortholog_one2many	ZMYM3	zinc finger, MYM-type 3 [Source:HGNC Symbol;Acc:HGNC:13054]
	ENSG00000163867	FBgn0010328	ortholog_one2many	ZMYM6	zinc finger, MYM-type 6 [Source:HGNC Symbol;Acc:HGNC:13050]
	ENSG00000197056	FBgn0010328	ortholog_one2many	ZMYM1	zinc finger, MYM-type 1 [Source:HGNC Symbol;Acc:HGNC:26253]
	ENSG00000198218	FBgn0010328	ortholog_one2many	QRICH1	glutamine-rich 1 [Source:HGNC Symbol;Acc:HGNC:24713]
	ENSG00000271741	FBgn0010328	ortholog_one2many	RP11-244H3.4	Zinc finger MYM-type protein 6 {ECO:0000313|Ensembl:ENSP00000391337} [Source:UniProtKB/TrEMBL;Acc:X6RCN5]
	ENSG00000089558	FBgn0011589	ortholog_one2many	KCNH4	potassium voltage-gated channel, subfamily H (eag-related), member 4 [Source:HGNC Symbol;Acc:HGNC:6253]
	ENSG00000135519	FBgn0011589	ortholog_one2many	KCNH3	potassium voltage-gated channel, subfamily H (eag-related), member 3 [Source:HGNC Symbol;Acc:HGNC:6252]
	ENSG00000183960	FBgn0011589	ortholog_one2many	KCNH8	potassium voltage-gated channel, subfamily H (eag-related), member 8 [Source:HGNC Symbol;Acc:HGNC:18864]
	ENSG00000007171	FBgn0011676	ortholog_one2many	NOS2	nitric oxide synthase 2, inducible [Source:HGNC Symbol;Acc:HGNC:7873]
	ENSG00000089250	FBgn0011676	ortholog_one2many	NOS1	nitric oxide synthase 1 (neuronal) [Source:HGNC Symbol;Acc:HGNC:7872]
	ENSG00000164867	FBgn0011676	ortholog_one2many	NOS3	nitric oxide synthase 3 (endothelial cell) [Source:HGNC Symbol;Acc:HGNC:7876]
	ENSG00000143178	FBgn0011723	ortholog_one2many	TBX19	T-box 19 [Source:HGNC Symbol;Acc:HGNC:11596]
	ENSG00000164458	FBgn0011723	ortholog_one2many	T	T, brachyury homolog (mouse) [Source:HGNC Symbol;Acc:HGNC:11515]
	ENSG00000104490	FBgn0013303	ortholog_one2many	NCALD	neurocalcin delta [Source:HGNC Symbol;Acc:HGNC:7655]
	ENSG00000115756	FBgn0013303	ortholog_one2many	HPCAL1	hippocalcin-like 1 [Source:HGNC Symbol;Acc:HGNC:5145]
	ENSG00000121905	FBgn0013303	ortholog_one2many	HPCA	hippocalcin [Source:HGNC Symbol;Acc:HGNC:5144]
	ENSG00000007174	FBgn0013812	ortholog_one2many	DNAH9	dynein, axonemal, heavy chain 9 [Source:HGNC Symbol;Acc:HGNC:2953]
	ENSG00000105877	FBgn0013812	ortholog_one2many	DNAH11	dynein, axonemal, heavy chain 11 [Source:HGNC Symbol;Acc:HGNC:2942]
	ENSG00000187775	FBgn0013812	ortholog_one2many	DNAH17	dynein, axonemal, heavy chain 17 [Source:HGNC Symbol;Acc:HGNC:2946]
	ENSG00000077150	FBgn0014018	ortholog_one2many	NFKB2	nuclear factor of kappa light polypeptide gene enhancer in B-cells 2 (p49/p100) [Source:HGNC Symbol;Acc:HGNC:7795]
	ENSG00000109320	FBgn0014018	ortholog_one2many	NFKB1	nuclear factor of kappa light polypeptide gene enhancer in B-cells 1 [Source:HGNC Symbol;Acc:HGNC:7794]
	ENSG00000099330	FBgn0014037	ortholog_one2many	OCEL1	occludin/ELL domain containing 1 [Source:HGNC Symbol;Acc:HGNC:26221]
	ENSG00000105656	FBgn0014037	ortholog_one2many	ELL	elongation factor RNA polymerase II [Source:HGNC Symbol;Acc:HGNC:23114]
	ENSG00000118985	FBgn0014037	ortholog_one2many	ELL2	elongation factor, RNA polymerase II, 2 [Source:HGNC Symbol;Acc:HGNC:17064]
	ENSG00000128886	FBgn0014037	ortholog_one2many	ELL3	elongation factor RNA polymerase II-like 3 [Source:HGNC Symbol;Acc:HGNC:23113]
	ENSG00000152939	FBgn0014037	ortholog_one2many	MARVELD2	MARVEL domain containing 2 [Source:HGNC Symbol;Acc:HGNC:26401]
	ENSG00000113578	FBgn0014135	ortholog_one2many	FGF1	fibroblast growth factor 1 (acidic) [Source:HGNC Symbol;Acc:HGNC:3665]
	ENSG00000138685	FBgn0014135	ortholog_one2many	FGF2	fibroblast growth factor 2 (basic) [Source:HGNC Symbol;Acc:HGNC:3676]
	ENSG00000054598	FBgn0014143	ortholog_one2many	FOXC1	forkhead box C1 [Source:HGNC Symbol;Acc:HGNC:3800]
	ENSG00000176692	FBgn0014143	ortholog_one2many	FOXC2	forkhead box C2 (MFH-1, mesenchyme forkhead 1) [Source:HGNC Symbol;Acc:HGNC:3801]
	ENSG00000104904	FBgn0014184	ortholog_one2many	OAZ1	ornithine decarboxylase antizyme 1 [Source:HGNC Symbol;Acc:HGNC:8095]
	ENSG00000143450	FBgn0014184	ortholog_one2many	OAZ3	ornithine decarboxylase antizyme 3 [Source:HGNC Symbol;Acc:HGNC:8097]
	ENSG00000180304	FBgn0014184	ortholog_one2many	OAZ2	ornithine decarboxylase antizyme 2 [Source:HGNC Symbol;Acc:HGNC:8096]
	ENSG00000136158	FBgn0014388	ortholog_one2many	SPRY2	sprouty homolog 2 (Drosophila) [Source:HGNC Symbol;Acc:HGNC:11270]
	ENSG00000164056	FBgn0014388	ortholog_one2many	SPRY1	sprouty homolog 1, antagonist of FGF signaling (Drosophila) [Source:HGNC Symbol;Acc:HGNC:11269]
	ENSG00000168939	FBgn0014388	ortholog_one2many	SPRY3	sprouty homolog 3 (Drosophila) [Source:HGNC Symbol;Acc:HGNC:11271]
	ENSG00000187678	FBgn0014388	ortholog_one2many	SPRY4	sprouty homolog 4 (Drosophila) [Source:HGNC Symbol;Acc:HGNC:15533]
	ENSG00000129295	FBgn0014395	ortholog_one2many	LRRC6	leucine rich repeat containing 6 [Source:HGNC Symbol;Acc:HGNC:16725]
	ENSG00000141294	FBgn0014395	ortholog_one2many	LRRC46	leucine rich repeat containing 46 [Source:HGNC Symbol;Acc:HGNC:25047]
	ENSG00000164900	FBgn0015561	ortholog_one2many	GBX1	gastrulation brain homeobox 1 [Source:HGNC Symbol;Acc:HGNC:4185]
	ENSG00000168505	FBgn0015561	ortholog_one2many	GBX2	gastrulation brain homeobox 2 [Source:HGNC Symbol;Acc:HGNC:4186]
	ENSG00000166987	FBgn0016754	ortholog_one2many	MBD6	methyl-CpG binding domain protein 6 [Source:HGNC Symbol;Acc:HGNC:20445]
	ENSG00000204406	FBgn0016754	ortholog_one2many	MBD5	methyl-CpG binding domain protein 5 [Source:HGNC Symbol;Acc:HGNC:20444]
	ENSG00000082482	FBgn0017561	ortholog_one2many	KCNK2	potassium channel, subfamily K, member 2 [Source:HGNC Symbol;Acc:HGNC:6277]
	ENSG00000095981	FBgn0017561	ortholog_one2many	KCNK16	potassium channel, subfamily K, member 16 [Source:HGNC Symbol;Acc:HGNC:14464]
	ENSG00000100433	FBgn0017561	ortholog_one2many	KCNK10	potassium channel, subfamily K, member 10 [Source:HGNC Symbol;Acc:HGNC:6273]
	ENSG00000124780	FBgn0017561	ortholog_one2many	KCNK17	potassium channel, subfamily K, member 17 [Source:HGNC Symbol;Acc:HGNC:14465]
	ENSG00000164626	FBgn0017561	ortholog_one2many	KCNK5	potassium channel, subfamily K, member 5 [Source:HGNC Symbol;Acc:HGNC:6280]
	ENSG00000182450	FBgn0017561	ortholog_one2many	KCNK4	potassium channel, subfamily K, member 4 [Source:HGNC Symbol;Acc:HGNC:6279]
	ENSG00000116698	FBgn0019890	ortholog_one2many	SMG7	SMG7 nonsense mediated mRNA decay factor [Source:HGNC Symbol;Acc:HGNC:16792]
	ENSG00000198952	FBgn0019890	ortholog_one2many	SMG5	SMG5 nonsense mediated mRNA decay factor [Source:HGNC Symbol;Acc:HGNC:24644]
	ENSG00000137073	FBgn0020279	ortholog_one2many	UBAP2	ubiquitin associated protein 2 [Source:HGNC Symbol;Acc:HGNC:14185]
	ENSG00000143569	FBgn0020279	ortholog_one2many	UBAP2L	ubiquitin associated protein 2-like [Source:HGNC Symbol;Acc:HGNC:29877]
	ENSG00000153064	FBgn0020299	ortholog_one2many	BANK1	B-cell scaffold protein with ankyrin repeats 1 [Source:HGNC Symbol;Acc:HGNC:18233]
	ENSG00000155629	FBgn0020299	ortholog_one2many	PIK3AP1	phosphoinositide-3-kinase adaptor protein 1 [Source:HGNC Symbol;Acc:HGNC:30034]
	ENSG00000003400	FBgn0020381	ortholog_one2many	CASP10	caspase 10, apoptosis-related cysteine peptidase [Source:HGNC Symbol;Acc:HGNC:1500]
	ENSG00000064012	FBgn0020381	ortholog_one2many	CASP8	caspase 8, apoptosis-related cysteine peptidase [Source:HGNC Symbol;Acc:HGNC:1509]
	ENSG00000023330	FBgn0020764	ortholog_one2many	ALAS1	aminolevulinate, delta-, synthase 1 [Source:HGNC Symbol;Acc:HGNC:396]
	ENSG00000158578	FBgn0020764	ortholog_one2many	ALAS2	aminolevulinate, delta-, synthase 2 [Source:HGNC Symbol;Acc:HGNC:397]
	ENSG00000114956	FBgn0022338	ortholog_one2many	DGUOK	deoxyguanosine kinase [Source:HGNC Symbol;Acc:HGNC:2858]
	ENSG00000156136	FBgn0022338	ortholog_one2many	DCK	deoxycytidine kinase [Source:HGNC Symbol;Acc:HGNC:2704]
	ENSG00000166548	FBgn0022338	ortholog_one2many	TK2	thymidine kinase 2, mitochondrial [Source:HGNC Symbol;Acc:HGNC:11831]
	ENSG00000005249	FBgn0022382	ortholog_one2many	PRKAR2B	protein kinase, cAMP-dependent, regulatory, type II, beta [Source:HGNC Symbol;Acc:HGNC:9392]
	ENSG00000114302	FBgn0022382	ortholog_one2many	PRKAR2A	protein kinase, cAMP-dependent, regulatory, type II, alpha [Source:HGNC Symbol;Acc:HGNC:9391]
	ENSG00000118526	FBgn0022740	ortholog_one2many	TCF21	transcription factor 21 [Source:HGNC Symbol;Acc:HGNC:11632]
	ENSG00000163792	FBgn0022740	ortholog_one2many	TCF23	transcription factor 23 [Source:HGNC Symbol;Acc:HGNC:18602]
	ENSG00000178860	FBgn0022740	ortholog_one2many	MSC	musculin [Source:HGNC Symbol;Acc:HGNC:7321]
	ENSG00000261787	FBgn0022740	ortholog_one2many	TCF24	transcription factor 24 [Source:HGNC Symbol;Acc:HGNC:32275]
	ENSG00000134852	FBgn0023076	ortholog_one2many	CLOCK	clock circadian regulator [Source:HGNC Symbol;Acc:HGNC:2082]
	ENSG00000170485	FBgn0023076	ortholog_one2many	NPAS2	neuronal PAS domain protein 2 [Source:HGNC Symbol;Acc:HGNC:7895]
	ENSG00000135409	FBgn0024179	ortholog_one2many	AMHR2	anti-Mullerian hormone receptor, type II [Source:HGNC Symbol;Acc:HGNC:465]
	ENSG00000204217	FBgn0024179	ortholog_one2many	BMPR2	bone morphogenetic protein receptor, type II (serine/threonine kinase) [Source:HGNC Symbol;Acc:HGNC:1078]
	ENSG00000005513	FBgn0024288	ortholog_one2many	SOX8	SRY (sex determining region Y)-box 8 [Source:HGNC Symbol;Acc:HGNC:11203]
	ENSG00000100146	FBgn0024288	ortholog_one2many	SOX10	SRY (sex determining region Y)-box 10 [Source:HGNC Symbol;Acc:HGNC:11190]
	ENSG00000125398	FBgn0024288	ortholog_one2many	SOX9	SRY (sex determining region Y)-box 9 [Source:HGNC Symbol;Acc:HGNC:11204]
	ENSG00000025800	FBgn0024889	ortholog_one2many	KPNA6	karyopherin alpha 6 (importin alpha 7) [Source:HGNC Symbol;Acc:HGNC:6399]
	ENSG00000114030	FBgn0024889	ortholog_one2many	KPNA1	karyopherin alpha 1 (importin alpha 5) [Source:HGNC Symbol;Acc:HGNC:6394]
	ENSG00000196911	FBgn0024889	ortholog_one2many	KPNA5	karyopherin alpha 5 (importin alpha 6) [Source:HGNC Symbol;Acc:HGNC:6398]
	ENSG00000122641	FBgn0024913	ortholog_one2many	INHBA	inhibin, beta A [Source:HGNC Symbol;Acc:HGNC:6066]
	ENSG00000139269	FBgn0024913	ortholog_one2many	INHBE	inhibin, beta E [Source:HGNC Symbol;Acc:HGNC:24029]
	ENSG00000163083	FBgn0024913	ortholog_one2many	INHBB	inhibin, beta B [Source:HGNC Symbol;Acc:HGNC:6067]
	ENSG00000175189	FBgn0024913	ortholog_one2many	INHBC	inhibin, beta C [Source:HGNC Symbol;Acc:HGNC:6068]
	ENSG00000143162	FBgn0025456	ortholog_one2many	CREG1	cellular repressor of E1A-stimulated genes 1 [Source:HGNC Symbol;Acc:HGNC:2351]
	ENSG00000175874	FBgn0025456	ortholog_one2many	CREG2	cellular repressor of E1A-stimulated genes 2 [Source:HGNC Symbol;Acc:HGNC:14272]
	ENSG00000169840	FBgn0025776	ortholog_one2many	GSX1	GS homeobox 1 [Source:HGNC Symbol;Acc:HGNC:20374]
	ENSG00000180613	FBgn0025776	ortholog_one2many	GSX2	GS homeobox 2 [Source:HGNC Symbol;Acc:HGNC:24959]
	ENSG00000051128	FBgn0025777	ortholog_one2many	HOMER3	homer homolog 3 (Drosophila) [Source:HGNC Symbol;Acc:HGNC:17514]
	ENSG00000103942	FBgn0025777	ortholog_one2many	HOMER2	homer homolog 2 (Drosophila) [Source:HGNC Symbol;Acc:HGNC:17513]
	ENSG00000152413	FBgn0025777	ortholog_one2many	HOMER1	homer homolog 1 (Drosophila) [Source:HGNC Symbol;Acc:HGNC:17512]
	ENSG00000130382	FBgn0026441	ortholog_one2many	MLLT1	myeloid/lymphoid or mixed-lineage leukemia (trithorax homolog, Drosophila); translocated to, 1 [Source:HGNC Symbol;Acc:HGNC:7134]
	ENSG00000171843	FBgn0026441	ortholog_one2many	MLLT3	myeloid/lymphoid or mixed-lineage leukemia (trithorax homolog, Drosophila); translocated to, 3 [Source:HGNC Symbol;Acc:HGNC:7136]
	ENSG00000013810	FBgn0026620	ortholog_one2many	TACC3	transforming, acidic coiled-coil containing protein 3 [Source:HGNC Symbol;Acc:HGNC:11524]
	ENSG00000138162	FBgn0026620	ortholog_one2many	TACC2	transforming, acidic coiled-coil containing protein 2 [Source:HGNC Symbol;Acc:HGNC:11523]
	ENSG00000147526	FBgn0026620	ortholog_one2many	TACC1	transforming, acidic coiled-coil containing protein 1 [Source:HGNC Symbol;Acc:HGNC:11522]
	ENSG00000107560	FBgn0027335	ortholog_one2many	RAB11FIP2	RAB11 family interacting protein 2 (class I) [Source:HGNC Symbol;Acc:HGNC:29152]
	ENSG00000135631	FBgn0027335	ortholog_one2many	RAB11FIP5	RAB11 family interacting protein 5 (class I) [Source:HGNC Symbol;Acc:HGNC:24845]
	ENSG00000156675	FBgn0027335	ortholog_one2many	RAB11FIP1	RAB11 family interacting protein 1 (class I) [Source:HGNC Symbol;Acc:HGNC:30265]
	ENSG00000166669	FBgn0027499	ortholog_one2many	ATF7IP2	activating transcription factor 7 interacting protein 2 [Source:HGNC Symbol;Acc:HGNC:20397]
	ENSG00000171681	FBgn0027499	ortholog_one2many	ATF7IP	activating transcription factor 7 interacting protein [Source:HGNC Symbol;Acc:HGNC:20092]
	ENSG00000149926	FBgn0028480	ortholog_one2many	FAM57B	family with sequence similarity 57, member B [Source:HGNC Symbol;Acc:HGNC:25295]
	ENSG00000167695	FBgn0028480	ortholog_one2many	FAM57A	family with sequence similarity 57, member A [Source:HGNC Symbol;Acc:HGNC:29646]
	ENSG00000031003	FBgn0028494	ortholog_one2many	FAM13B	family with sequence similarity 13, member B [Source:HGNC Symbol;Acc:HGNC:1335]
	ENSG00000138640	FBgn0028494	ortholog_one2many	FAM13A	family with sequence similarity 13, member A [Source:HGNC Symbol;Acc:HGNC:19367]
	ENSG00000148541	FBgn0028494	ortholog_one2many	FAM13C	family with sequence similarity 13, member C [Source:HGNC Symbol;Acc:HGNC:19371]
	ENSG00000006576	FBgn0028579	ortholog_one2many	PHTF2	putative homeodomain transcription factor 2 [Source:HGNC Symbol;Acc:HGNC:13411]
	ENSG00000116793	FBgn0028579	ortholog_one2many	PHTF1	putative homeodomain transcription factor 1 [Source:HGNC Symbol;Acc:HGNC:8939]
	ENSG00000167635	FBgn0028878	ortholog_one2many	ZNF146	zinc finger protein 146 [Source:HGNC Symbol;Acc:HGNC:12931]
	ENSG00000254004	FBgn0028878	ortholog_one2many	ZNF260	zinc finger protein 260 [Source:HGNC Symbol;Acc:HGNC:13499]
	ENSG00000108825	FBgn0029664	ortholog_one2many	PTGES3L-AARSD1	PTGES3L-AARSD1 readthrough [Source:HGNC Symbol;Acc:HGNC:43946]
	ENSG00000110958	FBgn0029664	ortholog_one2many	PTGES3	prostaglandin E synthase 3 (cytosolic) [Source:HGNC Symbol;Acc:HGNC:16049]
	ENSG00000266967	FBgn0029664	ortholog_one2many	AARSD1	alanyl-tRNA synthetase domain containing 1 [Source:HGNC Symbol;Acc:HGNC:28417]
	ENSG00000267060	FBgn0029664	ortholog_one2many	PTGES3L	prostaglandin E synthase 3 (cytosolic)-like [Source:HGNC Symbol;Acc:HGNC:43943]
	ENSG00000105698	FBgn0029711	ortholog_one2many	USF2	upstream transcription factor 2, c-fos interacting [Source:HGNC Symbol;Acc:HGNC:12594]
	ENSG00000158773	FBgn0029711	ortholog_one2many	USF1	upstream transcription factor 1 [Source:HGNC Symbol;Acc:HGNC:12593]
	ENSG00000185414	FBgn0029718	ortholog_one2many	MRPL30	mitochondrial ribosomal protein L30 [Source:HGNC Symbol;Acc:HGNC:14036]
	ENSG00000241962	FBgn0029718	ortholog_one2many	C2orf15	chromosome 2 open reading frame 15 [Source:HGNC Symbol;Acc:HGNC:28436]
	ENSG00000273155	FBgn0029718	ortholog_one2many	RP11-38C17.1
	ENSG00000175535	FBgn0029831	ortholog_one2many	PNLIP	pancreatic lipase [Source:HGNC Symbol;Acc:HGNC:9155]
	ENSG00000187021	FBgn0029831	ortholog_one2many	PNLIPRP1	pancreatic lipase-related protein 1 [Source:HGNC Symbol;Acc:HGNC:9156]
	ENSG00000203837	FBgn0029831	ortholog_one2many	PNLIPRP3	pancreatic lipase-related protein 3 [Source:HGNC Symbol;Acc:HGNC:23492]
	ENSG00000266200	FBgn0029831	ortholog_one2many	PNLIPRP2	pancreatic lipase-related protein 2 [Source:HGNC Symbol;Acc:HGNC:9157]
	ENSG00000006611	FBgn0029835	ortholog_one2many	USH1C	Usher syndrome 1C (autosomal recessive, severe) [Source:HGNC Symbol;Acc:HGNC:12597]
	ENSG00000095397	FBgn0029835	ortholog_one2many	DFNB31	deafness, autosomal recessive 31 [Source:HGNC Symbol;Acc:HGNC:16361]
	ENSG00000186862	FBgn0029835	ortholog_one2many	PDZD7	PDZ domain containing 7 [Source:HGNC Symbol;Acc:HGNC:26257]
	ENSG00000100890	FBgn0029858	ortholog_one2many	KIAA0391	KIAA0391 [Source:HGNC Symbol;Acc:HGNC:19958]
	ENSG00000258790	FBgn0029858	ortholog_one2many	KIAA0391	KIAA0391 [Source:HGNC Symbol;Acc:HGNC:19958]
	ENSG00000101134	FBgn0029944	ortholog_one2many	DOK5	docking protein 5 [Source:HGNC Symbol;Acc:HGNC:16173]
	ENSG00000115325	FBgn0029944	ortholog_one2many	DOK1	docking protein 1, 62kDa (downstream of tyrosine kinase 1) [Source:HGNC Symbol;Acc:HGNC:2990]
	ENSG00000125170	FBgn0029944	ortholog_one2many	DOK4	docking protein 4 [Source:HGNC Symbol;Acc:HGNC:19868]
	ENSG00000146094	FBgn0029944	ortholog_one2many	DOK3	docking protein 3 [Source:HGNC Symbol;Acc:HGNC:24583]
	ENSG00000147443	FBgn0029944	ortholog_one2many	DOK2	docking protein 2, 56kDa [Source:HGNC Symbol;Acc:HGNC:2991]
	ENSG00000206052	FBgn0029944	ortholog_one2many	DOK6	docking protein 6 [Source:HGNC Symbol;Acc:HGNC:28301]
	ENSG00000072736	FBgn0030505	ortholog_one2many	NFATC3	nuclear factor of activated T-cells, cytoplasmic, calcineurin-dependent 3 [Source:HGNC Symbol;Acc:HGNC:7777]
	ENSG00000100968	FBgn0030505	ortholog_one2many	NFATC4	nuclear factor of activated T-cells, cytoplasmic, calcineurin-dependent 4 [Source:HGNC Symbol;Acc:HGNC:7778]
	ENSG00000101096	FBgn0030505	ortholog_one2many	NFATC2	nuclear factor of activated T-cells, cytoplasmic, calcineurin-dependent 2 [Source:HGNC Symbol;Acc:HGNC:7776]
	ENSG00000102908	FBgn0030505	ortholog_one2many	NFAT5	nuclear factor of activated T-cells 5, tonicity-responsive [Source:HGNC Symbol;Acc:HGNC:7774]
	ENSG00000131196	FBgn0030505	ortholog_one2many	NFATC1	nuclear factor of activated T-cells, cytoplasmic, calcineurin-dependent 1 [Source:HGNC Symbol;Acc:HGNC:7775]
	ENSG00000075035	FBgn0030634	ortholog_one2many	WSCD2	WSC domain containing 2 [Source:HGNC Symbol;Acc:HGNC:29117]
	ENSG00000179314	FBgn0030634	ortholog_one2many	WSCD1	WSC domain containing 1 [Source:HGNC Symbol;Acc:HGNC:29060]
	ENSG00000146066	FBgn0030743	ortholog_one2many	HIGD2A	HIG1 hypoxia inducible domain family, member 2A [Source:HGNC Symbol;Acc:HGNC:28311]
	ENSG00000175202	FBgn0030743	ortholog_one2many	HIGD2B	HIG1 hypoxia inducible domain family, member 2B [Source:HGNC Symbol;Acc:HGNC:26984]
	ENSG00000056558	FBgn0030748	ortholog_one2many	TRAF1	TNF receptor-associated factor 1 [Source:HGNC Symbol;Acc:HGNC:12031]
	ENSG00000082512	FBgn0030748	ortholog_one2many	TRAF5	TNF receptor-associated factor 5 [Source:HGNC Symbol;Acc:HGNC:12035]
	ENSG00000127191	FBgn0030748	ortholog_one2many	TRAF2	TNF receptor-associated factor 2 [Source:HGNC Symbol;Acc:HGNC:12032]
	ENSG00000131323	FBgn0030748	ortholog_one2many	TRAF3	TNF receptor-associated factor 3 [Source:HGNC Symbol;Acc:HGNC:12033]
	ENSG00000215883	FBgn0030995	ortholog_one2many	CYB5RL	cytochrome b5 reductase-like [Source:HGNC Symbol;Acc:HGNC:32220]
	ENSG00000256407	FBgn0030995	ortholog_one2many	RP11-446E24.4	NADH-cytochrome b5 reductase-like {ECO:0000313|Ensembl:ENSP00000394709}; Uncharacterized protein {ECO:0000313|Ensembl:ENSP00000457656} [Source:UniProtKB/TrEMBL;Acc:F8VW03]
	ENSG00000003096	FBgn0031119	ortholog_one2many	KLHL13	kelch-like family member 13 [Source:HGNC Symbol;Acc:HGNC:22931]
	ENSG00000087448	FBgn0031119	ortholog_one2many	KLHL42	kelch-like family member 42 [Source:HGNC Symbol;Acc:HGNC:29252]
	ENSG00000099910	FBgn0031119	ortholog_one2many	KLHL22	kelch-like family member 22 [Source:HGNC Symbol;Acc:HGNC:25888]
	ENSG00000124743	FBgn0031119	ortholog_one2many	KLHL31	kelch-like family member 31 [Source:HGNC Symbol;Acc:HGNC:21353]
	ENSG00000130487	FBgn0031119	ortholog_one2many	KLHDC7B	kelch domain containing 7B [Source:HGNC Symbol;Acc:HGNC:25145]
	ENSG00000135686	FBgn0031119	ortholog_one2many	KLHL36	kelch-like family member 36 [Source:HGNC Symbol;Acc:HGNC:17844]
	ENSG00000167487	FBgn0031119	ortholog_one2many	KLHL26	kelch-like family member 26 [Source:HGNC Symbol;Acc:HGNC:25623]
	ENSG00000174010	FBgn0031119	ortholog_one2many	KLHL15	kelch-like family member 15 [Source:HGNC Symbol;Acc:HGNC:29347]
	ENSG00000176595	FBgn0031119	ortholog_one2many	KBTBD11	kelch repeat and BTB (POZ) domain containing 11 [Source:HGNC Symbol;Acc:HGNC:29104]
	ENSG00000179023	FBgn0031119	ortholog_one2many	KLHDC7A	kelch domain containing 7A [Source:HGNC Symbol;Acc:HGNC:26791]
	ENSG00000185271	FBgn0031119	ortholog_one2many	KLHL33	kelch-like family member 33 [Source:HGNC Symbol;Acc:HGNC:31952]
	ENSG00000185915	FBgn0031119	ortholog_one2many	KLHL34	kelch-like family member 34 [Source:HGNC Symbol;Acc:HGNC:26634]
	ENSG00000186231	FBgn0031119	ortholog_one2many	KLHL32	kelch-like family member 32 [Source:HGNC Symbol;Acc:HGNC:21221]
	ENSG00000197705	FBgn0031119	ortholog_one2many	KLHL14	kelch-like family member 14 [Source:HGNC Symbol;Acc:HGNC:29266]
	ENSG00000198642	FBgn0031119	ortholog_one2many	KLHL9	kelch-like family member 9 [Source:HGNC Symbol;Acc:HGNC:18732]
	ENSG00000234438	FBgn0031119	ortholog_one2many	KBTBD13	kelch repeat and BTB (POZ) domain containing 13 [Source:HGNC Symbol;Acc:HGNC:37227]
	ENSG00000112276	FBgn0031150	ortholog_one2many	BVES	blood vessel epicardial substance [Source:HGNC Symbol;Acc:HGNC:1152]
	ENSG00000121577	FBgn0031150	ortholog_one2many	POPDC2	popeye domain containing 2 [Source:HGNC Symbol;Acc:HGNC:17648]
	ENSG00000132429	FBgn0031150	ortholog_one2many	POPDC3	popeye domain containing 3 [Source:HGNC Symbol;Acc:HGNC:17649]
	ENSG00000024862	FBgn0031395	ortholog_one2many	CCDC28A	coiled-coil domain containing 28A [Source:HGNC Symbol;Acc:HGNC:21098]
	ENSG00000160050	FBgn0031395	ortholog_one2many	CCDC28B	coiled-coil domain containing 28B [Source:HGNC Symbol;Acc:HGNC:28163]
	ENSG00000124104	FBgn0031457	ortholog_one2many	SNX21	sorting nexin family member 21 [Source:HGNC Symbol;Acc:HGNC:16154]
	ENSG00000167208	FBgn0031457	ortholog_one2many	SNX20	sorting nexin 20 [Source:HGNC Symbol;Acc:HGNC:30390]
	ENSG00000092969	FBgn0031461	ortholog_one2many	TGFB2	transforming growth factor, beta 2 [Source:HGNC Symbol;Acc:HGNC:11768]
	ENSG00000105329	FBgn0031461	ortholog_one2many	TGFB1	transforming growth factor, beta 1 [Source:HGNC Symbol;Acc:HGNC:11766]
	ENSG00000119699	FBgn0031461	ortholog_one2many	TGFB3	transforming growth factor, beta 3 [Source:HGNC Symbol;Acc:HGNC:11769]
	ENSG00000169249	FBgn0031628	ortholog_one2many	ZRSR2	zinc finger (CCCH type), RNA-binding motif and serine/arginine rich 2 [Source:HGNC Symbol;Acc:HGNC:23019]
	ENSG00000212643	FBgn0031628	ortholog_one2many	ZRSR1	zinc finger (CCCH type), RNA-binding motif and serine/arginine rich 1 [Source:HGNC Symbol;Acc:HGNC:12456]
	ENSG00000177096	FBgn0031768	ortholog_one2many	FAM109B	family with sequence similarity 109, member B [Source:HGNC Symbol;Acc:HGNC:27161]
	ENSG00000198324	FBgn0031768	ortholog_one2many	FAM109A	family with sequence similarity 109, member A [Source:HGNC Symbol;Acc:HGNC:26509]
	ENSG00000150526	FBgn0031842	ortholog_one2many	MIA2	melanoma inhibitory activity 2 [Source:HGNC Symbol;Acc:HGNC:18432]
	ENSG00000150527	FBgn0031842	ortholog_one2many	CTAGE5	CTAGE family, member 5 [Source:HGNC Symbol;Acc:HGNC:7057]
	ENSG00000154305	FBgn0031842	ortholog_one2many	MIA3	melanoma inhibitory activity family, member 3 [Source:HGNC Symbol;Acc:HGNC:24008]
	ENSG00000212710	FBgn0031842	ortholog_one2many	CTAGE1	cutaneous T-cell lymphoma-associated antigen 1 [Source:HGNC Symbol;Acc:HGNC:24346]
	ENSG00000225932	FBgn0031842	ortholog_one2many	CTAGE4	CTAGE family, member 4 [Source:HGNC Symbol;Acc:HGNC:24772]
	ENSG00000236761	FBgn0031842	ortholog_one2many	CTAGE9	CTAGE family, member 9 [Source:HGNC Symbol;Acc:HGNC:37275]
	ENSG00000244693	FBgn0031842	ortholog_one2many	CTAGE8	CTAGE family, member 8 [Source:HGNC Symbol;Acc:HGNC:37294]
	ENSG00000258941	FBgn0031842	ortholog_one2many	RP11-407N17.3	cTAGE family member 5 {ECO:0000313|Ensembl:ENSP00000452252} [Source:UniProtKB/TrEMBL;Acc:G3V599]
	ENSG00000271079	FBgn0031842	ortholog_one2many	CTAGE15	CTAGE family, member 15 [Source:HGNC Symbol;Acc:HGNC:37295]
	ENSG00000271321	FBgn0031842	ortholog_one2many	CTAGE6	CTAGE family, member 6 [Source:HGNC Symbol;Acc:HGNC:28644]
	ENSG00000105664	FBgn0031850	ortholog_one2many	COMP	cartilage oligomeric matrix protein [Source:HGNC Symbol;Acc:HGNC:2227]
	ENSG00000113296	FBgn0031850	ortholog_one2many	THBS4	thrombospondin 4 [Source:HGNC Symbol;Acc:HGNC:11788]
	ENSG00000137801	FBgn0031850	ortholog_one2many	THBS1	thrombospondin 1 [Source:HGNC Symbol;Acc:HGNC:11785]
	ENSG00000169231	FBgn0031850	ortholog_one2many	THBS3	thrombospondin 3 [Source:HGNC Symbol;Acc:HGNC:11787]
	ENSG00000186340	FBgn0031850	ortholog_one2many	THBS2	thrombospondin 2 [Source:HGNC Symbol;Acc:HGNC:11786]
	ENSG00000092098	FBgn0031857	ortholog_one2many	RNF31	ring finger protein 31 [Source:HGNC Symbol;Acc:HGNC:16031]
	ENSG00000259529	FBgn0031857	ortholog_one2many	IRF9	interferon regulatory factor 9 [Source:HGNC Symbol;Acc:HGNC:6131]
	ENSG00000156500	FBgn0031895	ortholog_one2many	FAM122C	family with sequence similarity 122C [Source:HGNC Symbol;Acc:HGNC:25202]
	ENSG00000156504	FBgn0031895	ortholog_one2many	FAM122B	family with sequence similarity 122B [Source:HGNC Symbol;Acc:HGNC:30490]
	ENSG00000187866	FBgn0031895	ortholog_one2many	FAM122A	family with sequence similarity 122A [Source:HGNC Symbol;Acc:HGNC:23490]
	ENSG00000165309	FBgn0031905	ortholog_one2many	ARMC3	armadillo repeat containing 3 [Source:HGNC Symbol;Acc:HGNC:30964]
	ENSG00000169126	FBgn0031905	ortholog_one2many	ARMC4	armadillo repeat containing 4 [Source:HGNC Symbol;Acc:HGNC:25583]
	ENSG00000132386	FBgn0031973	ortholog_one2many	SERPINF1	serpin peptidase inhibitor, clade F (alpha-2 antiplasmin, pigment epithelium derived factor), member 1 [Source:HGNC Symbol;Acc:HGNC:8824]
	ENSG00000149131	FBgn0031973	ortholog_one2many	SERPING1	serpin peptidase inhibitor, clade G (C1 inhibitor), member 1 [Source:HGNC Symbol;Acc:HGNC:1228]
	ENSG00000149257	FBgn0031973	ortholog_one2many	SERPINH1	serpin peptidase inhibitor, clade H (heat shock protein 47), member 1, (collagen binding protein 1) [Source:HGNC Symbol;Acc:HGNC:1546]
	ENSG00000167711	FBgn0031973	ortholog_one2many	SERPINF2	serpin peptidase inhibitor, clade F (alpha-2 antiplasmin, pigment epithelium derived factor), member 2 [Source:HGNC Symbol;Acc:HGNC:9075]
	ENSG00000177947	FBgn0032010	ortholog_one2many	ODF3	outer dense fiber of sperm tails 3 [Source:HGNC Symbol;Acc:HGNC:19905]
	ENSG00000177989	FBgn0032010	ortholog_one2many	ODF3B	outer dense fiber of sperm tails 3B [Source:HGNC Symbol;Acc:HGNC:34388]
	ENSG00000108823	FBgn0032013	ortholog_one2many	SGCA	sarcoglycan, alpha (50kDa dystrophin-associated glycoprotein) [Source:HGNC Symbol;Acc:HGNC:10805]
	ENSG00000127990	FBgn0032013	ortholog_one2many	SGCE	sarcoglycan, epsilon [Source:HGNC Symbol;Acc:HGNC:10808]
	ENSG00000145721	FBgn0032230	ortholog_one2many	LIX1	Lix1 homolog (chicken) [Source:HGNC Symbol;Acc:HGNC:18581]
	ENSG00000271601	FBgn0032230	ortholog_one2many	LIX1L	Lix1 homolog (chicken) like [Source:HGNC Symbol;Acc:HGNC:28715]
	ENSG00000187033	FBgn0032330	ortholog_one2many	SAMD7	sterile alpha motif domain containing 7 [Source:HGNC Symbol;Acc:HGNC:25394]
	ENSG00000187634	FBgn0032330	ortholog_one2many	SAMD11	sterile alpha motif domain containing 11 [Source:HGNC Symbol;Acc:HGNC:28706]
	ENSG00000008382	FBgn0032348	ortholog_one2many	MPND	MPN domain containing [Source:HGNC Symbol;Acc:HGNC:25934]
	ENSG00000162601	FBgn0032348	ortholog_one2many	MYSM1	Myb-like, SWIRM and MPN domains 1 [Source:HGNC Symbol;Acc:HGNC:29401]
	ENSG00000221988	FBgn0032358	ortholog_one2many	PPT2	palmitoyl-protein thioesterase 2 [Source:HGNC Symbol;Acc:HGNC:9326]
	ENSG00000258388	FBgn0032358	ortholog_one2many	PPT2-EGFL8	PPT2-EGFL8 readthrough (NMD candidate) [Source:HGNC Symbol;Acc:HGNC:48343]
	ENSG00000153789	FBgn0032428	ortholog_one2many	FAM92B	family with sequence similarity 92, member B [Source:HGNC Symbol;Acc:HGNC:24781]
	ENSG00000188343	FBgn0032428	ortholog_one2many	FAM92A1	family with sequence similarity 92, member A1 [Source:HGNC Symbol;Acc:HGNC:30452]
	ENSG00000116151	FBgn0032478	ortholog_one2many	MORN1	MORN repeat containing 1 [Source:HGNC Symbol;Acc:HGNC:25852]
	ENSG00000160188	FBgn0032478	ortholog_one2many	RSPH1	radial spoke head 1 homolog (Chlamydomonas) [Source:HGNC Symbol;Acc:HGNC:12371]
	ENSG00000139546	FBgn0032515	ortholog_one2many	TARBP2	TAR (HIV-1) RNA binding protein 2 [Source:HGNC Symbol;Acc:HGNC:11569]
	ENSG00000180228	FBgn0032515	ortholog_one2many	PRKRA	protein kinase, interferon-inducible double stranded RNA dependent activator [Source:HGNC Symbol;Acc:HGNC:9438]
	ENSG00000003137	FBgn0032693	ortholog_one2many	CYP26B1	cytochrome P450, family 26, subfamily B, polypeptide 1 [Source:HGNC Symbol;Acc:HGNC:20581]
	ENSG00000095596	FBgn0032693	ortholog_one2many	CYP26A1	cytochrome P450, family 26, subfamily A, polypeptide 1 [Source:HGNC Symbol;Acc:HGNC:2603]
	ENSG00000187553	FBgn0032693	ortholog_one2many	CYP26C1	cytochrome P450, family 26, subfamily C, polypeptide 1 [Source:HGNC Symbol;Acc:HGNC:20577]
	ENSG00000123570	FBgn0032782	ortholog_one2many	RAB9B	RAB9B, member RAS oncogene family [Source:HGNC Symbol;Acc:HGNC:14090]
	ENSG00000123595	FBgn0032782	ortholog_one2many	RAB9A	RAB9A, member RAS oncogene family [Source:HGNC Symbol;Acc:HGNC:9792]
	ENSG00000105879	FBgn0032812	ortholog_one2many	CBLL1	Cbl proto-oncogene-like 1, E3 ubiquitin protein ligase [Source:HGNC Symbol;Acc:HGNC:21225]
	ENSG00000175809	FBgn0032812	ortholog_one2many	ZNF645	zinc finger protein 645 [Source:HGNC Symbol;Acc:HGNC:26371]
	ENSG00000157060	FBgn0032848	ortholog_one2many	SHCBP1L	SHC SH2-domain binding protein 1-like [Source:HGNC Symbol;Acc:HGNC:16788]
	ENSG00000171241	FBgn0032848	ortholog_one2many	SHCBP1	SHC SH2-domain binding protein 1 [Source:HGNC Symbol;Acc:HGNC:29547]
	ENSG00000109089	FBgn0032876	ortholog_one2many	CDR2L	cerebellar degeneration-related protein 2-like [Source:HGNC Symbol;Acc:HGNC:29999]
	ENSG00000140743	FBgn0032876	ortholog_one2many	CDR2	cerebellar degeneration-related protein 2, 62kDa [Source:HGNC Symbol;Acc:HGNC:1799]
	ENSG00000005893	FBgn0032949	ortholog_one2many	LAMP2	lysosomal-associated membrane protein 2 [Source:HGNC Symbol;Acc:HGNC:6501]
	ENSG00000078081	FBgn0032949	ortholog_one2many	LAMP3	lysosomal-associated membrane protein 3 [Source:HGNC Symbol;Acc:HGNC:14582]
	ENSG00000129226	FBgn0032949	ortholog_one2many	CD68	CD68 molecule [Source:HGNC Symbol;Acc:HGNC:1693]
	ENSG00000185896	FBgn0032949	ortholog_one2many	LAMP1	lysosomal-associated membrane protein 1 [Source:HGNC Symbol;Acc:HGNC:6499]
	ENSG00000152219	FBgn0033000	ortholog_one2many	ARL14EP	ADP-ribosylation factor-like 14 effector protein [Source:HGNC Symbol;Acc:HGNC:26798]
	ENSG00000268223	FBgn0033000	ortholog_one2many	ARL14EPL	ADP-ribosylation factor-like 14 effector protein-like [Source:HGNC Symbol;Acc:HGNC:44201]
	ENSG00000268714	FBgn0033000	ortholog_one2many	CTD-2287O16.3
	ENSG00000115274	FBgn0033019	ortholog_one2many	INO80B	INO80 complex subunit B [Source:HGNC Symbol;Acc:HGNC:13324]
	ENSG00000274049	FBgn0033019	ortholog_one2many	INO80B-WBP1	INO80B-WBP1 readthrough (NMD candidate) [Source:HGNC Symbol;Acc:HGNC:49199]
	ENSG00000137216	FBgn0033259	ortholog_one2many	TMEM63B	transmembrane protein 63B [Source:HGNC Symbol;Acc:HGNC:17735]
	ENSG00000165548	FBgn0033259	ortholog_one2many	TMEM63C	transmembrane protein 63C [Source:HGNC Symbol;Acc:HGNC:23787]
	ENSG00000196187	FBgn0033259	ortholog_one2many	TMEM63A	transmembrane protein 63A [Source:HGNC Symbol;Acc:HGNC:29118]
	ENSG00000147408	FBgn0033500	ortholog_one2many	CSGALNACT1	chondroitin sulfate N-acetylgalactosaminyltransferase 1 [Source:HGNC Symbol;Acc:HGNC:24290]
	ENSG00000169826	FBgn0033500	ortholog_one2many	CSGALNACT2	chondroitin sulfate N-acetylgalactosaminyltransferase 2 [Source:HGNC Symbol;Acc:HGNC:24292]
	ENSG00000131097	FBgn0033519	ortholog_one2many	HIGD1B	HIG1 hypoxia inducible domain family, member 1B [Source:HGNC Symbol;Acc:HGNC:24318]
	ENSG00000181061	FBgn0033519	ortholog_one2many	HIGD1A	HIG1 hypoxia inducible domain family, member 1A [Source:HGNC Symbol;Acc:HGNC:29527]
	ENSG00000214511	FBgn0033519	ortholog_one2many	HIGD1C	HIG1 hypoxia inducible domain family, member 1C [Source:HGNC Symbol;Acc:HGNC:28044]
	ENSG00000075142	FBgn0033529	ortholog_one2many	SRI	sorcin [Source:HGNC Symbol;Acc:HGNC:11292]
	ENSG00000115271	FBgn0033529	ortholog_one2many	GCA	grancalcin, EF-hand calcium binding protein [Source:HGNC Symbol;Acc:HGNC:15990]
	ENSG00000126247	FBgn0033529	ortholog_one2many	CAPNS1	calpain, small subunit 1 [Source:HGNC Symbol;Acc:HGNC:1481]
	ENSG00000162517	FBgn0033529	ortholog_one2many	PEF1	penta-EF-hand domain containing 1 [Source:HGNC Symbol;Acc:HGNC:30009]
	ENSG00000256812	FBgn0033529	ortholog_one2many	CAPNS2	calpain, small subunit 2 [Source:HGNC Symbol;Acc:HGNC:16371]
	ENSG00000154920	FBgn0033549	ortholog_one2many	EME1	essential meiotic structure-specific endonuclease 1 [Source:HGNC Symbol;Acc:HGNC:24965]
	ENSG00000197774	FBgn0033549	ortholog_one2many	EME2	essential meiotic structure-specific endonuclease subunit 2 [Source:HGNC Symbol;Acc:HGNC:27289]
	ENSG00000166822	FBgn0033550	ortholog_one2many	TMEM170A	transmembrane protein 170A [Source:HGNC Symbol;Acc:HGNC:29577]
	ENSG00000205269	FBgn0033550	ortholog_one2many	TMEM170B	transmembrane protein 170B [Source:HGNC Symbol;Acc:HGNC:34244]
	ENSG00000261717	FBgn0033550	ortholog_one2many	RP11-77K12.1	Uncharacterized protein {ECO:0000313|Ensembl:ENSP00000457654} [Source:UniProtKB/TrEMBL;Acc:H3BUI4]
	ENSG00000181404	FBgn0033692	ortholog_one2many	WASH1	WAS protein family homolog 1 [Source:HGNC Symbol;Acc:HGNC:24361]
	ENSG00000234769	FBgn0033692	ortholog_one2many	WASH4P	WAS protein family homolog 4 pseudogene [Source:HGNC Symbol;Acc:HGNC:14126]
	ENSG00000279457	FBgn0033692	ortholog_one2many	FO538757.2	cDNA FLJ51139 {ECO:0000313|EMBL:BAG63476.1} [Source:UniProtKB/TrEMBL;Acc:B4DXR4]
	ENSG00000095319	FBgn0033766	ortholog_one2many	NUP188	nucleoporin 188kDa [Source:HGNC Symbol;Acc:HGNC:17859]
	ENSG00000251184	FBgn0033766	ortholog_one2many	RP11-101E3.5	Uncharacterized protein {ECO:0000313|Ensembl:ENSP00000417556} [Source:UniProtKB/TrEMBL;Acc:H7C4K7]
	ENSG00000092871	FBgn0033783	ortholog_one2many	RFFL	ring finger and FYVE-like domain containing E3 ubiquitin protein ligase [Source:HGNC Symbol;Acc:HGNC:24821]
	ENSG00000170633	FBgn0033783	ortholog_one2many	RNF34	ring finger protein 34, E3 ubiquitin protein ligase [Source:HGNC Symbol;Acc:HGNC:17297]
	ENSG00000267618	FBgn0033783	ortholog_one2many	RAD51L3-RFFL	HCG2039718, isoform CRA_g {ECO:0000313|EMBL:EAW80179.1}; Uncharacterized protein {ECO:0000313|Ensembl:ENSP00000466834} [Source:UniProtKB/TrEMBL;Acc:K7EN88]
	ENSG00000175311	FBgn0033785	ortholog_one2many	ANKS4B	ankyrin repeat and sterile alpha motif domain containing 4B [Source:HGNC Symbol;Acc:HGNC:26795]
	ENSG00000182040	FBgn0033785	ortholog_one2many	USH1G	Usher syndrome 1G (autosomal recessive) [Source:HGNC Symbol;Acc:HGNC:16356]
	ENSG00000131779	FBgn0034058	ortholog_one2many	PEX11B	peroxisomal biogenesis factor 11 beta [Source:HGNC Symbol;Acc:HGNC:8853]
	ENSG00000166821	FBgn0034058	ortholog_one2many	PEX11A	peroxisomal biogenesis factor 11 alpha [Source:HGNC Symbol;Acc:HGNC:8852]
	ENSG00000115504	FBgn0034180	ortholog_one2many	EHBP1	EH domain binding protein 1 [Source:HGNC Symbol;Acc:HGNC:29144]
	ENSG00000173442	FBgn0034180	ortholog_one2many	EHBP1L1	EH domain binding protein 1-like 1 [Source:HGNC Symbol;Acc:HGNC:30682]
	ENSG00000100207	FBgn0034300	ortholog_one2many	TCF20	transcription factor 20 (AR1) [Source:HGNC Symbol;Acc:HGNC:11631]
	ENSG00000108557	FBgn0034300	ortholog_one2many	RAI1	retinoic acid induced 1 [Source:HGNC Symbol;Acc:HGNC:9834]
	ENSG00000167646	FBgn0034352	ortholog_one2many	DNAAF3	dynein, axonemal, assembly factor 3 [Source:HGNC Symbol;Acc:HGNC:30492]
	ENSG00000267110	FBgn0034352	ortholog_one2many	CTD-2587H24.4
	ENSG00000197208	FBgn0034479	ortholog_one2many	SLC22A4	solute carrier family 22 (organic cation/zwitterion transporter), member 4 [Source:HGNC Symbol;Acc:HGNC:10968]
	ENSG00000197375	FBgn0034479	ortholog_one2many	SLC22A5	solute carrier family 22 (organic cation/carnitine transporter), member 5 [Source:HGNC Symbol;Acc:HGNC:10969]
	ENSG00000213204	FBgn0034532	ortholog_one2many	C6orf165	chromosome 6 open reading frame 165 [Source:HGNC Symbol;Acc:HGNC:21405]
	ENSG00000272514	FBgn0034532	ortholog_one2many	C6orf165	chromosome 6 open reading frame 165 [Source:HGNC Symbol;Acc:HGNC:21405]
	ENSG00000010539	FBgn0034570	ortholog_one2many	ZNF200	zinc finger protein 200 [Source:HGNC Symbol;Acc:HGNC:12993]
	ENSG00000167981	FBgn0034570	ortholog_one2many	ZNF597	zinc finger protein 597 [Source:HGNC Symbol;Acc:HGNC:26573]
	ENSG00000174886	FBgn0034576	ortholog_one2many	NDUFA11	NADH dehydrogenase (ubiquinone) 1 alpha subcomplex, 11, 14.7kDa [Source:HGNC Symbol;Acc:HGNC:20371]
	ENSG00000267740	FBgn0034576	ortholog_one2many	AC024592.12	Uncharacterized protein {ECO:0000313|Ensembl:ENSP00000465499} [Source:UniProtKB/TrEMBL;Acc:K7EK78]
	ENSG00000198812	FBgn0034655	ortholog_one2many	LRRC10	leucine rich repeat containing 10 [Source:HGNC Symbol;Acc:HGNC:20264]
	ENSG00000204950	FBgn0034655	ortholog_one2many	LRRC10B	leucine rich repeat containing 10B [Source:HGNC Symbol;Acc:HGNC:37215]
	ENSG00000019169	FBgn0034660	ortholog_one2many	MARCO	macrophage receptor with collagenous structure [Source:HGNC Symbol;Acc:HGNC:6895]
	ENSG00000038945	FBgn0034660	ortholog_one2many	MSR1	macrophage scavenger receptor 1 [Source:HGNC Symbol;Acc:HGNC:7376]
	ENSG00000113083	FBgn0034660	ortholog_one2many	LOX	lysyl oxidase [Source:HGNC Symbol;Acc:HGNC:6664]
	ENSG00000115318	FBgn0034660	ortholog_one2many	LOXL3	lysyl oxidase-like 3 [Source:HGNC Symbol;Acc:HGNC:13869]
	ENSG00000129038	FBgn0034660	ortholog_one2many	LOXL1	lysyl oxidase-like 1 [Source:HGNC Symbol;Acc:HGNC:6665]
	ENSG00000134013	FBgn0034660	ortholog_one2many	LOXL2	lysyl oxidase-like 2 [Source:HGNC Symbol;Acc:HGNC:6666]
	ENSG00000138131	FBgn0034660	ortholog_one2many	LOXL4	lysyl oxidase-like 4 [Source:HGNC Symbol;Acc:HGNC:17171]
	ENSG00000168079	FBgn0034660	ortholog_one2many	SCARA5	scavenger receptor class A, member 5 [Source:HGNC Symbol;Acc:HGNC:28701]
	ENSG00000116132	FBgn0034821	ortholog_one2many	PRRX1	paired related homeobox 1 [Source:HGNC Symbol;Acc:HGNC:9142]
	ENSG00000167157	FBgn0034821	ortholog_one2many	PRRX2	paired related homeobox 2 [Source:HGNC Symbol;Acc:HGNC:21338]
	ENSG00000104941	FBgn0034957	ortholog_one2many	RSPH6A	radial spoke head 6 homolog A (Chlamydomonas) [Source:HGNC Symbol;Acc:HGNC:14241]
	ENSG00000111834	FBgn0034957	ortholog_one2many	RSPH4A	radial spoke head 4 homolog A (Chlamydomonas) [Source:HGNC Symbol;Acc:HGNC:21558]
	ENSG00000239789	FBgn0034986	ortholog_one2many	MRPS17	mitochondrial ribosomal protein S17 [Source:HGNC Symbol;Acc:HGNC:14047]
	ENSG00000249773	FBgn0034986	ortholog_one2many	MRPS17	mitochondrial ribosomal protein S17 [Source:HGNC Symbol;Acc:HGNC:14047]
	ENSG00000073849	FBgn0035050	ortholog_one2many	ST6GAL1	ST6 beta-galactosamide alpha-2,6-sialyltranferase 1 [Source:HGNC Symbol;Acc:HGNC:10860]
	ENSG00000117069	FBgn0035050	ortholog_one2many	ST6GALNAC5	ST6 (alpha-N-acetyl-neuraminyl-2,3-beta-galactosyl-1,3)-N-acetylgalactosaminide alpha-2,6-sialyltransferase 5 [Source:HGNC Symbol;Acc:HGNC:19342]
	ENSG00000136840	FBgn0035050	ortholog_one2many	ST6GALNAC4	ST6 (alpha-N-acetyl-neuraminyl-2,3-beta-galactosyl-1,3)-N-acetylgalactosaminide alpha-2,6-sialyltransferase 4 [Source:HGNC Symbol;Acc:HGNC:17846]
	ENSG00000144057	FBgn0035050	ortholog_one2many	ST6GAL2	ST6 beta-galactosamide alpha-2,6-sialyltranferase 2 [Source:HGNC Symbol;Acc:HGNC:10861]
	ENSG00000160408	FBgn0035050	ortholog_one2many	ST6GALNAC6	ST6 (alpha-N-acetyl-neuraminyl-2,3-beta-galactosyl-1,3)-N-acetylgalactosaminide alpha-2,6-sialyltransferase 6 [Source:HGNC Symbol;Acc:HGNC:23364]
	ENSG00000184005	FBgn0035050	ortholog_one2many	ST6GALNAC3	ST6 (alpha-N-acetyl-neuraminyl-2,3-beta-galactosyl-1,3)-N-acetylgalactosaminide alpha-2,6-sialyltransferase 3 [Source:HGNC Symbol;Acc:HGNC:19343]
	ENSG00000129103	FBgn0035102	ortholog_one2many	SUMF2	sulfatase modifying factor 2 [Source:HGNC Symbol;Acc:HGNC:20415]
	ENSG00000144455	FBgn0035102	ortholog_one2many	SUMF1	sulfatase modifying factor 1 [Source:HGNC Symbol;Acc:HGNC:20376]
	ENSG00000189186	FBgn0035268	ortholog_one2many	DCAF8L2	DDB1 and CUL4 associated factor 8-like 2 [Source:HGNC Symbol;Acc:HGNC:31811]
	ENSG00000226372	FBgn0035268	ortholog_one2many	DCAF8L1	DDB1 and CUL4 associated factor 8-like 1 [Source:HGNC Symbol;Acc:HGNC:31810]
	ENSG00000258465	FBgn0035268	ortholog_one2many	DCAF8	DDB1 and CUL4 associated factor 8 [Source:HGNC Symbol;Acc:HGNC:24891]
	ENSG00000010404	FBgn0035445	ortholog_one2many	IDS	iduronate 2-sulfatase [Source:HGNC Symbol;Acc:HGNC:5389]
	ENSG00000164291	FBgn0035445	ortholog_one2many	ARSK	arylsulfatase family, member K [Source:HGNC Symbol;Acc:HGNC:25239]
	ENSG00000241489	FBgn0035445	ortholog_one2many	IDS	Iduronate 2-sulfatase (Hunter syndrome), isoform CRA_e {ECO:0000313|EMBL:EAW61285.1}; Uncharacterized protein {ECO:0000313|Ensembl:ENSP00000477056}; cDNA FLJ42669 fis, clone BRAMY2022168, highly similar to IDURONATE 2-SULFATASE {ECO:0000313|EMBL:BAG54063.1} [Source:UniProtKB/TrEMBL;Acc:B3KWA1]
	ENSG00000172889	FBgn0035539	ortholog_one2many	EGFL7	EGF-like-domain, multiple 7 [Source:HGNC Symbol;Acc:HGNC:20594]
	ENSG00000241404	FBgn0035539	ortholog_one2many	EGFL8	EGF-like-domain, multiple 8 [Source:HGNC Symbol;Acc:HGNC:13944]
	ENSG00000078804	FBgn0035542	ortholog_one2many	TP53INP2	tumor protein p53 inducible nuclear protein 2 [Source:HGNC Symbol;Acc:HGNC:16104]
	ENSG00000164938	FBgn0035542	ortholog_one2many	TP53INP1	tumor protein p53 inducible nuclear protein 1 [Source:HGNC Symbol;Acc:HGNC:18022]
	ENSG00000163947	FBgn0035574	ortholog_one2many	ARHGEF3	Rho guanine nucleotide exchange factor (GEF) 3 [Source:HGNC Symbol;Acc:HGNC:683]
	ENSG00000173848	FBgn0035574	ortholog_one2many	NET1	neuroepithelial cell transforming 1 [Source:HGNC Symbol;Acc:HGNC:14592]
	ENSG00000104381	FBgn0035587	ortholog_one2many	GDAP1	ganglioside induced differentiation associated protein 1 [Source:HGNC Symbol;Acc:HGNC:15968]
	ENSG00000124194	FBgn0035587	ortholog_one2many	GDAP1L1	ganglioside induced differentiation associated protein 1-like 1 [Source:HGNC Symbol;Acc:HGNC:4213]
	ENSG00000152784	FBgn0035643	ortholog_one2many	PRDM8	PR domain containing 8 [Source:HGNC Symbol;Acc:HGNC:13993]
	ENSG00000265763	FBgn0035643	ortholog_one2many	ZNF488	zinc finger protein 488 [Source:HGNC Symbol;Acc:HGNC:23535]
	ENSG00000161996	FBgn0035724	ortholog_one2many	WDR90	WD repeat domain 90 [Source:HGNC Symbol;Acc:HGNC:26960]
	ENSG00000166596	FBgn0035724	ortholog_one2many	CFAP52	cilia and flagella associated protein 52 [Source:HGNC Symbol;Acc:HGNC:16053]
	ENSG00000141446	FBgn0035766	ortholog_one2many	ESCO1	establishment of sister chromatid cohesion N-acetyltransferase 1 [Source:HGNC Symbol;Acc:HGNC:24645]
	ENSG00000171320	FBgn0035766	ortholog_one2many	ESCO2	establishment of sister chromatid cohesion N-acetyltransferase 2 [Source:HGNC Symbol;Acc:HGNC:27230]
	ENSG00000170876	FBgn0035825	ortholog_one2many	TMEM43	transmembrane protein 43 [Source:HGNC Symbol;Acc:HGNC:28472]
	ENSG00000268279	FBgn0035825	ortholog_one2many	RP11-434D12.1
	ENSG00000119715	FBgn0035849	ortholog_one2many	ESRRB	estrogen-related receptor beta [Source:HGNC Symbol;Acc:HGNC:3473]
	ENSG00000173153	FBgn0035849	ortholog_one2many	ESRRA	estrogen-related receptor alpha [Source:HGNC Symbol;Acc:HGNC:3471]
	ENSG00000196482	FBgn0035849	ortholog_one2many	ESRRG	estrogen-related receptor gamma [Source:HGNC Symbol;Acc:HGNC:3474]
	ENSG00000100124	FBgn0036052	ortholog_one2many	ANKRD54	ankyrin repeat domain 54 [Source:HGNC Symbol;Acc:HGNC:25185]
	ENSG00000186106	FBgn0036052	ortholog_one2many	ANKRD46	ankyrin repeat domain 46 [Source:HGNC Symbol;Acc:HGNC:27229]
	ENSG00000230778	FBgn0036052	ortholog_one2many	ANKRD63	ankyrin repeat domain 63 [Source:HGNC Symbol;Acc:HGNC:40027]
	ENSG00000102078	FBgn0036199	ortholog_one2many	SLC25A14	solute carrier family 25 (mitochondrial carrier, brain), member 14 [Source:HGNC Symbol;Acc:HGNC:10984]
	ENSG00000174032	FBgn0036199	ortholog_one2many	SLC25A30	solute carrier family 25, member 30 [Source:HGNC Symbol;Acc:HGNC:27371]
	ENSG00000128408	FBgn0036214	ortholog_one2many	RIBC2	RIB43A domain with coiled-coils 2 [Source:HGNC Symbol;Acc:HGNC:13241]
	ENSG00000158423	FBgn0036214	ortholog_one2many	RIBC1	RIB43A domain with coiled-coils 1 [Source:HGNC Symbol;Acc:HGNC:26537]
	ENSG00000115539	FBgn0036237	ortholog_one2many	PDCL3	phosducin-like 3 [Source:HGNC Symbol;Acc:HGNC:28860]
	ENSG00000163440	FBgn0036237	ortholog_one2many	PDCL2	phosducin-like 2 [Source:HGNC Symbol;Acc:HGNC:29524]
	ENSG00000186212	FBgn0036302	ortholog_one2many	SOWAHB	sosondowah ankyrin repeat domain family member B [Source:HGNC Symbol;Acc:HGNC:32958]
	ENSG00000187808	FBgn0036302	ortholog_one2many	SOWAHD	sosondowah ankyrin repeat domain family member D [Source:HGNC Symbol;Acc:HGNC:32960]
	ENSG00000198142	FBgn0036302	ortholog_one2many	SOWAHC	sosondowah ankyrin repeat domain family member C [Source:HGNC Symbol;Acc:HGNC:26149]
	ENSG00000198944	FBgn0036302	ortholog_one2many	SOWAHA	sosondowah ankyrin repeat domain family member A [Source:HGNC Symbol;Acc:HGNC:27033]
	ENSG00000101745	FBgn0036305	ortholog_one2many	ANKRD12	ankyrin repeat domain 12 [Source:HGNC Symbol;Acc:HGNC:29135]
	ENSG00000167522	FBgn0036305	ortholog_one2many	ANKRD11	ankyrin repeat domain 11 [Source:HGNC Symbol;Acc:HGNC:21316]
	ENSG00000120658	FBgn0036317	ortholog_one2many	ENOX1	ecto-NOX disulfide-thiol exchanger 1 [Source:HGNC Symbol;Acc:HGNC:25474]
	ENSG00000165675	FBgn0036317	ortholog_one2many	ENOX2	ecto-NOX disulfide-thiol exchanger 2 [Source:HGNC Symbol;Acc:HGNC:2259]
	ENSG00000135951	FBgn0036480	ortholog_one2many	TSGA10	testis specific, 10 [Source:HGNC Symbol;Acc:HGNC:14927]
	ENSG00000174799	FBgn0036480	ortholog_one2many	CEP135	centrosomal protein 135kDa [Source:HGNC Symbol;Acc:HGNC:29086]
	ENSG00000153048	FBgn0036661	ortholog_one2many	CARHSP1	calcium regulated heat stable protein 1, 24kDa [Source:HGNC Symbol;Acc:HGNC:17150]
	ENSG00000172346	FBgn0036661	ortholog_one2many	CSDC2	cold shock domain containing C2, RNA binding [Source:HGNC Symbol;Acc:HGNC:30359]
	ENSG00000135338	FBgn0036687	ortholog_one2many	LCA5	Leber congenital amaurosis 5 [Source:HGNC Symbol;Acc:HGNC:31923]
	ENSG00000157578	FBgn0036687	ortholog_one2many	LCA5L	Leber congenital amaurosis 5-like [Source:HGNC Symbol;Acc:HGNC:1255]
	ENSG00000000003	FBgn0036769	ortholog_one2many	TSPAN6	tetraspanin 6 [Source:HGNC Symbol;Acc:HGNC:11858]
	ENSG00000156298	FBgn0036769	ortholog_one2many	TSPAN7	tetraspanin 7 [Source:HGNC Symbol;Acc:HGNC:11854]
	ENSG00000250349	FBgn0036769	ortholog_one2many	TM4SF2	Uncharacterized protein {ECO:0000313|Ensembl:ENSP00000417050}; cDNA FLJ59144, highly similar to Tetraspanin-7 {ECO:0000313|EMBL:BAG64683.1} [Source:UniProtKB/TrEMBL;Acc:B4E171]
	ENSG00000114023	FBgn0036887	ortholog_one2many	FAM162A	family with sequence similarity 162, member A [Source:HGNC Symbol;Acc:HGNC:17865]
	ENSG00000183807	FBgn0036887	ortholog_one2many	FAM162B	family with sequence similarity 162, member B [Source:HGNC Symbol;Acc:HGNC:21549]
	ENSG00000109184	FBgn0036967	ortholog_one2many	DCUN1D4	DCN1, defective in cullin neddylation 1, domain containing 4 [Source:HGNC Symbol;Acc:HGNC:28998]
	ENSG00000137692	FBgn0036967	ortholog_one2many	DCUN1D5	DCN1, defective in cullin neddylation 1, domain containing 5 [Source:HGNC Symbol;Acc:HGNC:28409]
	ENSG00000137462	FBgn0036978	ortholog_one2many	TLR2	toll-like receptor 2 [Source:HGNC Symbol;Acc:HGNC:11848]
	ENSG00000174123	FBgn0036978	ortholog_one2many	TLR10	toll-like receptor 10 [Source:HGNC Symbol;Acc:HGNC:15634]
	ENSG00000174125	FBgn0036978	ortholog_one2many	TLR1	toll-like receptor 1 [Source:HGNC Symbol;Acc:HGNC:11847]
	ENSG00000174130	FBgn0036978	ortholog_one2many	TLR6	toll-like receptor 6 [Source:HGNC Symbol;Acc:HGNC:16711]
	ENSG00000109819	FBgn0037248	ortholog_one2many	PPARGC1A	peroxisome proliferator-activated receptor gamma, coactivator 1 alpha [Source:HGNC Symbol;Acc:HGNC:9237]
	ENSG00000148840	FBgn0037248	ortholog_one2many	PPRC1	peroxisome proliferator-activated receptor gamma, coactivator-related 1 [Source:HGNC Symbol;Acc:HGNC:30025]
	ENSG00000155846	FBgn0037248	ortholog_one2many	PPARGC1B	peroxisome proliferator-activated receptor gamma, coactivator 1 beta [Source:HGNC Symbol;Acc:HGNC:30022]
	ENSG00000147535	FBgn0037341	ortholog_one2many	PPAPDC1B	phosphatidic acid phosphatase type 2 domain containing 1B [Source:HGNC Symbol;Acc:HGNC:25026]
	ENSG00000203805	FBgn0037341	ortholog_one2many	PPAPDC1A	phosphatidic acid phosphatase type 2 domain containing 1A [Source:HGNC Symbol;Acc:HGNC:23531]
	ENSG00000070047	FBgn0037344	ortholog_one2many	PHRF1	PHD and ring finger domains 1 [Source:HGNC Symbol;Acc:HGNC:24351]
	ENSG00000126461	FBgn0037344	ortholog_one2many	SCAF1	SR-related CTD-associated factor 1 [Source:HGNC Symbol;Acc:HGNC:30403]
	ENSG00000139218	FBgn0037344	ortholog_one2many	SCAF11	SR-related CTD-associated factor 11 [Source:HGNC Symbol;Acc:HGNC:10784]
	ENSG00000143390	FBgn0037445	ortholog_one2many	RFX5	regulatory factor X, 5 (influences HLA class II expression) [Source:HGNC Symbol;Acc:HGNC:9986]
	ENSG00000181827	FBgn0037445	ortholog_one2many	RFX7	regulatory factor X, 7 [Source:HGNC Symbol;Acc:HGNC:25777]
	ENSG00000088826	FBgn0037606	ortholog_one2many	SMOX	spermine oxidase [Source:HGNC Symbol;Acc:HGNC:15862]
	ENSG00000148832	FBgn0037606	ortholog_one2many	PAOX	polyamine oxidase (exo-N4-amino) [Source:HGNC Symbol;Acc:HGNC:20837]
	ENSG00000088002	FBgn0037665	ortholog_one2many	SULT2B1	sulfotransferase family, cytosolic, 2B, member 1 [Source:HGNC Symbol;Acc:HGNC:11459]
	ENSG00000105398	FBgn0037665	ortholog_one2many	SULT2A1	sulfotransferase family, cytosolic, 2A, dehydroepiandrosterone (DHEA)-preferring, member 1 [Source:HGNC Symbol;Acc:HGNC:11458]
	ENSG00000109193	FBgn0037665	ortholog_one2many	SULT1E1	sulfotransferase family 1E, estrogen-preferring, member 1 [Source:HGNC Symbol;Acc:HGNC:11377]
	ENSG00000130540	FBgn0037665	ortholog_one2many	SULT4A1	sulfotransferase family 4A, member 1 [Source:HGNC Symbol;Acc:HGNC:14903]
	ENSG00000138068	FBgn0037665	ortholog_one2many	SULT6B1	sulfotransferase family, cytosolic, 6B, member 1 [Source:HGNC Symbol;Acc:HGNC:33433]
	ENSG00000173597	FBgn0037665	ortholog_one2many	SULT1B1	sulfotransferase family, cytosolic, 1B, member 1 [Source:HGNC Symbol;Acc:HGNC:17845]
	ENSG00000196228	FBgn0037665	ortholog_one2many	SULT1C3	sulfotransferase family, cytosolic, 1C, member 3 [Source:HGNC Symbol;Acc:HGNC:33543]
	ENSG00000196502	FBgn0037665	ortholog_one2many	SULT1A1	sulfotransferase family, cytosolic, 1A, phenol-preferring, member 1 [Source:HGNC Symbol;Acc:HGNC:11453]
	ENSG00000197165	FBgn0037665	ortholog_one2many	SULT1A2	sulfotransferase family, cytosolic, 1A, phenol-preferring, member 2 [Source:HGNC Symbol;Acc:HGNC:11454]
	ENSG00000198075	FBgn0037665	ortholog_one2many	SULT1C4	sulfotransferase family, cytosolic, 1C, member 4 [Source:HGNC Symbol;Acc:HGNC:11457]
	ENSG00000198203	FBgn0037665	ortholog_one2many	SULT1C2	sulfotransferase family, cytosolic, 1C, member 2 [Source:HGNC Symbol;Acc:HGNC:11456]
	ENSG00000213599	FBgn0037665	ortholog_one2many	SLX1A-SULT1A3	SLX1A-SULT1A3 readthrough (NMD candidate) [Source:HGNC Symbol;Acc:HGNC:44437]
	ENSG00000213648	FBgn0037665	ortholog_one2many	SULT1A4	sulfotransferase family, cytosolic, 1A, phenol-preferring, member 4 [Source:HGNC Symbol;Acc:HGNC:30004]
	ENSG00000261052	FBgn0037665	ortholog_one2many	SULT1A3	sulfotransferase family, cytosolic, 1A, phenol-preferring, member 3 [Source:HGNC Symbol;Acc:HGNC:11455]
	ENSG00000039139	FBgn0037726	ortholog_one2many	DNAH5	dynein, axonemal, heavy chain 5 [Source:HGNC Symbol;Acc:HGNC:2950]
	ENSG00000124721	FBgn0037726	ortholog_one2many	DNAH8	dynein, axonemal, heavy chain 8 [Source:HGNC Symbol;Acc:HGNC:2952]
	ENSG00000198354	FBgn0037980	ortholog_one2many	DCAF12L2	DDB1 and CUL4 associated factor 12-like 2 [Source:HGNC Symbol;Acc:HGNC:32950]
	ENSG00000198876	FBgn0037980	ortholog_one2many	DCAF12	DDB1 and CUL4 associated factor 12 [Source:HGNC Symbol;Acc:HGNC:19911]
	ENSG00000198889	FBgn0037980	ortholog_one2many	DCAF12L1	DDB1 and CUL4 associated factor 12-like 1 [Source:HGNC Symbol;Acc:HGNC:29395]
	ENSG00000025293	FBgn0038016	ortholog_one2many	PHF20	PHD finger protein 20 [Source:HGNC Symbol;Acc:HGNC:16098]
	ENSG00000129292	FBgn0038016	ortholog_one2many	PHF20L1	PHD finger protein 20-like 1 [Source:HGNC Symbol;Acc:HGNC:24280]
	ENSG00000126249	FBgn0038055	ortholog_one2many	PDCD2L	programmed cell death 2-like [Source:HGNC Symbol;Acc:HGNC:28194]
	ENSG00000266953	FBgn0038055	ortholog_one2many	RP11-618P17.4	Uncharacterized protein {ECO:0000313|Ensembl:ENSP00000475682} [Source:UniProtKB/TrEMBL;Acc:U3KQA4]
	ENSG00000140280	FBgn0038220	ortholog_one2many	LYSMD2	LysM, putative peptidoglycan-binding, domain containing 2 [Source:HGNC Symbol;Acc:HGNC:28571]
	ENSG00000163155	FBgn0038220	ortholog_one2many	LYSMD1	LysM, putative peptidoglycan-binding, domain containing 1 [Source:HGNC Symbol;Acc:HGNC:32070]
	ENSG00000170540	FBgn0038453	ortholog_one2many	ARL6IP1	ADP-ribosylation factor-like 6 interacting protein 1 [Source:HGNC Symbol;Acc:HGNC:697]
	ENSG00000260342	FBgn0038453	ortholog_one2many	RP11-1035H13.3	Uncharacterized protein {ECO:0000313|Ensembl:ENSP00000454746} [Source:UniProtKB/TrEMBL;Acc:H3BN98]
	ENSG00000100565	FBgn0038531	ortholog_one2many	LRRC74A	leucine rich repeat containing 74A [Source:HGNC Symbol;Acc:HGNC:23346]
	ENSG00000146221	FBgn0038531	ortholog_one2many	TCTE1	t-complex-associated-testis-expressed 1 [Source:HGNC Symbol;Acc:HGNC:11693]
	ENSG00000171757	FBgn0038531	ortholog_one2many	LRRC34	leucine rich repeat containing 34 [Source:HGNC Symbol;Acc:HGNC:28408]
	ENSG00000187905	FBgn0038531	ortholog_one2many	LRRC74B	leucine rich repeat containing 74B [Source:HGNC Symbol;Acc:HGNC:34301]
	ENSG00000153487	FBgn0038546	ortholog_one2many	ING1	inhibitor of growth family, member 1 [Source:HGNC Symbol;Acc:HGNC:6062]
	ENSG00000168556	FBgn0038546	ortholog_one2many	ING2	inhibitor of growth family, member 2 [Source:HGNC Symbol;Acc:HGNC:6063]
	ENSG00000102178	FBgn0038571	ortholog_one2many	UBL4A	ubiquitin-like 4A [Source:HGNC Symbol;Acc:HGNC:12505]
	ENSG00000186150	FBgn0038571	ortholog_one2many	UBL4B	ubiquitin-like 4B [Source:HGNC Symbol;Acc:HGNC:32309]
	ENSG00000104960	FBgn0038760	ortholog_one2many	PTOV1	prostate tumor overexpressed 1 [Source:HGNC Symbol;Acc:HGNC:9632]
	ENSG00000104973	FBgn0038760	ortholog_one2many	MED25	mediator complex subunit 25 [Source:HGNC Symbol;Acc:HGNC:28845]
	ENSG00000114978	FBgn0038965	ortholog_one2many	MOB1A	MOB kinase activator 1A [Source:HGNC Symbol;Acc:HGNC:16015]
	ENSG00000173542	FBgn0038965	ortholog_one2many	MOB1B	MOB kinase activator 1B [Source:HGNC Symbol;Acc:HGNC:29801]
	ENSG00000107249	FBgn0039039	ortholog_one2many	GLIS3	GLIS family zinc finger 3 [Source:HGNC Symbol;Acc:HGNC:28510]
	ENSG00000174332	FBgn0039039	ortholog_one2many	GLIS1	GLIS family zinc finger 1 [Source:HGNC Symbol;Acc:HGNC:29525]
	ENSG00000058453	FBgn0039152	ortholog_one2many	CROCC	ciliary rootlet coiled-coil, rootletin [Source:HGNC Symbol;Acc:HGNC:21299]
	ENSG00000126001	FBgn0039152	ortholog_one2many	CEP250	centrosomal protein 250kDa [Source:HGNC Symbol;Acc:HGNC:1859]
	ENSG00000226321	FBgn0039152	ortholog_one2many	AC104809.3	Protein LOC728763 {ECO:0000313|Ensembl:ENSP00000397968} [Source:UniProtKB/TrEMBL;Acc:H7C117]
	ENSG00000149658	FBgn0039261	ortholog_one2many	YTHDF1	YTH domain family, member 1 [Source:HGNC Symbol;Acc:HGNC:15867]
	ENSG00000185728	FBgn0039261	ortholog_one2many	YTHDF3	YTH domain family, member 3 [Source:HGNC Symbol;Acc:HGNC:26465]
	ENSG00000198492	FBgn0039261	ortholog_one2many	YTHDF2	YTH domain family, member 2 [Source:HGNC Symbol;Acc:HGNC:31675]
	ENSG00000151233	FBgn0039273	ortholog_one2many	GXYLT1	glucoside xylosyltransferase 1 [Source:HGNC Symbol;Acc:HGNC:27482]
	ENSG00000172986	FBgn0039273	ortholog_one2many	GXYLT2	glucoside xylosyltransferase 2 [Source:HGNC Symbol;Acc:HGNC:33383]
	ENSG00000129925	FBgn0039290	ortholog_one2many	TMEM8A	transmembrane protein 8A [Source:HGNC Symbol;Acc:HGNC:17205]
	ENSG00000137103	FBgn0039290	ortholog_one2many	TMEM8B	transmembrane protein 8B [Source:HGNC Symbol;Acc:HGNC:21427]
	ENSG00000187616	FBgn0039290	ortholog_one2many	TMEM8C	transmembrane protein 8C [Source:HGNC Symbol;Acc:HGNC:33778]
	ENSG00000038219	FBgn0039560	ortholog_one2many	BOD1L1	biorientation of chromosomes in cell division 1-like 1 [Source:HGNC Symbol;Acc:HGNC:31792]
	ENSG00000145919	FBgn0039560	ortholog_one2many	BOD1	biorientation of chromosomes in cell division 1 [Source:HGNC Symbol;Acc:HGNC:25114]
	ENSG00000228075	FBgn0039560	ortholog_one2many	BOD1L2	biorientation of chromosomes in cell division 1-like 2 [Source:HGNC Symbol;Acc:HGNC:28505]
	ENSG00000151117	FBgn0039681	ortholog_one2many	TMEM86A	transmembrane protein 86A [Source:HGNC Symbol;Acc:HGNC:26890]
	ENSG00000180089	FBgn0039681	ortholog_one2many	TMEM86B	transmembrane protein 86B [Source:HGNC Symbol;Acc:HGNC:28448]
	ENSG00000188611	FBgn0039774	ortholog_one2many	ASAH2	N-acylsphingosine amidohydrolase (non-lysosomal ceramidase) 2 [Source:HGNC Symbol;Acc:HGNC:18860]
	ENSG00000204147	FBgn0039774	ortholog_one2many	ASAH2B	N-acylsphingosine amidohydrolase (non-lysosomal ceramidase) 2B [Source:HGNC Symbol;Acc:HGNC:23456]
	ENSG00000113328	FBgn0039858	ortholog_one2many	CCNG1	cyclin G1 [Source:HGNC Symbol;Acc:HGNC:1592]
	ENSG00000118816	FBgn0039858	ortholog_one2many	CCNI	cyclin I [Source:HGNC Symbol;Acc:HGNC:1595]
	ENSG00000138764	FBgn0039858	ortholog_one2many	CCNG2	cyclin G2 [Source:HGNC Symbol;Acc:HGNC:1593]
	ENSG00000205089	FBgn0039858	ortholog_one2many	CCNI2	cyclin I family, member 2 [Source:HGNC Symbol;Acc:HGNC:33869]
	ENSG00000105085	FBgn0039923	ortholog_one2many	MED26	mediator complex subunit 26 [Source:HGNC Symbol;Acc:HGNC:2376]
	ENSG00000141979	FBgn0039923	ortholog_one2many	CTD-3222D19.2	Uncharacterized protein {ECO:0000313|Ensembl:ENSP00000386951} [Source:UniProtKB/TrEMBL;Acc:B8ZZF3]
	ENSG00000146830	FBgn0039936	ortholog_one2many	GIGYF1	GRB10 interacting GYF protein 1 [Source:HGNC Symbol;Acc:HGNC:9126]
	ENSG00000204120	FBgn0039936	ortholog_one2many	GIGYF2	GRB10 interacting GYF protein 2 [Source:HGNC Symbol;Acc:HGNC:11960]
	ENSG00000159079	FBgn0040696	ortholog_one2many	C21orf59	chromosome 21 open reading frame 59 [Source:HGNC Symbol;Acc:HGNC:1301]
	ENSG00000265590	FBgn0040696	ortholog_one2many	AP000275.65	Uncharacterized protein {ECO:0000313|Ensembl:ENSP00000446874} [Source:UniProtKB/TrEMBL;Acc:F8VZ95]
	ENSG00000067082	FBgn0040765	ortholog_one2many	KLF6	Kruppel-like factor 6 [Source:HGNC Symbol;Acc:HGNC:2235]
	ENSG00000118263	FBgn0040765	ortholog_one2many	KLF7	Kruppel-like factor 7 (ubiquitous) [Source:HGNC Symbol;Acc:HGNC:6350]
	ENSG00000153391	FBgn0040929	ortholog_one2many	INO80C	INO80 complex subunit C [Source:HGNC Symbol;Acc:HGNC:26994]
	ENSG00000267140	FBgn0040929	ortholog_one2many	RP11-322E11.6	Uncharacterized protein {ECO:0000313|Ensembl:ENSP00000467041} [Source:UniProtKB/TrEMBL;Acc:K7ENP7]
	ENSG00000072364	FBgn0041111	ortholog_one2many	AFF4	AF4/FMR2 family, member 4 [Source:HGNC Symbol;Acc:HGNC:17869]
	ENSG00000144218	FBgn0041111	ortholog_one2many	AFF3	AF4/FMR2 family, member 3 [Source:HGNC Symbol;Acc:HGNC:6473]
	ENSG00000155966	FBgn0041111	ortholog_one2many	AFF2	AF4/FMR2 family, member 2 [Source:HGNC Symbol;Acc:HGNC:3776]
	ENSG00000172493	FBgn0041111	ortholog_one2many	AFF1	AF4/FMR2 family, member 1 [Source:HGNC Symbol;Acc:HGNC:7135]
	ENSG00000215041	FBgn0041161	ortholog_one2many	NEURL4	neuralized E3 ubiquitin protein ligase 4 [Source:HGNC Symbol;Acc:HGNC:34410]
	ENSG00000261915	FBgn0041161	ortholog_one2many	GPS2	G protein pathway suppressor 2 [Source:HGNC Symbol;Acc:HGNC:4550]
	ENSG00000158985	FBgn0044823	ortholog_one2many	CDC42SE2	CDC42 small effector 2 [Source:HGNC Symbol;Acc:HGNC:18547]
	ENSG00000197622	FBgn0044823	ortholog_one2many	CDC42SE1	CDC42 small effector 1 [Source:HGNC Symbol;Acc:HGNC:17719]
	ENSG00000130590	FBgn0050476	ortholog_one2many	SAMD10	sterile alpha motif domain containing 10 [Source:HGNC Symbol;Acc:HGNC:16129]
	ENSG00000177570	FBgn0050476	ortholog_one2many	SAMD12	sterile alpha motif domain containing 12 [Source:HGNC Symbol;Acc:HGNC:31750]
	ENSG00000182095	FBgn0051151	ortholog_one2many	TNRC18	trinucleotide repeat containing 18 [Source:HGNC Symbol;Acc:HGNC:11962]
	ENSG00000266074	FBgn0051151	ortholog_one2many	BAHCC1	BAH domain and coiled-coil containing 1 [Source:HGNC Symbol;Acc:HGNC:29279]
	ENSG00000168564	FBgn0051301	ortholog_one2many	CDKN2AIP	CDKN2A interacting protein [Source:HGNC Symbol;Acc:HGNC:24325]
	ENSG00000186416	FBgn0051301	ortholog_one2many	NKRF	NFKB repressing factor [Source:HGNC Symbol;Acc:HGNC:19374]
	ENSG00000237190	FBgn0051301	ortholog_one2many	CDKN2AIPNL	CDKN2A interacting protein N-terminal like [Source:HGNC Symbol;Acc:HGNC:30545]
	ENSG00000064607	FBgn0051550	ortholog_one2many	SUGP2	SURP and G patch domain containing 2 [Source:HGNC Symbol;Acc:HGNC:18641]
	ENSG00000105705	FBgn0051550	ortholog_one2many	SUGP1	SURP and G patch domain containing 1 [Source:HGNC Symbol;Acc:HGNC:18643]
	ENSG00000078687	FBgn0051992	ortholog_one2many	TNRC6C	trinucleotide repeat containing 6C [Source:HGNC Symbol;Acc:HGNC:29318]
	ENSG00000090905	FBgn0051992	ortholog_one2many	TNRC6A	trinucleotide repeat containing 6A [Source:HGNC Symbol;Acc:HGNC:11969]
	ENSG00000100354	FBgn0051992	ortholog_one2many	TNRC6B	trinucleotide repeat containing 6B [Source:HGNC Symbol;Acc:HGNC:29190]
	ENSG00000006453	FBgn0052082	ortholog_one2many	BAIAP2L1	BAI1-associated protein 2-like 1 [Source:HGNC Symbol;Acc:HGNC:21649]
	ENSG00000128298	FBgn0052082	ortholog_one2many	BAIAP2L2	BAI1-associated protein 2-like 2 [Source:HGNC Symbol;Acc:HGNC:26203]
	ENSG00000175866	FBgn0052082	ortholog_one2many	BAIAP2	BAI1-associated protein 2 [Source:HGNC Symbol;Acc:HGNC:947]
	ENSG00000135127	FBgn0052137	ortholog_one2many	CCDC64	coiled-coil domain containing 64 [Source:HGNC Symbol;Acc:HGNC:28095]
	ENSG00000162069	FBgn0052137	ortholog_one2many	CCDC64B	coiled-coil domain containing 64B [Source:HGNC Symbol;Acc:HGNC:33584]
	ENSG00000102471	FBgn0052177	ortholog_one2many	NDFIP2	Nedd4 family interacting protein 2 [Source:HGNC Symbol;Acc:HGNC:18537]
	ENSG00000131507	FBgn0052177	ortholog_one2many	NDFIP1	Nedd4 family interacting protein 1 [Source:HGNC Symbol;Acc:HGNC:17592]
	ENSG00000064205	FBgn0052183	ortholog_one2many	WISP2	WNT1 inducible signaling pathway protein 2 [Source:HGNC Symbol;Acc:HGNC:12770]
	ENSG00000104415	FBgn0052183	ortholog_one2many	WISP1	WNT1 inducible signaling pathway protein 1 [Source:HGNC Symbol;Acc:HGNC:12769]
	ENSG00000112761	FBgn0052183	ortholog_one2many	WISP3	WNT1 inducible signaling pathway protein 3 [Source:HGNC Symbol;Acc:HGNC:12771]
	ENSG00000118523	FBgn0052183	ortholog_one2many	CTGF	connective tissue growth factor [Source:HGNC Symbol;Acc:HGNC:2500]
	ENSG00000136999	FBgn0052183	ortholog_one2many	NOV	nephroblastoma overexpressed [Source:HGNC Symbol;Acc:HGNC:7885]
	ENSG00000142871	FBgn0052183	ortholog_one2many	CYR61	cysteine-rich, angiogenic inducer, 61 [Source:HGNC Symbol;Acc:HGNC:2654]
	ENSG00000185633	FBgn0052230	ortholog_one2many	NDUFA4L2	NADH dehydrogenase (ubiquinone) 1 alpha subcomplex, 4-like 2 [Source:HGNC Symbol;Acc:HGNC:29836]
	ENSG00000189043	FBgn0052230	ortholog_one2many	NDUFA4	NDUFA4, mitochondrial complex associated [Source:HGNC Symbol;Acc:HGNC:7687]
	ENSG00000104064	FBgn0052343	ortholog_one2many	GABPB1	GA binding protein transcription factor, beta subunit 1 [Source:HGNC Symbol;Acc:HGNC:4074]
	ENSG00000143458	FBgn0052343	ortholog_one2many	GABPB2	GA binding protein transcription factor, beta subunit 2 [Source:HGNC Symbol;Acc:HGNC:28441]
	ENSG00000154359	FBgn0052369	ortholog_one2many	LONRF1	LON peptidase N-terminal domain and ring finger 1 [Source:HGNC Symbol;Acc:HGNC:26302]
	ENSG00000170500	FBgn0052369	ortholog_one2many	LONRF2	LON peptidase N-terminal domain and ring finger 2 [Source:HGNC Symbol;Acc:HGNC:24788]
	ENSG00000175556	FBgn0052369	ortholog_one2many	LONRF3	LON peptidase N-terminal domain and ring finger 3 [Source:HGNC Symbol;Acc:HGNC:21152]
	ENSG00000204569	FBgn0053526	ortholog_one2many	PPP1R10	protein phosphatase 1, regulatory subunit 10 [Source:HGNC Symbol;Acc:HGNC:9284]
	ENSG00000204576	FBgn0053526	ortholog_one2many	PRR3	proline rich 3 [Source:HGNC Symbol;Acc:HGNC:21149]
	ENSG00000125878	FBgn0053557	ortholog_one2many	TCF15	transcription factor 15 (basic helix-loop-helix) [Source:HGNC Symbol;Acc:HGNC:11627]
	ENSG00000260428	FBgn0053557	ortholog_one2many	SCX	scleraxis basic helix-loop-helix transcription factor [Source:HGNC Symbol;Acc:HGNC:32322]
	ENSG00000157315	FBgn0061492	ortholog_one2many	TMED6	transmembrane emp24 protein transport domain containing 6 [Source:HGNC Symbol;Acc:HGNC:28331]
	ENSG00000259900	FBgn0061492	ortholog_one2many	RP11-343C2.7	Uncharacterized protein {ECO:0000313|Ensembl:ENSP00000464417} [Source:UniProtKB/TrEMBL;Acc:J3QRW8]
	ENSG00000101191	FBgn0082831	ortholog_one2many	DIDO1	death inducer-obliterator 1 [Source:HGNC Symbol;Acc:HGNC:2680]
	ENSG00000118482	FBgn0082831	ortholog_one2many	PHF3	PHD finger protein 3 [Source:HGNC Symbol;Acc:HGNC:8921]
	ENSG00000134668	FBgn0082831	ortholog_one2many	SPOCD1	SPOC domain containing 1 [Source:HGNC Symbol;Acc:HGNC:26338]
	ENSG00000168779	FBgn0085396	ortholog_one2many	SHOX2	short stature homeobox 2 [Source:HGNC Symbol;Acc:HGNC:10854]
	ENSG00000185960	FBgn0085396	ortholog_one2many	SHOX	short stature homeobox [Source:HGNC Symbol;Acc:HGNC:10853]
	ENSG00000052126	FBgn0085412	ortholog_one2many	PLEKHA5	pleckstrin homology domain containing, family A member 5 [Source:HGNC Symbol;Acc:HGNC:30036]
	ENSG00000105559	FBgn0085412	ortholog_one2many	PLEKHA4	pleckstrin homology domain containing, family A (phosphoinositide binding specific) member 4 [Source:HGNC Symbol;Acc:HGNC:14339]
	ENSG00000143850	FBgn0085412	ortholog_one2many	PLEKHA6	pleckstrin homology domain containing, family A member 6 [Source:HGNC Symbol;Acc:HGNC:17053]
	ENSG00000166689	FBgn0085412	ortholog_one2many	PLEKHA7	pleckstrin homology domain containing, family A member 7 [Source:HGNC Symbol;Acc:HGNC:27049]
	ENSG00000130307	FBgn0085433	ortholog_one2many	USHBP1	Usher syndrome 1C binding protein 1 [Source:HGNC Symbol;Acc:HGNC:24058]
	ENSG00000171444	FBgn0085433	ortholog_one2many	MCC	mutated in colorectal cancers [Source:HGNC Symbol;Acc:HGNC:6935]
	ENSG00000151929	FBgn0086708	ortholog_one2many	BAG3	BCL2-associated athanogene 3 [Source:HGNC Symbol;Acc:HGNC:939]
	ENSG00000156735	FBgn0086708	ortholog_one2many	BAG4	BCL2-associated athanogene 4 [Source:HGNC Symbol;Acc:HGNC:940]
	ENSG00000166170	FBgn0086708	ortholog_one2many	BAG5	BCL2-associated athanogene 5 [Source:HGNC Symbol;Acc:HGNC:941]
	ENSG00000082153	FBgn0250753	ortholog_one2many	BZW1	basic leucine zipper and W2 domains 1 [Source:HGNC Symbol;Acc:HGNC:18380]
	ENSG00000136261	FBgn0250753	ortholog_one2many	BZW2	basic leucine zipper and W2 domains 2 [Source:HGNC Symbol;Acc:HGNC:18808]
	ENSG00000137221	FBgn0259224	ortholog_one2many	TJAP1	tight junction associated protein 1 (peripheral) [Source:HGNC Symbol;Acc:HGNC:17949]
	ENSG00000183092	FBgn0259224	ortholog_one2many	BEGAIN	brain-enriched guanylate kinase-associated [Source:HGNC Symbol;Acc:HGNC:24163]
	ENSG00000070404	FBgn0259878	ortholog_one2many	FSTL3	follistatin-like 3 (secreted glycoprotein) [Source:HGNC Symbol;Acc:HGNC:3973]
	ENSG00000134363	FBgn0259878	ortholog_one2many	FST	follistatin [Source:HGNC Symbol;Acc:HGNC:3971]
	ENSG00000108387	FBgn0259923	ortholog_one2many	2015-09-04	septin 4 [Source:HGNC Symbol;Acc:HGNC:9165]
	ENSG00000180096	FBgn0259923	ortholog_one2many	2015-09-01	septin 1 [Source:HGNC Symbol;Acc:HGNC:2879]
	ENSG00000184702	FBgn0259923	ortholog_one2many	2015-09-05	septin 5 [Source:HGNC Symbol;Acc:HGNC:9164]
	ENSG00000019144	FBgn0260748	ortholog_one2many	PHLDB1	pleckstrin homology-like domain, family B, member 1 [Source:HGNC Symbol;Acc:HGNC:23697]
	ENSG00000144824	FBgn0260748	ortholog_one2many	PHLDB2	pleckstrin homology-like domain, family B, member 2 [Source:HGNC Symbol;Acc:HGNC:29573]
	ENSG00000176531	FBgn0260748	ortholog_one2many	PHLDB3	pleckstrin homology-like domain, family B, member 3 [Source:HGNC Symbol;Acc:HGNC:30499]
	ENSG00000148730	FBgn0261560	ortholog_one2many	EIF4EBP2	eukaryotic translation initiation factor 4E binding protein 2 [Source:HGNC Symbol;Acc:HGNC:3289]
	ENSG00000187840	FBgn0261560	ortholog_one2many	EIF4EBP1	eukaryotic translation initiation factor 4E binding protein 1 [Source:HGNC Symbol;Acc:HGNC:3288]
	ENSG00000243056	FBgn0261560	ortholog_one2many	EIF4EBP3	eukaryotic translation initiation factor 4E binding protein 3 [Source:HGNC Symbol;Acc:HGNC:3290]
	ENSG00000118495	FBgn0261679	ortholog_one2many	PLAGL1	pleiomorphic adenoma gene-like 1 [Source:HGNC Symbol;Acc:HGNC:9046]
	ENSG00000126003	FBgn0261679	ortholog_one2many	PLAGL2	pleiomorphic adenoma gene-like 2 [Source:HGNC Symbol;Acc:HGNC:9047]
	ENSG00000181690	FBgn0261679	ortholog_one2many	PLAG1	pleiomorphic adenoma gene 1 [Source:HGNC Symbol;Acc:HGNC:9045]
	ENSG00000102349	FBgn0261705	ortholog_one2many	KLF8	Kruppel-like factor 8 [Source:HGNC Symbol;Acc:HGNC:6351]
	ENSG00000109787	FBgn0261705	ortholog_one2many	KLF3	Kruppel-like factor 3 (basic) [Source:HGNC Symbol;Acc:HGNC:16516]
	ENSG00000118922	FBgn0261705	ortholog_one2many	KLF12	Kruppel-like factor 12 [Source:HGNC Symbol;Acc:HGNC:6346]
	ENSG00000141431	FBgn0261823	ortholog_one2many	ASXL3	additional sex combs like transcriptional regulator 3 [Source:HGNC Symbol;Acc:HGNC:29357]
	ENSG00000143970	FBgn0261823	ortholog_one2many	ASXL2	additional sex combs like transcriptional regulator 2 [Source:HGNC Symbol;Acc:HGNC:23805]
	ENSG00000171456	FBgn0261823	ortholog_one2many	ASXL1	additional sex combs like transcriptional regulator 1 [Source:HGNC Symbol;Acc:HGNC:18318]
	ENSG00000071553	FBgn0262515	ortholog_one2many	ATP6AP1	ATPase, H+ transporting, lysosomal accessory protein 1 [Source:HGNC Symbol;Acc:HGNC:868]
	ENSG00000205464	FBgn0262515	ortholog_one2many	ATP6AP1L	ATPase, H+ transporting, lysosomal accessory protein 1-like [Source:HGNC Symbol;Acc:HGNC:28091]
	ENSG00000120071	FBgn0262527	ortholog_one2many	KANSL1	KAT8 regulatory NSL complex subunit 1 [Source:HGNC Symbol;Acc:HGNC:24565]
	ENSG00000144445	FBgn0262527	ortholog_one2many	KANSL1L	KAT8 regulatory NSL complex subunit 1-like [Source:HGNC Symbol;Acc:HGNC:26310]
	ENSG00000117000	FBgn0262636	ortholog_one2many	RLF	rearranged L-myc fusion [Source:HGNC Symbol;Acc:HGNC:10025]
	ENSG00000175105	FBgn0262636	ortholog_one2many	ZNF654	zinc finger protein 654 [Source:HGNC Symbol;Acc:HGNC:25612]
	ENSG00000188994	FBgn0262636	ortholog_one2many	ZNF292	zinc finger protein 292 [Source:HGNC Symbol;Acc:HGNC:18410]
	ENSG00000116990	FBgn0262656	ortholog_one2many	MYCL	v-myc avian myelocytomatosis viral oncogene lung carcinoma derived homolog [Source:HGNC Symbol;Acc:HGNC:7555]
	ENSG00000134323	FBgn0262656	ortholog_one2many	MYCN	v-myc avian myelocytomatosis viral oncogene neuroblastoma derived homolog [Source:HGNC Symbol;Acc:HGNC:7559]
	ENSG00000136997	FBgn0262656	ortholog_one2many	MYC	v-myc avian myelocytomatosis viral oncogene homolog [Source:HGNC Symbol;Acc:HGNC:7553]
	ENSG00000050344	FBgn0262975	ortholog_one2many	NFE2L3	nuclear factor, erythroid 2-like 3 [Source:HGNC Symbol;Acc:HGNC:7783]
	ENSG00000082641	FBgn0262975	ortholog_one2many	NFE2L1	nuclear factor, erythroid 2-like 1 [Source:HGNC Symbol;Acc:HGNC:7781]
	ENSG00000112182	FBgn0262975	ortholog_one2many	BACH2	BTB and CNC homology 1, basic leucine zipper transcription factor 2 [Source:HGNC Symbol;Acc:HGNC:14078]
	ENSG00000116044	FBgn0262975	ortholog_one2many	NFE2L2	nuclear factor, erythroid 2-like 2 [Source:HGNC Symbol;Acc:HGNC:7782]
	ENSG00000123405	FBgn0262975	ortholog_one2many	NFE2	nuclear factor, erythroid 2 [Source:HGNC Symbol;Acc:HGNC:7780]
	ENSG00000156273	FBgn0262975	ortholog_one2many	BACH1	BTB and CNC homology 1, basic leucine zipper transcription factor 1 [Source:HGNC Symbol;Acc:HGNC:935]
	ENSG00000069424	FBgn0263220	ortholog_one2many	KCNAB2	potassium voltage-gated channel, shaker-related subfamily, beta member 2 [Source:HGNC Symbol;Acc:HGNC:6229]
	ENSG00000169282	FBgn0263220	ortholog_one2many	KCNAB1	potassium voltage-gated channel, shaker-related subfamily, beta member 1 [Source:HGNC Symbol;Acc:HGNC:6228]
	ENSG00000170049	FBgn0263220	ortholog_one2many	KCNAB3	potassium voltage-gated channel, shaker-related subfamily, beta member 3 [Source:HGNC Symbol;Acc:HGNC:6230]
	ENSG00000138336	FBgn0263392	ortholog_one2many	TET1	tet methylcytosine dioxygenase 1 [Source:HGNC Symbol;Acc:HGNC:29484]
	ENSG00000168769	FBgn0263392	ortholog_one2many	TET2	tet methylcytosine dioxygenase 2 [Source:HGNC Symbol;Acc:HGNC:25941]
	ENSG00000187605	FBgn0263392	ortholog_one2many	TET3	tet methylcytosine dioxygenase 3 [Source:HGNC Symbol;Acc:HGNC:28313]
	ENSG00000099822	FBgn0263397	ortholog_one2many	HCN2	hyperpolarization activated cyclic nucleotide-gated potassium channel 2 [Source:HGNC Symbol;Acc:HGNC:4846]
	ENSG00000138622	FBgn0263397	ortholog_one2many	HCN4	hyperpolarization activated cyclic nucleotide-gated potassium channel 4 [Source:HGNC Symbol;Acc:HGNC:16882]
	ENSG00000143630	FBgn0263397	ortholog_one2many	HCN3	hyperpolarization activated cyclic nucleotide-gated potassium channel 3 [Source:HGNC Symbol;Acc:HGNC:19183]
	ENSG00000164588	FBgn0263397	ortholog_one2many	HCN1	hyperpolarization activated cyclic nucleotide-gated potassium channel 1 [Source:HGNC Symbol;Acc:HGNC:4845]
	ENSG00000137478	FBgn0263456	ortholog_one2many	FCHSD2	FCH and double SH3 domains 2 [Source:HGNC Symbol;Acc:HGNC:29114]
	ENSG00000197948	FBgn0263456	ortholog_one2many	FCHSD1	FCH and double SH3 domains 1 [Source:HGNC Symbol;Acc:HGNC:25463]
	ENSG00000074964	FBgn0263706	ortholog_one2many	ARHGEF10L	Rho guanine nucleotide exchange factor (GEF) 10-like [Source:HGNC Symbol;Acc:HGNC:25540]
	ENSG00000104728	FBgn0263706	ortholog_one2many	ARHGEF10	Rho guanine nucleotide exchange factor (GEF) 10 [Source:HGNC Symbol;Acc:HGNC:14103]
	ENSG00000095627	FBgn0263974	ortholog_one2many	TDRD1	tudor domain containing 1 [Source:HGNC Symbol;Acc:HGNC:11712]
	ENSG00000132972	FBgn0263974	ortholog_one2many	RNF17	ring finger protein 17 [Source:HGNC Symbol;Acc:HGNC:10060]
	ENSG00000180113	FBgn0263974	ortholog_one2many	TDRD6	tudor domain containing 6 [Source:HGNC Symbol;Acc:HGNC:21339]
	ENSG00000218819	FBgn0263974	ortholog_one2many	TDRD15	tudor domain containing 15 [Source:HGNC Symbol;Acc:HGNC:45037]
	ENSG00000141750	FBgn0263980	ortholog_one2many	STAC2	SH3 and cysteine rich domain 2 [Source:HGNC Symbol;Acc:HGNC:23990]
	ENSG00000144681	FBgn0263980	ortholog_one2many	STAC	SH3 and cysteine rich domain [Source:HGNC Symbol;Acc:HGNC:11353]
	ENSG00000185482	FBgn0263980	ortholog_one2many	STAC3	SH3 and cysteine rich domain 3 [Source:HGNC Symbol;Acc:HGNC:28423]
	ENSG00000165886	FBgn0264712	ortholog_one2many	UBTD1	ubiquitin domain containing 1 [Source:HGNC Symbol;Acc:HGNC:25683]
	ENSG00000168246	FBgn0264712	ortholog_one2many	UBTD2	ubiquitin domain containing 2 [Source:HGNC Symbol;Acc:HGNC:24463]

## Sheet: 58 1-to-many fly
Number	Ensembl Gene ID	Drosophila Ensembl Gene ID	Homology Type	Associated Gene Name	Description
1	ENSG00000008130	FBgn0033853	ortholog_one2many	NADK	NAD kinase [Source:HGNC Symbol;Acc:HGNC:29831]
	ENSG00000008130	FBgn0053156	ortholog_one2many	NADK	NAD kinase [Source:HGNC Symbol;Acc:HGNC:29831]
2	ENSG00000013374	FBgn0031161	ortholog_one2many	NUB1	negative regulator of ubiquitin-like proteins 1 [Source:HGNC Symbol;Acc:HGNC:17623]
	ENSG00000013374	FBgn0039343	ortholog_one2many	NUB1	negative regulator of ubiquitin-like proteins 1 [Source:HGNC Symbol;Acc:HGNC:17623]
3	ENSG00000034239	FBgn0029995	ortholog_one2many	EFCAB1	EF-hand calcium binding domain 1 [Source:HGNC Symbol;Acc:HGNC:25678]
	ENSG00000034239	FBgn0035034	ortholog_one2many	EFCAB1	EF-hand calcium binding domain 1 [Source:HGNC Symbol;Acc:HGNC:25678]
	ENSG00000034239	FBgn0037460	ortholog_one2many	EFCAB1	EF-hand calcium binding domain 1 [Source:HGNC Symbol;Acc:HGNC:25678]
	ENSG00000034239	FBgn0037461	ortholog_one2many	EFCAB1	EF-hand calcium binding domain 1 [Source:HGNC Symbol;Acc:HGNC:25678]
	ENSG00000034239	FBgn0037462	ortholog_one2many	EFCAB1	EF-hand calcium binding domain 1 [Source:HGNC Symbol;Acc:HGNC:25678]
	ENSG00000034239	FBgn0038089	ortholog_one2many	EFCAB1	EF-hand calcium binding domain 1 [Source:HGNC Symbol;Acc:HGNC:25678]
4	ENSG00000036530	FBgn0030369	ortholog_one2many	CYP46A1	cytochrome P450, family 46, subfamily A, polypeptide 1 [Source:HGNC Symbol;Acc:HGNC:2641]
	ENSG00000036530	FBgn0037601	ortholog_one2many	CYP46A1	cytochrome P450, family 46, subfamily A, polypeptide 1 [Source:HGNC Symbol;Acc:HGNC:2641]
	ENSG00000036530	FBgn0038005	ortholog_one2many	CYP46A1	cytochrome P450, family 46, subfamily A, polypeptide 1 [Source:HGNC Symbol;Acc:HGNC:2641]
	ENSG00000036530	FBgn0038006	ortholog_one2many	CYP46A1	cytochrome P450, family 46, subfamily A, polypeptide 1 [Source:HGNC Symbol;Acc:HGNC:2641]
	ENSG00000036530	FBgn0038007	ortholog_one2many	CYP46A1	cytochrome P450, family 46, subfamily A, polypeptide 1 [Source:HGNC Symbol;Acc:HGNC:2641]
	ENSG00000036530	FBgn0038076	ortholog_one2many	CYP46A1	cytochrome P450, family 46, subfamily A, polypeptide 1 [Source:HGNC Symbol;Acc:HGNC:2641]
	ENSG00000036530	FBgn0038236	ortholog_one2many	CYP46A1	cytochrome P450, family 46, subfamily A, polypeptide 1 [Source:HGNC Symbol;Acc:HGNC:2641]
5	ENSG00000079931	FBgn0036565	ortholog_one2many	MOXD1	monooxygenase, DBH-like 1 [Source:HGNC Symbol;Acc:HGNC:21063]
	ENSG00000079931	FBgn0037153	ortholog_one2many	MOXD1	monooxygenase, DBH-like 1 [Source:HGNC Symbol;Acc:HGNC:21063]
6	ENSG00000084674	FBgn0032136	ortholog_one2many	APOB	apolipoprotein B [Source:HGNC Symbol;Acc:HGNC:603]
	ENSG00000084674	FBgn0087002	ortholog_one2many	APOB	apolipoprotein B [Source:HGNC Symbol;Acc:HGNC:603]
7	ENSG00000089101	FBgn0050268	ortholog_one2many	CFAP61	cilia and flagella associated protein 61 [Source:HGNC Symbol;Acc:HGNC:15872]
	ENSG00000089101	FBgn0050275	ortholog_one2many	CFAP61	cilia and flagella associated protein 61 [Source:HGNC Symbol;Acc:HGNC:15872]
8	ENSG00000104044	FBgn0031649	ortholog_one2many	OCA2	oculocutaneous albinism II [Source:HGNC Symbol;Acc:HGNC:8101]
	ENSG00000104044	FBgn0035332	ortholog_one2many	OCA2	oculocutaneous albinism II [Source:HGNC Symbol;Acc:HGNC:8101]
	ENSG00000104044	FBgn0036329	ortholog_one2many	OCA2	oculocutaneous albinism II [Source:HGNC Symbol;Acc:HGNC:8101]
	ENSG00000104044	FBgn0041150	ortholog_one2many	OCA2	oculocutaneous albinism II [Source:HGNC Symbol;Acc:HGNC:8101]
	ENSG00000104044	FBgn0051693	ortholog_one2many	OCA2	oculocutaneous albinism II [Source:HGNC Symbol;Acc:HGNC:8101]
9	ENSG00000104808	FBgn0031417	ortholog_one2many	DHDH	dihydrodiol dehydrogenase (dimeric) [Source:HGNC Symbol;Acc:HGNC:17887]
	ENSG00000104808	FBgn0031418	ortholog_one2many	DHDH	dihydrodiol dehydrogenase (dimeric) [Source:HGNC Symbol;Acc:HGNC:17887]
	ENSG00000104808	FBgn0032609	ortholog_one2many	DHDH	dihydrodiol dehydrogenase (dimeric) [Source:HGNC Symbol;Acc:HGNC:17887]
10	ENSG00000104856	FBgn0011274	ortholog_one2many	RELB	v-rel avian reticuloendotheliosis viral oncogene homolog B [Source:HGNC Symbol;Acc:HGNC:9956]
	ENSG00000104856	FBgn0260632	ortholog_one2many	RELB	v-rel avian reticuloendotheliosis viral oncogene homolog B [Source:HGNC Symbol;Acc:HGNC:9956]
11	ENSG00000104883	FBgn0039068	ortholog_one2many	PEX11G	peroxisomal biogenesis factor 11 gamma [Source:HGNC Symbol;Acc:HGNC:20208]
	ENSG00000104883	FBgn0053474	ortholog_one2many	PEX11G	peroxisomal biogenesis factor 11 gamma [Source:HGNC Symbol;Acc:HGNC:20208]
12	ENSG00000107789	FBgn0026060	ortholog_one2many	MINPP1	multiple inositol-polyphosphate phosphatase 1 [Source:HGNC Symbol;Acc:HGNC:7102]
	ENSG00000107789	FBgn0026061	ortholog_one2many	MINPP1	multiple inositol-polyphosphate phosphatase 1 [Source:HGNC Symbol;Acc:HGNC:7102]
13	ENSG00000108578	FBgn0030038	ortholog_one2many	BLMH	bleomycin hydrolase [Source:HGNC Symbol;Acc:HGNC:1059]
	ENSG00000108578	FBgn0034513	ortholog_one2many	BLMH	bleomycin hydrolase [Source:HGNC Symbol;Acc:HGNC:1059]
14	ENSG00000111845	FBgn0030629	ortholog_one2many	PAK1IP1	PAK1 interacting protein 1 [Source:HGNC Symbol;Acc:HGNC:20882]
	ENSG00000111845	FBgn0030630	ortholog_one2many	PAK1IP1	PAK1 interacting protein 1 [Source:HGNC Symbol;Acc:HGNC:20882]
15	ENSG00000118402	FBgn0036128	ortholog_one2many	ELOVL4	ELOVL fatty acid elongase 4 [Source:HGNC Symbol;Acc:HGNC:14415]
	ENSG00000118402	FBgn0052072	ortholog_one2many	ELOVL4	ELOVL fatty acid elongase 4 [Source:HGNC Symbol;Acc:HGNC:14415]
16	ENSG00000118855	FBgn0031636	ortholog_one2many	MFSD1	major facilitator superfamily domain containing 1 [Source:HGNC Symbol;Acc:HGNC:25874]
	ENSG00000118855	FBgn0035763	ortholog_one2many	MFSD1	major facilitator superfamily domain containing 1 [Source:HGNC Symbol;Acc:HGNC:25874]
17	ENSG00000120533	FBgn0000618	ortholog_one2many	ENY2	enhancer of yellow 2 homolog (Drosophila) [Source:HGNC Symbol;Acc:HGNC:24449]
	ENSG00000120533	FBgn0040670	ortholog_one2many	ENY2	enhancer of yellow 2 homolog (Drosophila) [Source:HGNC Symbol;Acc:HGNC:24449]
18	ENSG00000124098	FBgn0031504	ortholog_one2many	FAM210B	family with sequence similarity 210, member B [Source:HGNC Symbol;Acc:HGNC:16102]
	ENSG00000124098	FBgn0039970	ortholog_one2many	FAM210B	family with sequence similarity 210, member B [Source:HGNC Symbol;Acc:HGNC:16102]
19	ENSG00000125818	FBgn0029816	ortholog_one2many	PSMF1	proteasome (prosome, macropain) inhibitor subunit 1 (PI31) [Source:HGNC Symbol;Acc:HGNC:9571]
	ENSG00000125818	FBgn0033669	ortholog_one2many	PSMF1	proteasome (prosome, macropain) inhibitor subunit 1 (PI31) [Source:HGNC Symbol;Acc:HGNC:9571]
20	ENSG00000130193	FBgn0029838	ortholog_one2many	THEM6	thioesterase superfamily member 6 [Source:HGNC Symbol;Acc:HGNC:29656]
	ENSG00000130193	FBgn0029839	ortholog_one2many	THEM6	thioesterase superfamily member 6 [Source:HGNC Symbol;Acc:HGNC:29656]
21	ENSG00000130988	FBgn0030362	ortholog_one2many	RGN	regucalcin [Source:HGNC Symbol;Acc:HGNC:9989]
	ENSG00000130988	FBgn0038257	ortholog_one2many	RGN	regucalcin [Source:HGNC Symbol;Acc:HGNC:9989]
22	ENSG00000131943	FBgn0023530	ortholog_one2many	C19orf12	chromosome 19 open reading frame 12 [Source:HGNC Symbol;Acc:HGNC:25443]
	ENSG00000131943	FBgn0037562	ortholog_one2many	C19orf12	chromosome 19 open reading frame 12 [Source:HGNC Symbol;Acc:HGNC:25443]
23	ENSG00000134461	FBgn0035113	ortholog_one2many	ANKRD16	ankyrin repeat domain 16 [Source:HGNC Symbol;Acc:HGNC:23471]
	ENSG00000134461	FBgn0260005	ortholog_one2many	ANKRD16	ankyrin repeat domain 16 [Source:HGNC Symbol;Acc:HGNC:23471]
24	ENSG00000135677	FBgn0033836	ortholog_one2many	GNS	glucosamine (N-acetyl)-6-sulfatase [Source:HGNC Symbol;Acc:HGNC:4422]
	ENSG00000135677	FBgn0260475	ortholog_one2many	GNS	glucosamine (N-acetyl)-6-sulfatase [Source:HGNC Symbol;Acc:HGNC:4422]
25	ENSG00000137563	FBgn0263607	ortholog_one2many	GGH	gamma-glutamyl hydrolase (conjugase, folylpolygammaglutamyl hydrolase) [Source:HGNC Symbol;Acc:HGNC:4248]
	ENSG00000137563	FBgn0263608	ortholog_one2many	GGH	gamma-glutamyl hydrolase (conjugase, folylpolygammaglutamyl hydrolase) [Source:HGNC Symbol;Acc:HGNC:4248]
26	ENSG00000138136	FBgn0008651	ortholog_one2many	LBX1	ladybird homeobox 1 [Source:HGNC Symbol;Acc:HGNC:16960]
	ENSG00000138136	FBgn0011278	ortholog_one2many	LBX1	ladybird homeobox 1 [Source:HGNC Symbol;Acc:HGNC:16960]
27	ENSG00000138738	FBgn0035137	ortholog_one2many	PRDM5	PR domain containing 5 [Source:HGNC Symbol;Acc:HGNC:9349]
	ENSG00000138738	FBgn0037031	ortholog_one2many	PRDM5	PR domain containing 5 [Source:HGNC Symbol;Acc:HGNC:9349]
28	ENSG00000139572	FBgn0025631	ortholog_one2many	GPR84	G protein-coupled receptor 84 [Source:HGNC Symbol;Acc:HGNC:4535]
	ENSG00000139572	FBgn0025632	ortholog_one2many	GPR84	G protein-coupled receptor 84 [Source:HGNC Symbol;Acc:HGNC:4535]
	ENSG00000139572	FBgn0046687	ortholog_one2many	GPR84	G protein-coupled receptor 84 [Source:HGNC Symbol;Acc:HGNC:4535]
29	ENSG00000139714	FBgn0034281	ortholog_one2many	MORN3	MORN repeat containing 3 [Source:HGNC Symbol;Acc:HGNC:29807]
	ENSG00000139714	FBgn0050429	ortholog_one2many	MORN3	MORN repeat containing 3 [Source:HGNC Symbol;Acc:HGNC:29807]
30	ENSG00000149292	FBgn0039228	ortholog_one2many	TTC12	tetratricopeptide repeat domain 12 [Source:HGNC Symbol;Acc:HGNC:23700]
	ENSG00000149292	FBgn0051294	ortholog_one2many	TTC12	tetratricopeptide repeat domain 12 [Source:HGNC Symbol;Acc:HGNC:23700]
	ENSG00000149292	FBgn0085303	ortholog_one2many	TTC12	tetratricopeptide repeat domain 12 [Source:HGNC Symbol;Acc:HGNC:23700]
	ENSG00000149292	FBgn0085326	ortholog_one2many	TTC12	tetratricopeptide repeat domain 12 [Source:HGNC Symbol;Acc:HGNC:23700]
31	ENSG00000152382	FBgn0051865	ortholog_one2many	TADA1	transcriptional adaptor 1 [Source:HGNC Symbol;Acc:HGNC:30631]
	ENSG00000152382	FBgn0051866	ortholog_one2many	TADA1	transcriptional adaptor 1 [Source:HGNC Symbol;Acc:HGNC:30631]
32	ENSG00000152763	FBgn0035256	ortholog_one2many	WDR78	WD repeat domain 78 [Source:HGNC Symbol;Acc:HGNC:26252]
	ENSG00000152763	FBgn0263988	ortholog_one2many	WDR78	WD repeat domain 78 [Source:HGNC Symbol;Acc:HGNC:26252]
33	ENSG00000154723	FBgn0016119	ortholog_one2many	ATP5J	ATP synthase, H+ transporting, mitochondrial Fo complex, subunit F6 [Source:HGNC Symbol;Acc:HGNC:847]
	ENSG00000154723	FBgn0035585	ortholog_one2many	ATP5J	ATP synthase, H+ transporting, mitochondrial Fo complex, subunit F6 [Source:HGNC Symbol;Acc:HGNC:847]
34	ENSG00000156206	FBgn0038892	ortholog_one2many	C15orf26	chromosome 15 open reading frame 26 [Source:HGNC Symbol;Acc:HGNC:26782]
	ENSG00000156206	FBgn0085486	ortholog_one2many	C15orf26	chromosome 15 open reading frame 26 [Source:HGNC Symbol;Acc:HGNC:26782]
35	ENSG00000161031	FBgn0030695	ortholog_one2many	PGLYRP2	peptidoglycan recognition protein 2 [Source:HGNC Symbol;Acc:HGNC:30013]
	ENSG00000161031	FBgn0035975	ortholog_one2many	PGLYRP2	peptidoglycan recognition protein 2 [Source:HGNC Symbol;Acc:HGNC:30013]
	ENSG00000161031	FBgn0035976	ortholog_one2many	PGLYRP2	peptidoglycan recognition protein 2 [Source:HGNC Symbol;Acc:HGNC:30013]
	ENSG00000161031	FBgn0035977	ortholog_one2many	PGLYRP2	peptidoglycan recognition protein 2 [Source:HGNC Symbol;Acc:HGNC:30013]
	ENSG00000161031	FBgn0037906	ortholog_one2many	PGLYRP2	peptidoglycan recognition protein 2 [Source:HGNC Symbol;Acc:HGNC:30013]
36	ENSG00000164120	FBgn0000055	ortholog_one2many	HPGD	hydroxyprostaglandin dehydrogenase 15-(NAD) [Source:HGNC Symbol;Acc:HGNC:5154]
	ENSG00000164120	FBgn0000056	ortholog_one2many	HPGD	hydroxyprostaglandin dehydrogenase 15-(NAD) [Source:HGNC Symbol;Acc:HGNC:5154]
	ENSG00000164120	FBgn0000640	ortholog_one2many	HPGD	hydroxyprostaglandin dehydrogenase 15-(NAD) [Source:HGNC Symbol;Acc:HGNC:5154]
	ENSG00000164120	FBgn0011693	ortholog_one2many	HPGD	hydroxyprostaglandin dehydrogenase 15-(NAD) [Source:HGNC Symbol;Acc:HGNC:5154]
	ENSG00000164120	FBgn0036620	ortholog_one2many	HPGD	hydroxyprostaglandin dehydrogenase 15-(NAD) [Source:HGNC Symbol;Acc:HGNC:5154]
	ENSG00000164120	FBgn0042137	ortholog_one2many	HPGD	hydroxyprostaglandin dehydrogenase 15-(NAD) [Source:HGNC Symbol;Acc:HGNC:5154]
37	ENSG00000167969	FBgn0032160	ortholog_one2many	ECI1	enoyl-CoA delta isomerase 1 [Source:HGNC Symbol;Acc:HGNC:2703]
	ENSG00000167969	FBgn0032161	ortholog_one2many	ECI1	enoyl-CoA delta isomerase 1 [Source:HGNC Symbol;Acc:HGNC:2703]
	ENSG00000167969	FBgn0032162	ortholog_one2many	ECI1	enoyl-CoA delta isomerase 1 [Source:HGNC Symbol;Acc:HGNC:2703]
38	ENSG00000168297	FBgn0033244	ortholog_one2many	PXK	PX domain containing serine/threonine kinase [Source:HGNC Symbol;Acc:HGNC:23326]
	ENSG00000168297	FBgn0264087	ortholog_one2many	PXK	PX domain containing serine/threonine kinase [Source:HGNC Symbol;Acc:HGNC:23326]
39	ENSG00000170855	FBgn0050108	ortholog_one2many	TRIAP1	TP53 regulated inhibitor of apoptosis 1 [Source:HGNC Symbol;Acc:HGNC:26937]
	ENSG00000170855	FBgn0050109	ortholog_one2many	TRIAP1	TP53 regulated inhibitor of apoptosis 1 [Source:HGNC Symbol;Acc:HGNC:26937]
40	ENSG00000171236	FBgn0034083	ortholog_one2many	LRG1	leucine-rich alpha-2-glycoprotein 1 [Source:HGNC Symbol;Acc:HGNC:29480]
	ENSG00000171236	FBgn0036995	ortholog_one2many	LRG1	leucine-rich alpha-2-glycoprotein 1 [Source:HGNC Symbol;Acc:HGNC:29480]
	ENSG00000171236	FBgn0039728	ortholog_one2many	LRG1	leucine-rich alpha-2-glycoprotein 1 [Source:HGNC Symbol;Acc:HGNC:29480]
41	ENSG00000171595	FBgn0029993	ortholog_one2many	DNAI2	dynein, axonemal, intermediate chain 2 [Source:HGNC Symbol;Acc:HGNC:18744]
	ENSG00000171595	FBgn0032520	ortholog_one2many	DNAI2	dynein, axonemal, intermediate chain 2 [Source:HGNC Symbol;Acc:HGNC:18744]
	ENSG00000171595	FBgn0036195	ortholog_one2many	DNAI2	dynein, axonemal, intermediate chain 2 [Source:HGNC Symbol;Acc:HGNC:18744]
42	ENSG00000174684	FBgn0031732	ortholog_one2many	B3GNT1	UDP-GlcNAc:betaGal beta-1,3-N-acetylglucosaminyltransferase 1 [Source:HGNC Symbol;Acc:HGNC:15685]
	ENSG00000174684	FBgn0031738	ortholog_one2many	B3GNT1	UDP-GlcNAc:betaGal beta-1,3-N-acetylglucosaminyltransferase 1 [Source:HGNC Symbol;Acc:HGNC:15685]
	ENSG00000174684	FBgn0032457	ortholog_one2many	B3GNT1	UDP-GlcNAc:betaGal beta-1,3-N-acetylglucosaminyltransferase 1 [Source:HGNC Symbol;Acc:HGNC:15685]
	ENSG00000174684	FBgn0041706	ortholog_one2many	B3GNT1	UDP-GlcNAc:betaGal beta-1,3-N-acetylglucosaminyltransferase 1 [Source:HGNC Symbol;Acc:HGNC:15685]
43	ENSG00000176720	FBgn0029131	ortholog_one2many	BOK	BCL2-related ovarian killer [Source:HGNC Symbol;Acc:HGNC:1087]
	ENSG00000176720	FBgn0040491	ortholog_one2many	BOK	BCL2-related ovarian killer [Source:HGNC Symbol;Acc:HGNC:1087]
44	ENSG00000181045	FBgn0013953	ortholog_one2many	SLC26A11	solute carrier family 26 (anion exchanger), member 11 [Source:HGNC Symbol;Acc:HGNC:14471]
	ENSG00000181045	FBgn0034275	ortholog_one2many	SLC26A11	solute carrier family 26 (anion exchanger), member 11 [Source:HGNC Symbol;Acc:HGNC:14471]
	ENSG00000181045	FBgn0036240	ortholog_one2many	SLC26A11	solute carrier family 26 (anion exchanger), member 11 [Source:HGNC Symbol;Acc:HGNC:14471]
	ENSG00000181045	FBgn0038337	ortholog_one2many	SLC26A11	solute carrier family 26 (anion exchanger), member 11 [Source:HGNC Symbol;Acc:HGNC:14471]
	ENSG00000181045	FBgn0038354	ortholog_one2many	SLC26A11	solute carrier family 26 (anion exchanger), member 11 [Source:HGNC Symbol;Acc:HGNC:14471]
	ENSG00000181045	FBgn0039736	ortholog_one2many	SLC26A11	solute carrier family 26 (anion exchanger), member 11 [Source:HGNC Symbol;Acc:HGNC:14471]
	ENSG00000181045	FBgn0039787	ortholog_one2many	SLC26A11	solute carrier family 26 (anion exchanger), member 11 [Source:HGNC Symbol;Acc:HGNC:14471]
	ENSG00000181045	FBgn0039789	ortholog_one2many	SLC26A11	solute carrier family 26 (anion exchanger), member 11 [Source:HGNC Symbol;Acc:HGNC:14471]
45	ENSG00000183569	FBgn0020545	ortholog_one2many	SERHL2	serine hydrolase-like 2 [Source:HGNC Symbol;Acc:HGNC:29446]
	ENSG00000183569	FBgn0026570	ortholog_one2many	SERHL2	serine hydrolase-like 2 [Source:HGNC Symbol;Acc:HGNC:29446]
	ENSG00000183569	FBgn0026593	ortholog_one2many	SERHL2	serine hydrolase-like 2 [Source:HGNC Symbol;Acc:HGNC:29446]
	ENSG00000183569	FBgn0035309	ortholog_one2many	SERHL2	serine hydrolase-like 2 [Source:HGNC Symbol;Acc:HGNC:29446]
	ENSG00000183569	FBgn0035312	ortholog_one2many	SERHL2	serine hydrolase-like 2 [Source:HGNC Symbol;Acc:HGNC:29446]
	ENSG00000183569	FBgn0037070	ortholog_one2many	SERHL2	serine hydrolase-like 2 [Source:HGNC Symbol;Acc:HGNC:29446]
	ENSG00000183569	FBgn0037071	ortholog_one2many	SERHL2	serine hydrolase-like 2 [Source:HGNC Symbol;Acc:HGNC:29446]
46	ENSG00000183833	FBgn0032647	ortholog_one2many	MAATS1	MYCBP-associated, testis expressed 1 [Source:HGNC Symbol;Acc:HGNC:24010]
	ENSG00000183833	FBgn0032648	ortholog_one2many	MAATS1	MYCBP-associated, testis expressed 1 [Source:HGNC Symbol;Acc:HGNC:24010]
	ENSG00000183833	FBgn0032649	ortholog_one2many	MAATS1	MYCBP-associated, testis expressed 1 [Source:HGNC Symbol;Acc:HGNC:24010]
47	ENSG00000186532	FBgn0027495	ortholog_one2many	SMYD4	SET and MYND domain containing 4 [Source:HGNC Symbol;Acc:HGNC:21067]
	ENSG00000186532	FBgn0028862	ortholog_one2many	SMYD4	SET and MYND domain containing 4 [Source:HGNC Symbol;Acc:HGNC:21067]
	ENSG00000186532	FBgn0033427	ortholog_one2many	SMYD4	SET and MYND domain containing 4 [Source:HGNC Symbol;Acc:HGNC:21067]
	ENSG00000186532	FBgn0033633	ortholog_one2many	SMYD4	SET and MYND domain containing 4 [Source:HGNC Symbol;Acc:HGNC:21067]
	ENSG00000186532	FBgn0036282	ortholog_one2many	SMYD4	SET and MYND domain containing 4 [Source:HGNC Symbol;Acc:HGNC:21067]
48	ENSG00000188690	FBgn0030066	ortholog_one2many	UROS	uroporphyrinogen III synthase [Source:HGNC Symbol;Acc:HGNC:12592]
	ENSG00000188690	FBgn0038361	ortholog_one2many	UROS	uroporphyrinogen III synthase [Source:HGNC Symbol;Acc:HGNC:12592]
49	ENSG00000189058	FBgn0033799	ortholog_one2many	APOD	apolipoprotein D [Source:HGNC Symbol;Acc:HGNC:612]
	ENSG00000189058	FBgn0053126	ortholog_one2many	APOD	apolipoprotein D [Source:HGNC Symbol;Acc:HGNC:612]
50	ENSG00000196497	FBgn0042177	ortholog_one2many	IPO4	importin 4 [Source:HGNC Symbol;Acc:HGNC:19426]
	ENSG00000196497	FBgn0042178	ortholog_one2many	IPO4	importin 4 [Source:HGNC Symbol;Acc:HGNC:19426]
51	ENSG00000197826	FBgn0031430	ortholog_one2many	C4orf22	chromosome 4 open reading frame 22 [Source:HGNC Symbol;Acc:HGNC:28554]
	ENSG00000197826	FBgn0031720	ortholog_one2many	C4orf22	chromosome 4 open reading frame 22 [Source:HGNC Symbol;Acc:HGNC:28554]
	ENSG00000197826	FBgn0031721	ortholog_one2many	C4orf22	chromosome 4 open reading frame 22 [Source:HGNC Symbol;Acc:HGNC:28554]
	ENSG00000197826	FBgn0038122	ortholog_one2many	C4orf22	chromosome 4 open reading frame 22 [Source:HGNC Symbol;Acc:HGNC:28554]
52	ENSG00000198060	FBgn0029661	ortholog_one2many	2015-03-05	membrane-associated ring finger (C3HC4) 5 [Source:HGNC Symbol;Acc:HGNC:26025]
	ENSG00000198060	FBgn0030015	ortholog_one2many	2015-03-05	membrane-associated ring finger (C3HC4) 5 [Source:HGNC Symbol;Acc:HGNC:26025]
	ENSG00000198060	FBgn0037242	ortholog_one2many	2015-03-05	membrane-associated ring finger (C3HC4) 5 [Source:HGNC Symbol;Acc:HGNC:26025]
	ENSG00000198060	FBgn0039498	ortholog_one2many	2015-03-05	membrane-associated ring finger (C3HC4) 5 [Source:HGNC Symbol;Acc:HGNC:26025]
53	ENSG00000198901	FBgn0030241	ortholog_one2many	PRC1	protein regulator of cytokinesis 1 [Source:HGNC Symbol;Acc:HGNC:9341]
	ENSG00000198901	FBgn0030242	ortholog_one2many	PRC1	protein regulator of cytokinesis 1 [Source:HGNC Symbol;Acc:HGNC:9341]
54	ENSG00000203727	FBgn0051163	ortholog_one2many	SAMD5	sterile alpha motif domain containing 5 [Source:HGNC Symbol;Acc:HGNC:21180]
	ENSG00000203727	FBgn0263117	ortholog_one2many	SAMD5	sterile alpha motif domain containing 5 [Source:HGNC Symbol;Acc:HGNC:21180]
55	ENSG00000205903	FBgn0036179	ortholog_one2many	ZNF316	zinc finger protein 316 [Source:HGNC Symbol;Acc:HGNC:13843]
	ENSG00000205903	FBgn0086910	ortholog_one2many	ZNF316	zinc finger protein 316 [Source:HGNC Symbol;Acc:HGNC:13843]
56	ENSG00000213085	FBgn0029747	ortholog_one2many	CFAP45	cilia and flagella associated protein 45 [Source:HGNC Symbol;Acc:HGNC:17229]
	ENSG00000213085	FBgn0037162	ortholog_one2many	CFAP45	cilia and flagella associated protein 45 [Source:HGNC Symbol;Acc:HGNC:17229]
57	ENSG00000258429	FBgn0051278	ortholog_one2many	PDF	peptide deformylase (mitochondrial) [Source:HGNC Symbol;Acc:HGNC:30012]
	ENSG00000258429	FBgn0051373	ortholog_one2many	PDF	peptide deformylase (mitochondrial) [Source:HGNC Symbol;Acc:HGNC:30012]
58	ENSG00000278535	FBgn0026268	ortholog_one2many	DHRS11	dehydrogenase/reductase (SDR family) member 11 [Source:HGNC Symbol;Acc:HGNC:28639]
	ENSG00000278535	FBgn0030073	ortholog_one2many	DHRS11	dehydrogenase/reductase (SDR family) member 11 [Source:HGNC Symbol;Acc:HGNC:28639]
	ENSG00000278535	FBgn0030332	ortholog_one2many	DHRS11	dehydrogenase/reductase (SDR family) member 11 [Source:HGNC Symbol;Acc:HGNC:28639]
	ENSG00000278535	FBgn0031775	ortholog_one2many	DHRS11	dehydrogenase/reductase (SDR family) member 11 [Source:HGNC Symbol;Acc:HGNC:28639]
	ENSG00000278535	FBgn0036380	ortholog_one2many	DHRS11	dehydrogenase/reductase (SDR family) member 11 [Source:HGNC Symbol;Acc:HGNC:28639]
	ENSG00000278535	FBgn0038878	ortholog_one2many	DHRS11	dehydrogenase/reductase (SDR family) member 11 [Source:HGNC Symbol;Acc:HGNC:28639]
	ENSG00000278535	FBgn0038946	ortholog_one2many	DHRS11	dehydrogenase/reductase (SDR family) member 11 [Source:HGNC Symbol;Acc:HGNC:28639]
	ENSG00000278535	FBgn0069973	ortholog_one2many	DHRS11	dehydrogenase/reductase (SDR family) member 11 [Source:HGNC Symbol;Acc:HGNC:28639]
	ENSG00000278535	FBgn0263830	ortholog_one2many	DHRS11	dehydrogenase/reductase (SDR family) member 11 [Source:HGNC Symbol;Acc:HGNC:28639]

## Sheet: 54 many-to-many
Count	Ensembl Gene ID	Drosophila Ensembl Gene ID	Homology Type	Associated Gene Name	Description
1	ENSG00000004948	FBgn0030437	ortholog_many2many	CALCR	calcitonin receptor [Source:HGNC Symbol;Acc:HGNC:1440]
1	ENSG00000004948	FBgn0052843	ortholog_many2many	CALCR	calcitonin receptor [Source:HGNC Symbol;Acc:HGNC:1440]
1	ENSG00000064989	FBgn0030437	ortholog_many2many	CALCRL	calcitonin receptor-like [Source:HGNC Symbol;Acc:HGNC:16709]
1	ENSG00000064989	FBgn0052843	ortholog_many2many	CALCRL	calcitonin receptor-like [Source:HGNC Symbol;Acc:HGNC:16709]
2	ENSG00000008394	FBgn0025814	ortholog_many2many	MGST1	microsomal glutathione S-transferase 1 [Source:HGNC Symbol;Acc:HGNC:7061]
2	ENSG00000008394	FBgn0053177	ortholog_many2many	MGST1	microsomal glutathione S-transferase 1 [Source:HGNC Symbol;Acc:HGNC:7061]
2	ENSG00000008394	FBgn0053178	ortholog_many2many	MGST1	microsomal glutathione S-transferase 1 [Source:HGNC Symbol;Acc:HGNC:7061]
2	ENSG00000148344	FBgn0025814	ortholog_many2many	PTGES	prostaglandin E synthase [Source:HGNC Symbol;Acc:HGNC:9599]
2	ENSG00000148344	FBgn0053177	ortholog_many2many	PTGES	prostaglandin E synthase [Source:HGNC Symbol;Acc:HGNC:9599]
2	ENSG00000148344	FBgn0053178	ortholog_many2many	PTGES	prostaglandin E synthase [Source:HGNC Symbol;Acc:HGNC:9599]
3	ENSG00000015413	FBgn0036986	ortholog_many2many	DPEP1	dipeptidase 1 (renal) [Source:HGNC Symbol;Acc:HGNC:3002]
3	ENSG00000015413	FBgn0039420	ortholog_many2many	DPEP1	dipeptidase 1 (renal) [Source:HGNC Symbol;Acc:HGNC:3002]
3	ENSG00000015413	FBgn0085449	ortholog_many2many	DPEP1	dipeptidase 1 (renal) [Source:HGNC Symbol;Acc:HGNC:3002]
3	ENSG00000015413	FBgn0261804	ortholog_many2many	DPEP1	dipeptidase 1 (renal) [Source:HGNC Symbol;Acc:HGNC:3002]
3	ENSG00000141096	FBgn0036986	ortholog_many2many	DPEP3	dipeptidase 3 [Source:HGNC Symbol;Acc:HGNC:23029]
3	ENSG00000141096	FBgn0039420	ortholog_many2many	DPEP3	dipeptidase 3 [Source:HGNC Symbol;Acc:HGNC:23029]
3	ENSG00000141096	FBgn0085449	ortholog_many2many	DPEP3	dipeptidase 3 [Source:HGNC Symbol;Acc:HGNC:23029]
3	ENSG00000141096	FBgn0261804	ortholog_many2many	DPEP3	dipeptidase 3 [Source:HGNC Symbol;Acc:HGNC:23029]
3	ENSG00000167261	FBgn0036986	ortholog_many2many	DPEP2	dipeptidase 2 [Source:HGNC Symbol;Acc:HGNC:23028]
3	ENSG00000167261	FBgn0039420	ortholog_many2many	DPEP2	dipeptidase 2 [Source:HGNC Symbol;Acc:HGNC:23028]
3	ENSG00000167261	FBgn0085449	ortholog_many2many	DPEP2	dipeptidase 2 [Source:HGNC Symbol;Acc:HGNC:23028]
3	ENSG00000167261	FBgn0261804	ortholog_many2many	DPEP2	dipeptidase 2 [Source:HGNC Symbol;Acc:HGNC:23028]
4	ENSG00000021355	FBgn0002930	ortholog_many2many	SERPINB1	serpin peptidase inhibitor, clade B (ovalbumin), member 1 [Source:HGNC Symbol;Acc:HGNC:3311]
4	ENSG00000021355	FBgn0024293	ortholog_many2many	SERPINB1	serpin peptidase inhibitor, clade B (ovalbumin), member 1 [Source:HGNC Symbol;Acc:HGNC:3311]
4	ENSG00000021355	FBgn0024294	ortholog_many2many	SERPINB1	serpin peptidase inhibitor, clade B (ovalbumin), member 1 [Source:HGNC Symbol;Acc:HGNC:3311]
4	ENSG00000021355	FBgn0028983	ortholog_many2many	SERPINB1	serpin peptidase inhibitor, clade B (ovalbumin), member 1 [Source:HGNC Symbol;Acc:HGNC:3311]
4	ENSG00000021355	FBgn0028985	ortholog_many2many	SERPINB1	serpin peptidase inhibitor, clade B (ovalbumin), member 1 [Source:HGNC Symbol;Acc:HGNC:3311]
4	ENSG00000021355	FBgn0028986	ortholog_many2many	SERPINB1	serpin peptidase inhibitor, clade B (ovalbumin), member 1 [Source:HGNC Symbol;Acc:HGNC:3311]
4	ENSG00000021355	FBgn0028987	ortholog_many2many	SERPINB1	serpin peptidase inhibitor, clade B (ovalbumin), member 1 [Source:HGNC Symbol;Acc:HGNC:3311]
4	ENSG00000021355	FBgn0028988	ortholog_many2many	SERPINB1	serpin peptidase inhibitor, clade B (ovalbumin), member 1 [Source:HGNC Symbol;Acc:HGNC:3311]
4	ENSG00000021355	FBgn0033112	ortholog_many2many	SERPINB1	serpin peptidase inhibitor, clade B (ovalbumin), member 1 [Source:HGNC Symbol;Acc:HGNC:3311]
4	ENSG00000021355	FBgn0033113	ortholog_many2many	SERPINB1	serpin peptidase inhibitor, clade B (ovalbumin), member 1 [Source:HGNC Symbol;Acc:HGNC:3311]
4	ENSG00000021355	FBgn0033115	ortholog_many2many	SERPINB1	serpin peptidase inhibitor, clade B (ovalbumin), member 1 [Source:HGNC Symbol;Acc:HGNC:3311]
4	ENSG00000021355	FBgn0033574	ortholog_many2many	SERPINB1	serpin peptidase inhibitor, clade B (ovalbumin), member 1 [Source:HGNC Symbol;Acc:HGNC:3311]
4	ENSG00000021355	FBgn0051902	ortholog_many2many	SERPINB1	serpin peptidase inhibitor, clade B (ovalbumin), member 1 [Source:HGNC Symbol;Acc:HGNC:3311]
4	ENSG00000021355	FBgn0053121	ortholog_many2many	SERPINB1	serpin peptidase inhibitor, clade B (ovalbumin), member 1 [Source:HGNC Symbol;Acc:HGNC:3311]
4	ENSG00000021355	FBgn0083141	ortholog_many2many	SERPINB1	serpin peptidase inhibitor, clade B (ovalbumin), member 1 [Source:HGNC Symbol;Acc:HGNC:3311]
4	ENSG00000057149	FBgn0002930	ortholog_many2many	SERPINB3	serpin peptidase inhibitor, clade B (ovalbumin), member 3 [Source:HGNC Symbol;Acc:HGNC:10569]
4	ENSG00000057149	FBgn0024293	ortholog_many2many	SERPINB3	serpin peptidase inhibitor, clade B (ovalbumin), member 3 [Source:HGNC Symbol;Acc:HGNC:10569]
4	ENSG00000057149	FBgn0024294	ortholog_many2many	SERPINB3	serpin peptidase inhibitor, clade B (ovalbumin), member 3 [Source:HGNC Symbol;Acc:HGNC:10569]
4	ENSG00000057149	FBgn0028983	ortholog_many2many	SERPINB3	serpin peptidase inhibitor, clade B (ovalbumin), member 3 [Source:HGNC Symbol;Acc:HGNC:10569]
4	ENSG00000057149	FBgn0028985	ortholog_many2many	SERPINB3	serpin peptidase inhibitor, clade B (ovalbumin), member 3 [Source:HGNC Symbol;Acc:HGNC:10569]
4	ENSG00000057149	FBgn0028986	ortholog_many2many	SERPINB3	serpin peptidase inhibitor, clade B (ovalbumin), member 3 [Source:HGNC Symbol;Acc:HGNC:10569]
4	ENSG00000057149	FBgn0028987	ortholog_many2many	SERPINB3	serpin peptidase inhibitor, clade B (ovalbumin), member 3 [Source:HGNC Symbol;Acc:HGNC:10569]
4	ENSG00000057149	FBgn0028988	ortholog_many2many	SERPINB3	serpin peptidase inhibitor, clade B (ovalbumin), member 3 [Source:HGNC Symbol;Acc:HGNC:10569]
4	ENSG00000057149	FBgn0033112	ortholog_many2many	SERPINB3	serpin peptidase inhibitor, clade B (ovalbumin), member 3 [Source:HGNC Symbol;Acc:HGNC:10569]
4	ENSG00000057149	FBgn0033113	ortholog_many2many	SERPINB3	serpin peptidase inhibitor, clade B (ovalbumin), member 3 [Source:HGNC Symbol;Acc:HGNC:10569]
4	ENSG00000057149	FBgn0033115	ortholog_many2many	SERPINB3	serpin peptidase inhibitor, clade B (ovalbumin), member 3 [Source:HGNC Symbol;Acc:HGNC:10569]
4	ENSG00000057149	FBgn0033574	ortholog_many2many	SERPINB3	serpin peptidase inhibitor, clade B (ovalbumin), member 3 [Source:HGNC Symbol;Acc:HGNC:10569]
4	ENSG00000057149	FBgn0051902	ortholog_many2many	SERPINB3	serpin peptidase inhibitor, clade B (ovalbumin), member 3 [Source:HGNC Symbol;Acc:HGNC:10569]
4	ENSG00000057149	FBgn0053121	ortholog_many2many	SERPINB3	serpin peptidase inhibitor, clade B (ovalbumin), member 3 [Source:HGNC Symbol;Acc:HGNC:10569]
4	ENSG00000057149	FBgn0083141	ortholog_many2many	SERPINB3	serpin peptidase inhibitor, clade B (ovalbumin), member 3 [Source:HGNC Symbol;Acc:HGNC:10569]
4	ENSG00000117601	FBgn0002930	ortholog_many2many	SERPINC1	serpin peptidase inhibitor, clade C (antithrombin), member 1 [Source:HGNC Symbol;Acc:HGNC:775]
4	ENSG00000117601	FBgn0024293	ortholog_many2many	SERPINC1	serpin peptidase inhibitor, clade C (antithrombin), member 1 [Source:HGNC Symbol;Acc:HGNC:775]
4	ENSG00000117601	FBgn0024294	ortholog_many2many	SERPINC1	serpin peptidase inhibitor, clade C (antithrombin), member 1 [Source:HGNC Symbol;Acc:HGNC:775]
4	ENSG00000117601	FBgn0028983	ortholog_many2many	SERPINC1	serpin peptidase inhibitor, clade C (antithrombin), member 1 [Source:HGNC Symbol;Acc:HGNC:775]
4	ENSG00000117601	FBgn0028985	ortholog_many2many	SERPINC1	serpin peptidase inhibitor, clade C (antithrombin), member 1 [Source:HGNC Symbol;Acc:HGNC:775]
4	ENSG00000117601	FBgn0028986	ortholog_many2many	SERPINC1	serpin peptidase inhibitor, clade C (antithrombin), member 1 [Source:HGNC Symbol;Acc:HGNC:775]
4	ENSG00000117601	FBgn0028987	ortholog_many2many	SERPINC1	serpin peptidase inhibitor, clade C (antithrombin), member 1 [Source:HGNC Symbol;Acc:HGNC:775]
4	ENSG00000117601	FBgn0028988	ortholog_many2many	SERPINC1	serpin peptidase inhibitor, clade C (antithrombin), member 1 [Source:HGNC Symbol;Acc:HGNC:775]
4	ENSG00000117601	FBgn0033112	ortholog_many2many	SERPINC1	serpin peptidase inhibitor, clade C (antithrombin), member 1 [Source:HGNC Symbol;Acc:HGNC:775]
4	ENSG00000117601	FBgn0033113	ortholog_many2many	SERPINC1	serpin peptidase inhibitor, clade C (antithrombin), member 1 [Source:HGNC Symbol;Acc:HGNC:775]
4	ENSG00000117601	FBgn0033115	ortholog_many2many	SERPINC1	serpin peptidase inhibitor, clade C (antithrombin), member 1 [Source:HGNC Symbol;Acc:HGNC:775]
4	ENSG00000117601	FBgn0033574	ortholog_many2many	SERPINC1	serpin peptidase inhibitor, clade C (antithrombin), member 1 [Source:HGNC Symbol;Acc:HGNC:775]
4	ENSG00000117601	FBgn0051902	ortholog_many2many	SERPINC1	serpin peptidase inhibitor, clade C (antithrombin), member 1 [Source:HGNC Symbol;Acc:HGNC:775]
4	ENSG00000117601	FBgn0053121	ortholog_many2many	SERPINC1	serpin peptidase inhibitor, clade C (antithrombin), member 1 [Source:HGNC Symbol;Acc:HGNC:775]
4	ENSG00000117601	FBgn0083141	ortholog_many2many	SERPINC1	serpin peptidase inhibitor, clade C (antithrombin), member 1 [Source:HGNC Symbol;Acc:HGNC:775]
4	ENSG00000124570	FBgn0002930	ortholog_many2many	SERPINB6	serpin peptidase inhibitor, clade B (ovalbumin), member 6 [Source:HGNC Symbol;Acc:HGNC:8950]
4	ENSG00000124570	FBgn0024293	ortholog_many2many	SERPINB6	serpin peptidase inhibitor, clade B (ovalbumin), member 6 [Source:HGNC Symbol;Acc:HGNC:8950]
4	ENSG00000124570	FBgn0024294	ortholog_many2many	SERPINB6	serpin peptidase inhibitor, clade B (ovalbumin), member 6 [Source:HGNC Symbol;Acc:HGNC:8950]
4	ENSG00000124570	FBgn0028983	ortholog_many2many	SERPINB6	serpin peptidase inhibitor, clade B (ovalbumin), member 6 [Source:HGNC Symbol;Acc:HGNC:8950]
4	ENSG00000124570	FBgn0028985	ortholog_many2many	SERPINB6	serpin peptidase inhibitor, clade B (ovalbumin), member 6 [Source:HGNC Symbol;Acc:HGNC:8950]
4	ENSG00000124570	FBgn0028986	ortholog_many2many	SERPINB6	serpin peptidase inhibitor, clade B (ovalbumin), member 6 [Source:HGNC Symbol;Acc:HGNC:8950]
4	ENSG00000124570	FBgn0028987	ortholog_many2many	SERPINB6	serpin peptidase inhibitor, clade B (ovalbumin), member 6 [Source:HGNC Symbol;Acc:HGNC:8950]
4	ENSG00000124570	FBgn0028988	ortholog_many2many	SERPINB6	serpin peptidase inhibitor, clade B (ovalbumin), member 6 [Source:HGNC Symbol;Acc:HGNC:8950]
4	ENSG00000124570	FBgn0033112	ortholog_many2many	SERPINB6	serpin peptidase inhibitor, clade B (ovalbumin), member 6 [Source:HGNC Symbol;Acc:HGNC:8950]
4	ENSG00000124570	FBgn0033113	ortholog_many2many	SERPINB6	serpin peptidase inhibitor, clade B (ovalbumin), member 6 [Source:HGNC Symbol;Acc:HGNC:8950]
4	ENSG00000124570	FBgn0033115	ortholog_many2many	SERPINB6	serpin peptidase inhibitor, clade B (ovalbumin), member 6 [Source:HGNC Symbol;Acc:HGNC:8950]
4	ENSG00000124570	FBgn0033574	ortholog_many2many	SERPINB6	serpin peptidase inhibitor, clade B (ovalbumin), member 6 [Source:HGNC Symbol;Acc:HGNC:8950]
4	ENSG00000124570	FBgn0051902	ortholog_many2many	SERPINB6	serpin peptidase inhibitor, clade B (ovalbumin), member 6 [Source:HGNC Symbol;Acc:HGNC:8950]
4	ENSG00000124570	FBgn0053121	ortholog_many2many	SERPINB6	serpin peptidase inhibitor, clade B (ovalbumin), member 6 [Source:HGNC Symbol;Acc:HGNC:8950]
4	ENSG00000124570	FBgn0083141	ortholog_many2many	SERPINB6	serpin peptidase inhibitor, clade B (ovalbumin), member 6 [Source:HGNC Symbol;Acc:HGNC:8950]
4	ENSG00000166396	FBgn0002930	ortholog_many2many	SERPINB7	serpin peptidase inhibitor, clade B (ovalbumin), member 7 [Source:HGNC Symbol;Acc:HGNC:13902]
4	ENSG00000166396	FBgn0024293	ortholog_many2many	SERPINB7	serpin peptidase inhibitor, clade B (ovalbumin), member 7 [Source:HGNC Symbol;Acc:HGNC:13902]
4	ENSG00000166396	FBgn0024294	ortholog_many2many	SERPINB7	serpin peptidase inhibitor, clade B (ovalbumin), member 7 [Source:HGNC Symbol;Acc:HGNC:13902]
4	ENSG00000166396	FBgn0028983	ortholog_many2many	SERPINB7	serpin peptidase inhibitor, clade B (ovalbumin), member 7 [Source:HGNC Symbol;Acc:HGNC:13902]
4	ENSG00000166396	FBgn0028985	ortholog_many2many	SERPINB7	serpin peptidase inhibitor, clade B (ovalbumin), member 7 [Source:HGNC Symbol;Acc:HGNC:13902]
4	ENSG00000166396	FBgn0028986	ortholog_many2many	SERPINB7	serpin peptidase inhibitor, clade B (ovalbumin), member 7 [Source:HGNC Symbol;Acc:HGNC:13902]
4	ENSG00000166396	FBgn0028987	ortholog_many2many	SERPINB7	serpin peptidase inhibitor, clade B (ovalbumin), member 7 [Source:HGNC Symbol;Acc:HGNC:13902]
4	ENSG00000166396	FBgn0028988	ortholog_many2many	SERPINB7	serpin peptidase inhibitor, clade B (ovalbumin), member 7 [Source:HGNC Symbol;Acc:HGNC:13902]
4	ENSG00000166396	FBgn0033112	ortholog_many2many	SERPINB7	serpin peptidase inhibitor, clade B (ovalbumin), member 7 [Source:HGNC Symbol;Acc:HGNC:13902]
4	ENSG00000166396	FBgn0033113	ortholog_many2many	SERPINB7	serpin peptidase inhibitor, clade B (ovalbumin), member 7 [Source:HGNC Symbol;Acc:HGNC:13902]
4	ENSG00000166396	FBgn0033115	ortholog_many2many	SERPINB7	serpin peptidase inhibitor, clade B (ovalbumin), member 7 [Source:HGNC Symbol;Acc:HGNC:13902]
4	ENSG00000166396	FBgn0033574	ortholog_many2many	SERPINB7	serpin peptidase inhibitor, clade B (ovalbumin), member 7 [Source:HGNC Symbol;Acc:HGNC:13902]
4	ENSG00000166396	FBgn0051902	ortholog_many2many	SERPINB7	serpin peptidase inhibitor, clade B (ovalbumin), member 7 [Source:HGNC Symbol;Acc:HGNC:13902]
4	ENSG00000166396	FBgn0053121	ortholog_many2many	SERPINB7	serpin peptidase inhibitor, clade B (ovalbumin), member 7 [Source:HGNC Symbol;Acc:HGNC:13902]
4	ENSG00000166396	FBgn0083141	ortholog_many2many	SERPINB7	serpin peptidase inhibitor, clade B (ovalbumin), member 7 [Source:HGNC Symbol;Acc:HGNC:13902]
4	ENSG00000166401	FBgn0002930	ortholog_many2many	SERPINB8	serpin peptidase inhibitor, clade B (ovalbumin), member 8 [Source:HGNC Symbol;Acc:HGNC:8952]
4	ENSG00000166401	FBgn0024293	ortholog_many2many	SERPINB8	serpin peptidase inhibitor, clade B (ovalbumin), member 8 [Source:HGNC Symbol;Acc:HGNC:8952]
4	ENSG00000166401	FBgn0024294	ortholog_many2many	SERPINB8	serpin peptidase inhibitor, clade B (ovalbumin), member 8 [Source:HGNC Symbol;Acc:HGNC:8952]
4	ENSG00000166401	FBgn0028983	ortholog_many2many	SERPINB8	serpin peptidase inhibitor, clade B (ovalbumin), member 8 [Source:HGNC Symbol;Acc:HGNC:8952]
4	ENSG00000166401	FBgn0028985	ortholog_many2many	SERPINB8	serpin peptidase inhibitor, clade B (ovalbumin), member 8 [Source:HGNC Symbol;Acc:HGNC:8952]
4	ENSG00000166401	FBgn0028986	ortholog_many2many	SERPINB8	serpin peptidase inhibitor, clade B (ovalbumin), member 8 [Source:HGNC Symbol;Acc:HGNC:8952]
4	ENSG00000166401	FBgn0028987	ortholog_many2many	SERPINB8	serpin peptidase inhibitor, clade B (ovalbumin), member 8 [Source:HGNC Symbol;Acc:HGNC:8952]
4	ENSG00000166401	FBgn0028988	ortholog_many2many	SERPINB8	serpin peptidase inhibitor, clade B (ovalbumin), member 8 [Source:HGNC Symbol;Acc:HGNC:8952]
4	ENSG00000166401	FBgn0033112	ortholog_many2many	SERPINB8	serpin peptidase inhibitor, clade B (ovalbumin), member 8 [Source:HGNC Symbol;Acc:HGNC:8952]
4	ENSG00000166401	FBgn0033113	ortholog_many2many	SERPINB8	serpin peptidase inhibitor, clade B (ovalbumin), member 8 [Source:HGNC Symbol;Acc:HGNC:8952]
4	ENSG00000166401	FBgn0033115	ortholog_many2many	SERPINB8	serpin peptidase inhibitor, clade B (ovalbumin), member 8 [Source:HGNC Symbol;Acc:HGNC:8952]
4	ENSG00000166401	FBgn0033574	ortholog_many2many	SERPINB8	serpin peptidase inhibitor, clade B (ovalbumin), member 8 [Source:HGNC Symbol;Acc:HGNC:8952]
4	ENSG00000166401	FBgn0051902	ortholog_many2many	SERPINB8	serpin peptidase inhibitor, clade B (ovalbumin), member 8 [Source:HGNC Symbol;Acc:HGNC:8952]
4	ENSG00000166401	FBgn0053121	ortholog_many2many	SERPINB8	serpin peptidase inhibitor, clade B (ovalbumin), member 8 [Source:HGNC Symbol;Acc:HGNC:8952]
4	ENSG00000166401	FBgn0083141	ortholog_many2many	SERPINB8	serpin peptidase inhibitor, clade B (ovalbumin), member 8 [Source:HGNC Symbol;Acc:HGNC:8952]
4	ENSG00000166634	FBgn0002930	ortholog_many2many	SERPINB12	serpin peptidase inhibitor, clade B (ovalbumin), member 12 [Source:HGNC Symbol;Acc:HGNC:14220]
4	ENSG00000166634	FBgn0024293	ortholog_many2many	SERPINB12	serpin peptidase inhibitor, clade B (ovalbumin), member 12 [Source:HGNC Symbol;Acc:HGNC:14220]
4	ENSG00000166634	FBgn0024294	ortholog_many2many	SERPINB12	serpin peptidase inhibitor, clade B (ovalbumin), member 12 [Source:HGNC Symbol;Acc:HGNC:14220]
4	ENSG00000166634	FBgn0028983	ortholog_many2many	SERPINB12	serpin peptidase inhibitor, clade B (ovalbumin), member 12 [Source:HGNC Symbol;Acc:HGNC:14220]
4	ENSG00000166634	FBgn0028985	ortholog_many2many	SERPINB12	serpin peptidase inhibitor, clade B (ovalbumin), member 12 [Source:HGNC Symbol;Acc:HGNC:14220]
4	ENSG00000166634	FBgn0028986	ortholog_many2many	SERPINB12	serpin peptidase inhibitor, clade B (ovalbumin), member 12 [Source:HGNC Symbol;Acc:HGNC:14220]
4	ENSG00000166634	FBgn0028987	ortholog_many2many	SERPINB12	serpin peptidase inhibitor, clade B (ovalbumin), member 12 [Source:HGNC Symbol;Acc:HGNC:14220]
4	ENSG00000166634	FBgn0028988	ortholog_many2many	SERPINB12	serpin peptidase inhibitor, clade B (ovalbumin), member 12 [Source:HGNC Symbol;Acc:HGNC:14220]
4	ENSG00000166634	FBgn0033112	ortholog_many2many	SERPINB12	serpin peptidase inhibitor, clade B (ovalbumin), member 12 [Source:HGNC Symbol;Acc:HGNC:14220]
4	ENSG00000166634	FBgn0033113	ortholog_many2many	SERPINB12	serpin peptidase inhibitor, clade B (ovalbumin), member 12 [Source:HGNC Symbol;Acc:HGNC:14220]
4	ENSG00000166634	FBgn0033115	ortholog_many2many	SERPINB12	serpin peptidase inhibitor, clade B (ovalbumin), member 12 [Source:HGNC Symbol;Acc:HGNC:14220]
4	ENSG00000166634	FBgn0033574	ortholog_many2many	SERPINB12	serpin peptidase inhibitor, clade B (ovalbumin), member 12 [Source:HGNC Symbol;Acc:HGNC:14220]
4	ENSG00000166634	FBgn0051902	ortholog_many2many	SERPINB12	serpin peptidase inhibitor, clade B (ovalbumin), member 12 [Source:HGNC Symbol;Acc:HGNC:14220]
4	ENSG00000166634	FBgn0053121	ortholog_many2many	SERPINB12	serpin peptidase inhibitor, clade B (ovalbumin), member 12 [Source:HGNC Symbol;Acc:HGNC:14220]
4	ENSG00000166634	FBgn0083141	ortholog_many2many	SERPINB12	serpin peptidase inhibitor, clade B (ovalbumin), member 12 [Source:HGNC Symbol;Acc:HGNC:14220]
4	ENSG00000170542	FBgn0002930	ortholog_many2many	SERPINB9	serpin peptidase inhibitor, clade B (ovalbumin), member 9 [Source:HGNC Symbol;Acc:HGNC:8955]
4	ENSG00000170542	FBgn0024293	ortholog_many2many	SERPINB9	serpin peptidase inhibitor, clade B (ovalbumin), member 9 [Source:HGNC Symbol;Acc:HGNC:8955]
4	ENSG00000170542	FBgn0024294	ortholog_many2many	SERPINB9	serpin peptidase inhibitor, clade B (ovalbumin), member 9 [Source:HGNC Symbol;Acc:HGNC:8955]
4	ENSG00000170542	FBgn0028983	ortholog_many2many	SERPINB9	serpin peptidase inhibitor, clade B (ovalbumin), member 9 [Source:HGNC Symbol;Acc:HGNC:8955]
4	ENSG00000170542	FBgn0028985	ortholog_many2many	SERPINB9	serpin peptidase inhibitor, clade B (ovalbumin), member 9 [Source:HGNC Symbol;Acc:HGNC:8955]
4	ENSG00000170542	FBgn0028986	ortholog_many2many	SERPINB9	serpin peptidase inhibitor, clade B (ovalbumin), member 9 [Source:HGNC Symbol;Acc:HGNC:8955]
4	ENSG00000170542	FBgn0028987	ortholog_many2many	SERPINB9	serpin peptidase inhibitor, clade B (ovalbumin), member 9 [Source:HGNC Symbol;Acc:HGNC:8955]
4	ENSG00000170542	FBgn0028988	ortholog_many2many	SERPINB9	serpin peptidase inhibitor, clade B (ovalbumin), member 9 [Source:HGNC Symbol;Acc:HGNC:8955]
4	ENSG00000170542	FBgn0033112	ortholog_many2many	SERPINB9	serpin peptidase inhibitor, clade B (ovalbumin), member 9 [Source:HGNC Symbol;Acc:HGNC:8955]
4	ENSG00000170542	FBgn0033113	ortholog_many2many	SERPINB9	serpin peptidase inhibitor, clade B (ovalbumin), member 9 [Source:HGNC Symbol;Acc:HGNC:8955]
4	ENSG00000170542	FBgn0033115	ortholog_many2many	SERPINB9	serpin peptidase inhibitor, clade B (ovalbumin), member 9 [Source:HGNC Symbol;Acc:HGNC:8955]
4	ENSG00000170542	FBgn0033574	ortholog_many2many	SERPINB9	serpin peptidase inhibitor, clade B (ovalbumin), member 9 [Source:HGNC Symbol;Acc:HGNC:8955]
4	ENSG00000170542	FBgn0051902	ortholog_many2many	SERPINB9	serpin peptidase inhibitor, clade B (ovalbumin), member 9 [Source:HGNC Symbol;Acc:HGNC:8955]
4	ENSG00000170542	FBgn0053121	ortholog_many2many	SERPINB9	serpin peptidase inhibitor, clade B (ovalbumin), member 9 [Source:HGNC Symbol;Acc:HGNC:8955]
4	ENSG00000170542	FBgn0083141	ortholog_many2many	SERPINB9	serpin peptidase inhibitor, clade B (ovalbumin), member 9 [Source:HGNC Symbol;Acc:HGNC:8955]
4	ENSG00000197632	FBgn0002930	ortholog_many2many	SERPINB2	serpin peptidase inhibitor, clade B (ovalbumin), member 2 [Source:HGNC Symbol;Acc:HGNC:8584]
4	ENSG00000197632	FBgn0024293	ortholog_many2many	SERPINB2	serpin peptidase inhibitor, clade B (ovalbumin), member 2 [Source:HGNC Symbol;Acc:HGNC:8584]
4	ENSG00000197632	FBgn0024294	ortholog_many2many	SERPINB2	serpin peptidase inhibitor, clade B (ovalbumin), member 2 [Source:HGNC Symbol;Acc:HGNC:8584]
4	ENSG00000197632	FBgn0028983	ortholog_many2many	SERPINB2	serpin peptidase inhibitor, clade B (ovalbumin), member 2 [Source:HGNC Symbol;Acc:HGNC:8584]
4	ENSG00000197632	FBgn0028985	ortholog_many2many	SERPINB2	serpin peptidase inhibitor, clade B (ovalbumin), member 2 [Source:HGNC Symbol;Acc:HGNC:8584]
4	ENSG00000197632	FBgn0028986	ortholog_many2many	SERPINB2	serpin peptidase inhibitor, clade B (ovalbumin), member 2 [Source:HGNC Symbol;Acc:HGNC:8584]
4	ENSG00000197632	FBgn0028987	ortholog_many2many	SERPINB2	serpin peptidase inhibitor, clade B (ovalbumin), member 2 [Source:HGNC Symbol;Acc:HGNC:8584]
4	ENSG00000197632	FBgn0028988	ortholog_many2many	SERPINB2	serpin peptidase inhibitor, clade B (ovalbumin), member 2 [Source:HGNC Symbol;Acc:HGNC:8584]
4	ENSG00000197632	FBgn0033112	ortholog_many2many	SERPINB2	serpin peptidase inhibitor, clade B (ovalbumin), member 2 [Source:HGNC Symbol;Acc:HGNC:8584]
4	ENSG00000197632	FBgn0033113	ortholog_many2many	SERPINB2	serpin peptidase inhibitor, clade B (ovalbumin), member 2 [Source:HGNC Symbol;Acc:HGNC:8584]
4	ENSG00000197632	FBgn0033115	ortholog_many2many	SERPINB2	serpin peptidase inhibitor, clade B (ovalbumin), member 2 [Source:HGNC Symbol;Acc:HGNC:8584]
4	ENSG00000197632	FBgn0033574	ortholog_many2many	SERPINB2	serpin peptidase inhibitor, clade B (ovalbumin), member 2 [Source:HGNC Symbol;Acc:HGNC:8584]
4	ENSG00000197632	FBgn0051902	ortholog_many2many	SERPINB2	serpin peptidase inhibitor, clade B (ovalbumin), member 2 [Source:HGNC Symbol;Acc:HGNC:8584]
4	ENSG00000197632	FBgn0053121	ortholog_many2many	SERPINB2	serpin peptidase inhibitor, clade B (ovalbumin), member 2 [Source:HGNC Symbol;Acc:HGNC:8584]
4	ENSG00000197632	FBgn0083141	ortholog_many2many	SERPINB2	serpin peptidase inhibitor, clade B (ovalbumin), member 2 [Source:HGNC Symbol;Acc:HGNC:8584]
4	ENSG00000197641	FBgn0002930	ortholog_many2many	SERPINB13	serpin peptidase inhibitor, clade B (ovalbumin), member 13 [Source:HGNC Symbol;Acc:HGNC:8944]
4	ENSG00000197641	FBgn0024293	ortholog_many2many	SERPINB13	serpin peptidase inhibitor, clade B (ovalbumin), member 13 [Source:HGNC Symbol;Acc:HGNC:8944]
4	ENSG00000197641	FBgn0024294	ortholog_many2many	SERPINB13	serpin peptidase inhibitor, clade B (ovalbumin), member 13 [Source:HGNC Symbol;Acc:HGNC:8944]
4	ENSG00000197641	FBgn0028983	ortholog_many2many	SERPINB13	serpin peptidase inhibitor, clade B (ovalbumin), member 13 [Source:HGNC Symbol;Acc:HGNC:8944]
4	ENSG00000197641	FBgn0028985	ortholog_many2many	SERPINB13	serpin peptidase inhibitor, clade B (ovalbumin), member 13 [Source:HGNC Symbol;Acc:HGNC:8944]
4	ENSG00000197641	FBgn0028986	ortholog_many2many	SERPINB13	serpin peptidase inhibitor, clade B (ovalbumin), member 13 [Source:HGNC Symbol;Acc:HGNC:8944]
4	ENSG00000197641	FBgn0028987	ortholog_many2many	SERPINB13	serpin peptidase inhibitor, clade B (ovalbumin), member 13 [Source:HGNC Symbol;Acc:HGNC:8944]
4	ENSG00000197641	FBgn0028988	ortholog_many2many	SERPINB13	serpin peptidase inhibitor, clade B (ovalbumin), member 13 [Source:HGNC Symbol;Acc:HGNC:8944]
4	ENSG00000197641	FBgn0033112	ortholog_many2many	SERPINB13	serpin peptidase inhibitor, clade B (ovalbumin), member 13 [Source:HGNC Symbol;Acc:HGNC:8944]
4	ENSG00000197641	FBgn0033113	ortholog_many2many	SERPINB13	serpin peptidase inhibitor, clade B (ovalbumin), member 13 [Source:HGNC Symbol;Acc:HGNC:8944]
4	ENSG00000197641	FBgn0033115	ortholog_many2many	SERPINB13	serpin peptidase inhibitor, clade B (ovalbumin), member 13 [Source:HGNC Symbol;Acc:HGNC:8944]
4	ENSG00000197641	FBgn0033574	ortholog_many2many	SERPINB13	serpin peptidase inhibitor, clade B (ovalbumin), member 13 [Source:HGNC Symbol;Acc:HGNC:8944]
4	ENSG00000197641	FBgn0051902	ortholog_many2many	SERPINB13	serpin peptidase inhibitor, clade B (ovalbumin), member 13 [Source:HGNC Symbol;Acc:HGNC:8944]
4	ENSG00000197641	FBgn0053121	ortholog_many2many	SERPINB13	serpin peptidase inhibitor, clade B (ovalbumin), member 13 [Source:HGNC Symbol;Acc:HGNC:8944]
4	ENSG00000197641	FBgn0083141	ortholog_many2many	SERPINB13	serpin peptidase inhibitor, clade B (ovalbumin), member 13 [Source:HGNC Symbol;Acc:HGNC:8944]
4	ENSG00000206072	FBgn0002930	ortholog_many2many	SERPINB11	serpin peptidase inhibitor, clade B (ovalbumin), member 11 (gene/pseudogene) [Source:HGNC Symbol;Acc:HGNC:14221]
4	ENSG00000206072	FBgn0024293	ortholog_many2many	SERPINB11	serpin peptidase inhibitor, clade B (ovalbumin), member 11 (gene/pseudogene) [Source:HGNC Symbol;Acc:HGNC:14221]
4	ENSG00000206072	FBgn0024294	ortholog_many2many	SERPINB11	serpin peptidase inhibitor, clade B (ovalbumin), member 11 (gene/pseudogene) [Source:HGNC Symbol;Acc:HGNC:14221]
4	ENSG00000206072	FBgn0028983	ortholog_many2many	SERPINB11	serpin peptidase inhibitor, clade B (ovalbumin), member 11 (gene/pseudogene) [Source:HGNC Symbol;Acc:HGNC:14221]
4	ENSG00000206072	FBgn0028985	ortholog_many2many	SERPINB11	serpin peptidase inhibitor, clade B (ovalbumin), member 11 (gene/pseudogene) [Source:HGNC Symbol;Acc:HGNC:14221]
4	ENSG00000206072	FBgn0028986	ortholog_many2many	SERPINB11	serpin peptidase inhibitor, clade B (ovalbumin), member 11 (gene/pseudogene) [Source:HGNC Symbol;Acc:HGNC:14221]
4	ENSG00000206072	FBgn0028987	ortholog_many2many	SERPINB11	serpin peptidase inhibitor, clade B (ovalbumin), member 11 (gene/pseudogene) [Source:HGNC Symbol;Acc:HGNC:14221]
4	ENSG00000206072	FBgn0028988	ortholog_many2many	SERPINB11	serpin peptidase inhibitor, clade B (ovalbumin), member 11 (gene/pseudogene) [Source:HGNC Symbol;Acc:HGNC:14221]
4	ENSG00000206072	FBgn0033112	ortholog_many2many	SERPINB11	serpin peptidase inhibitor, clade B (ovalbumin), member 11 (gene/pseudogene) [Source:HGNC Symbol;Acc:HGNC:14221]
4	ENSG00000206072	FBgn0033113	ortholog_many2many	SERPINB11	serpin peptidase inhibitor, clade B (ovalbumin), member 11 (gene/pseudogene) [Source:HGNC Symbol;Acc:HGNC:14221]
4	ENSG00000206072	FBgn0033115	ortholog_many2many	SERPINB11	serpin peptidase inhibitor, clade B (ovalbumin), member 11 (gene/pseudogene) [Source:HGNC Symbol;Acc:HGNC:14221]
4	ENSG00000206072	FBgn0033574	ortholog_many2many	SERPINB11	serpin peptidase inhibitor, clade B (ovalbumin), member 11 (gene/pseudogene) [Source:HGNC Symbol;Acc:HGNC:14221]
4	ENSG00000206072	FBgn0051902	ortholog_many2many	SERPINB11	serpin peptidase inhibitor, clade B (ovalbumin), member 11 (gene/pseudogene) [Source:HGNC Symbol;Acc:HGNC:14221]
4	ENSG00000206072	FBgn0053121	ortholog_many2many	SERPINB11	serpin peptidase inhibitor, clade B (ovalbumin), member 11 (gene/pseudogene) [Source:HGNC Symbol;Acc:HGNC:14221]
4	ENSG00000206072	FBgn0083141	ortholog_many2many	SERPINB11	serpin peptidase inhibitor, clade B (ovalbumin), member 11 (gene/pseudogene) [Source:HGNC Symbol;Acc:HGNC:14221]
4	ENSG00000206073	FBgn0002930	ortholog_many2many	SERPINB4	serpin peptidase inhibitor, clade B (ovalbumin), member 4 [Source:HGNC Symbol;Acc:HGNC:10570]
4	ENSG00000206073	FBgn0024293	ortholog_many2many	SERPINB4	serpin peptidase inhibitor, clade B (ovalbumin), member 4 [Source:HGNC Symbol;Acc:HGNC:10570]
4	ENSG00000206073	FBgn0024294	ortholog_many2many	SERPINB4	serpin peptidase inhibitor, clade B (ovalbumin), member 4 [Source:HGNC Symbol;Acc:HGNC:10570]
4	ENSG00000206073	FBgn0028983	ortholog_many2many	SERPINB4	serpin peptidase inhibitor, clade B (ovalbumin), member 4 [Source:HGNC Symbol;Acc:HGNC:10570]
4	ENSG00000206073	FBgn0028985	ortholog_many2many	SERPINB4	serpin peptidase inhibitor, clade B (ovalbumin), member 4 [Source:HGNC Symbol;Acc:HGNC:10570]
4	ENSG00000206073	FBgn0028986	ortholog_many2many	SERPINB4	serpin peptidase inhibitor, clade B (ovalbumin), member 4 [Source:HGNC Symbol;Acc:HGNC:10570]
4	ENSG00000206073	FBgn0028987	ortholog_many2many	SERPINB4	serpin peptidase inhibitor, clade B (ovalbumin), member 4 [Source:HGNC Symbol;Acc:HGNC:10570]
4	ENSG00000206073	FBgn0028988	ortholog_many2many	SERPINB4	serpin peptidase inhibitor, clade B (ovalbumin), member 4 [Source:HGNC Symbol;Acc:HGNC:10570]
4	ENSG00000206073	FBgn0033112	ortholog_many2many	SERPINB4	serpin peptidase inhibitor, clade B (ovalbumin), member 4 [Source:HGNC Symbol;Acc:HGNC:10570]
4	ENSG00000206073	FBgn0033113	ortholog_many2many	SERPINB4	serpin peptidase inhibitor, clade B (ovalbumin), member 4 [Source:HGNC Symbol;Acc:HGNC:10570]
4	ENSG00000206073	FBgn0033115	ortholog_many2many	SERPINB4	serpin peptidase inhibitor, clade B (ovalbumin), member 4 [Source:HGNC Symbol;Acc:HGNC:10570]
4	ENSG00000206073	FBgn0033574	ortholog_many2many	SERPINB4	serpin peptidase inhibitor, clade B (ovalbumin), member 4 [Source:HGNC Symbol;Acc:HGNC:10570]
4	ENSG00000206073	FBgn0051902	ortholog_many2many	SERPINB4	serpin peptidase inhibitor, clade B (ovalbumin), member 4 [Source:HGNC Symbol;Acc:HGNC:10570]
4	ENSG00000206073	FBgn0053121	ortholog_many2many	SERPINB4	serpin peptidase inhibitor, clade B (ovalbumin), member 4 [Source:HGNC Symbol;Acc:HGNC:10570]
4	ENSG00000206073	FBgn0083141	ortholog_many2many	SERPINB4	serpin peptidase inhibitor, clade B (ovalbumin), member 4 [Source:HGNC Symbol;Acc:HGNC:10570]
4	ENSG00000206075	FBgn0002930	ortholog_many2many	SERPINB5	serpin peptidase inhibitor, clade B (ovalbumin), member 5 [Source:HGNC Symbol;Acc:HGNC:8949]
4	ENSG00000206075	FBgn0024293	ortholog_many2many	SERPINB5	serpin peptidase inhibitor, clade B (ovalbumin), member 5 [Source:HGNC Symbol;Acc:HGNC:8949]
4	ENSG00000206075	FBgn0024294	ortholog_many2many	SERPINB5	serpin peptidase inhibitor, clade B (ovalbumin), member 5 [Source:HGNC Symbol;Acc:HGNC:8949]
4	ENSG00000206075	FBgn0028983	ortholog_many2many	SERPINB5	serpin peptidase inhibitor, clade B (ovalbumin), member 5 [Source:HGNC Symbol;Acc:HGNC:8949]
4	ENSG00000206075	FBgn0028985	ortholog_many2many	SERPINB5	serpin peptidase inhibitor, clade B (ovalbumin), member 5 [Source:HGNC Symbol;Acc:HGNC:8949]
4	ENSG00000206075	FBgn0028986	ortholog_many2many	SERPINB5	serpin peptidase inhibitor, clade B (ovalbumin), member 5 [Source:HGNC Symbol;Acc:HGNC:8949]
4	ENSG00000206075	FBgn0028987	ortholog_many2many	SERPINB5	serpin peptidase inhibitor, clade B (ovalbumin), member 5 [Source:HGNC Symbol;Acc:HGNC:8949]
4	ENSG00000206075	FBgn0028988	ortholog_many2many	SERPINB5	serpin peptidase inhibitor, clade B (ovalbumin), member 5 [Source:HGNC Symbol;Acc:HGNC:8949]
4	ENSG00000206075	FBgn0033112	ortholog_many2many	SERPINB5	serpin peptidase inhibitor, clade B (ovalbumin), member 5 [Source:HGNC Symbol;Acc:HGNC:8949]
4	ENSG00000206075	FBgn0033113	ortholog_many2many	SERPINB5	serpin peptidase inhibitor, clade B (ovalbumin), member 5 [Source:HGNC Symbol;Acc:HGNC:8949]
4	ENSG00000206075	FBgn0033115	ortholog_many2many	SERPINB5	serpin peptidase inhibitor, clade B (ovalbumin), member 5 [Source:HGNC Symbol;Acc:HGNC:8949]
4	ENSG00000206075	FBgn0033574	ortholog_many2many	SERPINB5	serpin peptidase inhibitor, clade B (ovalbumin), member 5 [Source:HGNC Symbol;Acc:HGNC:8949]
4	ENSG00000206075	FBgn0051902	ortholog_many2many	SERPINB5	serpin peptidase inhibitor, clade B (ovalbumin), member 5 [Source:HGNC Symbol;Acc:HGNC:8949]
4	ENSG00000206075	FBgn0053121	ortholog_many2many	SERPINB5	serpin peptidase inhibitor, clade B (ovalbumin), member 5 [Source:HGNC Symbol;Acc:HGNC:8949]
4	ENSG00000206075	FBgn0083141	ortholog_many2many	SERPINB5	serpin peptidase inhibitor, clade B (ovalbumin), member 5 [Source:HGNC Symbol;Acc:HGNC:8949]
4	ENSG00000242550	FBgn0002930	ortholog_many2many	SERPINB10	serpin peptidase inhibitor, clade B (ovalbumin), member 10 [Source:HGNC Symbol;Acc:HGNC:8942]
4	ENSG00000242550	FBgn0024293	ortholog_many2many	SERPINB10	serpin peptidase inhibitor, clade B (ovalbumin), member 10 [Source:HGNC Symbol;Acc:HGNC:8942]
4	ENSG00000242550	FBgn0024294	ortholog_many2many	SERPINB10	serpin peptidase inhibitor, clade B (ovalbumin), member 10 [Source:HGNC Symbol;Acc:HGNC:8942]
4	ENSG00000242550	FBgn0028983	ortholog_many2many	SERPINB10	serpin peptidase inhibitor, clade B (ovalbumin), member 10 [Source:HGNC Symbol;Acc:HGNC:8942]
4	ENSG00000242550	FBgn0028985	ortholog_many2many	SERPINB10	serpin peptidase inhibitor, clade B (ovalbumin), member 10 [Source:HGNC Symbol;Acc:HGNC:8942]
4	ENSG00000242550	FBgn0028986	ortholog_many2many	SERPINB10	serpin peptidase inhibitor, clade B (ovalbumin), member 10 [Source:HGNC Symbol;Acc:HGNC:8942]
4	ENSG00000242550	FBgn0028987	ortholog_many2many	SERPINB10	serpin peptidase inhibitor, clade B (ovalbumin), member 10 [Source:HGNC Symbol;Acc:HGNC:8942]
4	ENSG00000242550	FBgn0028988	ortholog_many2many	SERPINB10	serpin peptidase inhibitor, clade B (ovalbumin), member 10 [Source:HGNC Symbol;Acc:HGNC:8942]
4	ENSG00000242550	FBgn0033112	ortholog_many2many	SERPINB10	serpin peptidase inhibitor, clade B (ovalbumin), member 10 [Source:HGNC Symbol;Acc:HGNC:8942]
4	ENSG00000242550	FBgn0033113	ortholog_many2many	SERPINB10	serpin peptidase inhibitor, clade B (ovalbumin), member 10 [Source:HGNC Symbol;Acc:HGNC:8942]
4	ENSG00000242550	FBgn0033115	ortholog_many2many	SERPINB10	serpin peptidase inhibitor, clade B (ovalbumin), member 10 [Source:HGNC Symbol;Acc:HGNC:8942]
4	ENSG00000242550	FBgn0033574	ortholog_many2many	SERPINB10	serpin peptidase inhibitor, clade B (ovalbumin), member 10 [Source:HGNC Symbol;Acc:HGNC:8942]
4	ENSG00000242550	FBgn0051902	ortholog_many2many	SERPINB10	serpin peptidase inhibitor, clade B (ovalbumin), member 10 [Source:HGNC Symbol;Acc:HGNC:8942]
4	ENSG00000242550	FBgn0053121	ortholog_many2many	SERPINB10	serpin peptidase inhibitor, clade B (ovalbumin), member 10 [Source:HGNC Symbol;Acc:HGNC:8942]
4	ENSG00000242550	FBgn0083141	ortholog_many2many	SERPINB10	serpin peptidase inhibitor, clade B (ovalbumin), member 10 [Source:HGNC Symbol;Acc:HGNC:8942]
5	ENSG00000023445	FBgn0015247	ortholog_many2many	BIRC3	baculoviral IAP repeat containing 3 [Source:HGNC Symbol;Acc:HGNC:591]
5	ENSG00000023445	FBgn0260635	ortholog_many2many	BIRC3	baculoviral IAP repeat containing 3 [Source:HGNC Symbol;Acc:HGNC:591]
5	ENSG00000091106	FBgn0015247	ortholog_many2many	NLRC4	NLR family, CARD domain containing 4 [Source:HGNC Symbol;Acc:HGNC:16412]
5	ENSG00000091106	FBgn0260635	ortholog_many2many	NLRC4	NLR family, CARD domain containing 4 [Source:HGNC Symbol;Acc:HGNC:16412]
5	ENSG00000101197	FBgn0015247	ortholog_many2many	BIRC7	baculoviral IAP repeat containing 7 [Source:HGNC Symbol;Acc:HGNC:13702]
5	ENSG00000101197	FBgn0260635	ortholog_many2many	BIRC7	baculoviral IAP repeat containing 7 [Source:HGNC Symbol;Acc:HGNC:13702]
5	ENSG00000101966	FBgn0015247	ortholog_many2many	XIAP	X-linked inhibitor of apoptosis [Source:HGNC Symbol;Acc:HGNC:592]
5	ENSG00000101966	FBgn0260635	ortholog_many2many	XIAP	X-linked inhibitor of apoptosis [Source:HGNC Symbol;Acc:HGNC:592]
5	ENSG00000110330	FBgn0015247	ortholog_many2many	BIRC2	baculoviral IAP repeat containing 2 [Source:HGNC Symbol;Acc:HGNC:590]
5	ENSG00000110330	FBgn0260635	ortholog_many2many	BIRC2	baculoviral IAP repeat containing 2 [Source:HGNC Symbol;Acc:HGNC:590]
5	ENSG00000163098	FBgn0015247	ortholog_many2many	BIRC8	baculoviral IAP repeat containing 8 [Source:HGNC Symbol;Acc:HGNC:14878]
5	ENSG00000163098	FBgn0260635	ortholog_many2many	BIRC8	baculoviral IAP repeat containing 8 [Source:HGNC Symbol;Acc:HGNC:14878]
5	ENSG00000249437	FBgn0015247	ortholog_many2many	NAIP	NLR family, apoptosis inhibitory protein [Source:HGNC Symbol;Acc:HGNC:7634]
5	ENSG00000249437	FBgn0260635	ortholog_many2many	NAIP	NLR family, apoptosis inhibitory protein [Source:HGNC Symbol;Acc:HGNC:7634]
6	ENSG00000041982	FBgn0003326	ortholog_many2many	TNC	tenascin C [Source:HGNC Symbol;Acc:HGNC:5318]
6	ENSG00000041982	FBgn0030163	ortholog_many2many	TNC	tenascin C [Source:HGNC Symbol;Acc:HGNC:5318]
6	ENSG00000041982	FBgn0030164	ortholog_many2many	TNC	tenascin C [Source:HGNC Symbol;Acc:HGNC:5318]
6	ENSG00000041982	FBgn0030880	ortholog_many2many	TNC	tenascin C [Source:HGNC Symbol;Acc:HGNC:5318]
6	ENSG00000041982	FBgn0031804	ortholog_many2many	TNC	tenascin C [Source:HGNC Symbol;Acc:HGNC:5318]
6	ENSG00000041982	FBgn0033312	ortholog_many2many	TNC	tenascin C [Source:HGNC Symbol;Acc:HGNC:5318]
6	ENSG00000041982	FBgn0034160	ortholog_many2many	TNC	tenascin C [Source:HGNC Symbol;Acc:HGNC:5318]
6	ENSG00000041982	FBgn0035452	ortholog_many2many	TNC	tenascin C [Source:HGNC Symbol;Acc:HGNC:5318]
6	ENSG00000041982	FBgn0050280	ortholog_many2many	TNC	tenascin C [Source:HGNC Symbol;Acc:HGNC:5318]
6	ENSG00000041982	FBgn0050281	ortholog_many2many	TNC	tenascin C [Source:HGNC Symbol;Acc:HGNC:5318]
6	ENSG00000041982	FBgn0051832	ortholog_many2many	TNC	tenascin C [Source:HGNC Symbol;Acc:HGNC:5318]
6	ENSG00000085265	FBgn0003326	ortholog_many2many	FCN1	ficolin (collagen/fibrinogen domain containing) 1 [Source:HGNC Symbol;Acc:HGNC:3623]
6	ENSG00000085265	FBgn0030163	ortholog_many2many	FCN1	ficolin (collagen/fibrinogen domain containing) 1 [Source:HGNC Symbol;Acc:HGNC:3623]
6	ENSG00000085265	FBgn0030164	ortholog_many2many	FCN1	ficolin (collagen/fibrinogen domain containing) 1 [Source:HGNC Symbol;Acc:HGNC:3623]
6	ENSG00000085265	FBgn0030880	ortholog_many2many	FCN1	ficolin (collagen/fibrinogen domain containing) 1 [Source:HGNC Symbol;Acc:HGNC:3623]
6	ENSG00000085265	FBgn0031804	ortholog_many2many	FCN1	ficolin (collagen/fibrinogen domain containing) 1 [Source:HGNC Symbol;Acc:HGNC:3623]
6	ENSG00000085265	FBgn0033312	ortholog_many2many	FCN1	ficolin (collagen/fibrinogen domain containing) 1 [Source:HGNC Symbol;Acc:HGNC:3623]
6	ENSG00000085265	FBgn0034160	ortholog_many2many	FCN1	ficolin (collagen/fibrinogen domain containing) 1 [Source:HGNC Symbol;Acc:HGNC:3623]
6	ENSG00000085265	FBgn0035452	ortholog_many2many	FCN1	ficolin (collagen/fibrinogen domain containing) 1 [Source:HGNC Symbol;Acc:HGNC:3623]
6	ENSG00000085265	FBgn0050280	ortholog_many2many	FCN1	ficolin (collagen/fibrinogen domain containing) 1 [Source:HGNC Symbol;Acc:HGNC:3623]
6	ENSG00000085265	FBgn0050281	ortholog_many2many	FCN1	ficolin (collagen/fibrinogen domain containing) 1 [Source:HGNC Symbol;Acc:HGNC:3623]
6	ENSG00000085265	FBgn0051832	ortholog_many2many	FCN1	ficolin (collagen/fibrinogen domain containing) 1 [Source:HGNC Symbol;Acc:HGNC:3623]
6	ENSG00000116147	FBgn0003326	ortholog_many2many	TNR	tenascin R [Source:HGNC Symbol;Acc:HGNC:11953]
6	ENSG00000116147	FBgn0030163	ortholog_many2many	TNR	tenascin R [Source:HGNC Symbol;Acc:HGNC:11953]
6	ENSG00000116147	FBgn0030164	ortholog_many2many	TNR	tenascin R [Source:HGNC Symbol;Acc:HGNC:11953]
6	ENSG00000116147	FBgn0030880	ortholog_many2many	TNR	tenascin R [Source:HGNC Symbol;Acc:HGNC:11953]
6	ENSG00000116147	FBgn0031804	ortholog_many2many	TNR	tenascin R [Source:HGNC Symbol;Acc:HGNC:11953]
6	ENSG00000116147	FBgn0033312	ortholog_many2many	TNR	tenascin R [Source:HGNC Symbol;Acc:HGNC:11953]
6	ENSG00000116147	FBgn0034160	ortholog_many2many	TNR	tenascin R [Source:HGNC Symbol;Acc:HGNC:11953]
6	ENSG00000116147	FBgn0035452	ortholog_many2many	TNR	tenascin R [Source:HGNC Symbol;Acc:HGNC:11953]
6	ENSG00000116147	FBgn0050280	ortholog_many2many	TNR	tenascin R [Source:HGNC Symbol;Acc:HGNC:11953]
6	ENSG00000116147	FBgn0050281	ortholog_many2many	TNR	tenascin R [Source:HGNC Symbol;Acc:HGNC:11953]
6	ENSG00000116147	FBgn0051832	ortholog_many2many	TNR	tenascin R [Source:HGNC Symbol;Acc:HGNC:11953]
6	ENSG00000120332	FBgn0003326	ortholog_many2many	TNN	tenascin N [Source:HGNC Symbol;Acc:HGNC:22942]
6	ENSG00000120332	FBgn0030163	ortholog_many2many	TNN	tenascin N [Source:HGNC Symbol;Acc:HGNC:22942]
6	ENSG00000120332	FBgn0030164	ortholog_many2many	TNN	tenascin N [Source:HGNC Symbol;Acc:HGNC:22942]
6	ENSG00000120332	FBgn0030880	ortholog_many2many	TNN	tenascin N [Source:HGNC Symbol;Acc:HGNC:22942]
6	ENSG00000120332	FBgn0031804	ortholog_many2many	TNN	tenascin N [Source:HGNC Symbol;Acc:HGNC:22942]
6	ENSG00000120332	FBgn0033312	ortholog_many2many	TNN	tenascin N [Source:HGNC Symbol;Acc:HGNC:22942]
6	ENSG00000120332	FBgn0034160	ortholog_many2many	TNN	tenascin N [Source:HGNC Symbol;Acc:HGNC:22942]
6	ENSG00000120332	FBgn0035452	ortholog_many2many	TNN	tenascin N [Source:HGNC Symbol;Acc:HGNC:22942]
6	ENSG00000120332	FBgn0050280	ortholog_many2many	TNN	tenascin N [Source:HGNC Symbol;Acc:HGNC:22942]
6	ENSG00000120332	FBgn0050281	ortholog_many2many	TNN	tenascin N [Source:HGNC Symbol;Acc:HGNC:22942]
6	ENSG00000120332	FBgn0051832	ortholog_many2many	TNN	tenascin N [Source:HGNC Symbol;Acc:HGNC:22942]
6	ENSG00000130720	FBgn0003326	ortholog_many2many	FIBCD1	fibrinogen C domain containing 1 [Source:HGNC Symbol;Acc:HGNC:25922]
6	ENSG00000130720	FBgn0030163	ortholog_many2many	FIBCD1	fibrinogen C domain containing 1 [Source:HGNC Symbol;Acc:HGNC:25922]
6	ENSG00000130720	FBgn0030164	ortholog_many2many	FIBCD1	fibrinogen C domain containing 1 [Source:HGNC Symbol;Acc:HGNC:25922]
6	ENSG00000130720	FBgn0030880	ortholog_many2many	FIBCD1	fibrinogen C domain containing 1 [Source:HGNC Symbol;Acc:HGNC:25922]
6	ENSG00000130720	FBgn0031804	ortholog_many2many	FIBCD1	fibrinogen C domain containing 1 [Source:HGNC Symbol;Acc:HGNC:25922]
6	ENSG00000130720	FBgn0033312	ortholog_many2many	FIBCD1	fibrinogen C domain containing 1 [Source:HGNC Symbol;Acc:HGNC:25922]
6	ENSG00000130720	FBgn0034160	ortholog_many2many	FIBCD1	fibrinogen C domain containing 1 [Source:HGNC Symbol;Acc:HGNC:25922]
6	ENSG00000130720	FBgn0035452	ortholog_many2many	FIBCD1	fibrinogen C domain containing 1 [Source:HGNC Symbol;Acc:HGNC:25922]
6	ENSG00000130720	FBgn0050280	ortholog_many2many	FIBCD1	fibrinogen C domain containing 1 [Source:HGNC Symbol;Acc:HGNC:25922]
6	ENSG00000130720	FBgn0050281	ortholog_many2many	FIBCD1	fibrinogen C domain containing 1 [Source:HGNC Symbol;Acc:HGNC:25922]
6	ENSG00000130720	FBgn0051832	ortholog_many2many	FIBCD1	fibrinogen C domain containing 1 [Source:HGNC Symbol;Acc:HGNC:25922]
6	ENSG00000132855	FBgn0003326	ortholog_many2many	ANGPTL3	angiopoietin-like 3 [Source:HGNC Symbol;Acc:HGNC:491]
6	ENSG00000132855	FBgn0030163	ortholog_many2many	ANGPTL3	angiopoietin-like 3 [Source:HGNC Symbol;Acc:HGNC:491]
6	ENSG00000132855	FBgn0030164	ortholog_many2many	ANGPTL3	angiopoietin-like 3 [Source:HGNC Symbol;Acc:HGNC:491]
6	ENSG00000132855	FBgn0030880	ortholog_many2many	ANGPTL3	angiopoietin-like 3 [Source:HGNC Symbol;Acc:HGNC:491]
6	ENSG00000132855	FBgn0031804	ortholog_many2many	ANGPTL3	angiopoietin-like 3 [Source:HGNC Symbol;Acc:HGNC:491]
6	ENSG00000132855	FBgn0033312	ortholog_many2many	ANGPTL3	angiopoietin-like 3 [Source:HGNC Symbol;Acc:HGNC:491]
6	ENSG00000132855	FBgn0034160	ortholog_many2many	ANGPTL3	angiopoietin-like 3 [Source:HGNC Symbol;Acc:HGNC:491]
6	ENSG00000132855	FBgn0035452	ortholog_many2many	ANGPTL3	angiopoietin-like 3 [Source:HGNC Symbol;Acc:HGNC:491]
6	ENSG00000132855	FBgn0050280	ortholog_many2many	ANGPTL3	angiopoietin-like 3 [Source:HGNC Symbol;Acc:HGNC:491]
6	ENSG00000132855	FBgn0050281	ortholog_many2many	ANGPTL3	angiopoietin-like 3 [Source:HGNC Symbol;Acc:HGNC:491]
6	ENSG00000132855	FBgn0051832	ortholog_many2many	ANGPTL3	angiopoietin-like 3 [Source:HGNC Symbol;Acc:HGNC:491]
6	ENSG00000142748	FBgn0003326	ortholog_many2many	FCN3	ficolin (collagen/fibrinogen domain containing) 3 [Source:HGNC Symbol;Acc:HGNC:3625]
6	ENSG00000142748	FBgn0030163	ortholog_many2many	FCN3	ficolin (collagen/fibrinogen domain containing) 3 [Source:HGNC Symbol;Acc:HGNC:3625]
6	ENSG00000142748	FBgn0030164	ortholog_many2many	FCN3	ficolin (collagen/fibrinogen domain containing) 3 [Source:HGNC Symbol;Acc:HGNC:3625]
6	ENSG00000142748	FBgn0030880	ortholog_many2many	FCN3	ficolin (collagen/fibrinogen domain containing) 3 [Source:HGNC Symbol;Acc:HGNC:3625]
6	ENSG00000142748	FBgn0031804	ortholog_many2many	FCN3	ficolin (collagen/fibrinogen domain containing) 3 [Source:HGNC Symbol;Acc:HGNC:3625]
6	ENSG00000142748	FBgn0033312	ortholog_many2many	FCN3	ficolin (collagen/fibrinogen domain containing) 3 [Source:HGNC Symbol;Acc:HGNC:3625]
6	ENSG00000142748	FBgn0034160	ortholog_many2many	FCN3	ficolin (collagen/fibrinogen domain containing) 3 [Source:HGNC Symbol;Acc:HGNC:3625]
6	ENSG00000142748	FBgn0035452	ortholog_many2many	FCN3	ficolin (collagen/fibrinogen domain containing) 3 [Source:HGNC Symbol;Acc:HGNC:3625]
6	ENSG00000142748	FBgn0050280	ortholog_many2many	FCN3	ficolin (collagen/fibrinogen domain containing) 3 [Source:HGNC Symbol;Acc:HGNC:3625]
6	ENSG00000142748	FBgn0050281	ortholog_many2many	FCN3	ficolin (collagen/fibrinogen domain containing) 3 [Source:HGNC Symbol;Acc:HGNC:3625]
6	ENSG00000142748	FBgn0051832	ortholog_many2many	FCN3	ficolin (collagen/fibrinogen domain containing) 3 [Source:HGNC Symbol;Acc:HGNC:3625]
6	ENSG00000160339	FBgn0003326	ortholog_many2many	FCN2	ficolin (collagen/fibrinogen domain containing lectin) 2 [Source:HGNC Symbol;Acc:HGNC:3624]
6	ENSG00000160339	FBgn0030163	ortholog_many2many	FCN2	ficolin (collagen/fibrinogen domain containing lectin) 2 [Source:HGNC Symbol;Acc:HGNC:3624]
6	ENSG00000160339	FBgn0030164	ortholog_many2many	FCN2	ficolin (collagen/fibrinogen domain containing lectin) 2 [Source:HGNC Symbol;Acc:HGNC:3624]
6	ENSG00000160339	FBgn0030880	ortholog_many2many	FCN2	ficolin (collagen/fibrinogen domain containing lectin) 2 [Source:HGNC Symbol;Acc:HGNC:3624]
6	ENSG00000160339	FBgn0031804	ortholog_many2many	FCN2	ficolin (collagen/fibrinogen domain containing lectin) 2 [Source:HGNC Symbol;Acc:HGNC:3624]
6	ENSG00000160339	FBgn0033312	ortholog_many2many	FCN2	ficolin (collagen/fibrinogen domain containing lectin) 2 [Source:HGNC Symbol;Acc:HGNC:3624]
6	ENSG00000160339	FBgn0034160	ortholog_many2many	FCN2	ficolin (collagen/fibrinogen domain containing lectin) 2 [Source:HGNC Symbol;Acc:HGNC:3624]
6	ENSG00000160339	FBgn0035452	ortholog_many2many	FCN2	ficolin (collagen/fibrinogen domain containing lectin) 2 [Source:HGNC Symbol;Acc:HGNC:3624]
6	ENSG00000160339	FBgn0050280	ortholog_many2many	FCN2	ficolin (collagen/fibrinogen domain containing lectin) 2 [Source:HGNC Symbol;Acc:HGNC:3624]
6	ENSG00000160339	FBgn0050281	ortholog_many2many	FCN2	ficolin (collagen/fibrinogen domain containing lectin) 2 [Source:HGNC Symbol;Acc:HGNC:3624]
6	ENSG00000160339	FBgn0051832	ortholog_many2many	FCN2	ficolin (collagen/fibrinogen domain containing lectin) 2 [Source:HGNC Symbol;Acc:HGNC:3624]
6	ENSG00000166482	FBgn0003326	ortholog_many2many	MFAP4	microfibrillar-associated protein 4 [Source:HGNC Symbol;Acc:HGNC:7035]
6	ENSG00000166482	FBgn0030163	ortholog_many2many	MFAP4	microfibrillar-associated protein 4 [Source:HGNC Symbol;Acc:HGNC:7035]
6	ENSG00000166482	FBgn0030164	ortholog_many2many	MFAP4	microfibrillar-associated protein 4 [Source:HGNC Symbol;Acc:HGNC:7035]
6	ENSG00000166482	FBgn0030880	ortholog_many2many	MFAP4	microfibrillar-associated protein 4 [Source:HGNC Symbol;Acc:HGNC:7035]
6	ENSG00000166482	FBgn0031804	ortholog_many2many	MFAP4	microfibrillar-associated protein 4 [Source:HGNC Symbol;Acc:HGNC:7035]
6	ENSG00000166482	FBgn0033312	ortholog_many2many	MFAP4	microfibrillar-associated protein 4 [Source:HGNC Symbol;Acc:HGNC:7035]
6	ENSG00000166482	FBgn0034160	ortholog_many2many	MFAP4	microfibrillar-associated protein 4 [Source:HGNC Symbol;Acc:HGNC:7035]
6	ENSG00000166482	FBgn0035452	ortholog_many2many	MFAP4	microfibrillar-associated protein 4 [Source:HGNC Symbol;Acc:HGNC:7035]
6	ENSG00000166482	FBgn0050280	ortholog_many2many	MFAP4	microfibrillar-associated protein 4 [Source:HGNC Symbol;Acc:HGNC:7035]
6	ENSG00000166482	FBgn0050281	ortholog_many2many	MFAP4	microfibrillar-associated protein 4 [Source:HGNC Symbol;Acc:HGNC:7035]
6	ENSG00000166482	FBgn0051832	ortholog_many2many	MFAP4	microfibrillar-associated protein 4 [Source:HGNC Symbol;Acc:HGNC:7035]
6	ENSG00000167772	FBgn0003326	ortholog_many2many	ANGPTL4	angiopoietin-like 4 [Source:HGNC Symbol;Acc:HGNC:16039]
6	ENSG00000167772	FBgn0030163	ortholog_many2many	ANGPTL4	angiopoietin-like 4 [Source:HGNC Symbol;Acc:HGNC:16039]
6	ENSG00000167772	FBgn0030164	ortholog_many2many	ANGPTL4	angiopoietin-like 4 [Source:HGNC Symbol;Acc:HGNC:16039]
6	ENSG00000167772	FBgn0030880	ortholog_many2many	ANGPTL4	angiopoietin-like 4 [Source:HGNC Symbol;Acc:HGNC:16039]
6	ENSG00000167772	FBgn0031804	ortholog_many2many	ANGPTL4	angiopoietin-like 4 [Source:HGNC Symbol;Acc:HGNC:16039]
6	ENSG00000167772	FBgn0033312	ortholog_many2many	ANGPTL4	angiopoietin-like 4 [Source:HGNC Symbol;Acc:HGNC:16039]
6	ENSG00000167772	FBgn0034160	ortholog_many2many	ANGPTL4	angiopoietin-like 4 [Source:HGNC Symbol;Acc:HGNC:16039]
6	ENSG00000167772	FBgn0035452	ortholog_many2many	ANGPTL4	angiopoietin-like 4 [Source:HGNC Symbol;Acc:HGNC:16039]
6	ENSG00000167772	FBgn0050280	ortholog_many2many	ANGPTL4	angiopoietin-like 4 [Source:HGNC Symbol;Acc:HGNC:16039]
6	ENSG00000167772	FBgn0050281	ortholog_many2many	ANGPTL4	angiopoietin-like 4 [Source:HGNC Symbol;Acc:HGNC:16039]
6	ENSG00000167772	FBgn0051832	ortholog_many2many	ANGPTL4	angiopoietin-like 4 [Source:HGNC Symbol;Acc:HGNC:16039]
6	ENSG00000168477	FBgn0003326	ortholog_many2many	TNXB	tenascin XB [Source:HGNC Symbol;Acc:HGNC:11976]
6	ENSG00000168477	FBgn0030163	ortholog_many2many	TNXB	tenascin XB [Source:HGNC Symbol;Acc:HGNC:11976]
6	ENSG00000168477	FBgn0030164	ortholog_many2many	TNXB	tenascin XB [Source:HGNC Symbol;Acc:HGNC:11976]
6	ENSG00000168477	FBgn0030880	ortholog_many2many	TNXB	tenascin XB [Source:HGNC Symbol;Acc:HGNC:11976]
6	ENSG00000168477	FBgn0031804	ortholog_many2many	TNXB	tenascin XB [Source:HGNC Symbol;Acc:HGNC:11976]
6	ENSG00000168477	FBgn0033312	ortholog_many2many	TNXB	tenascin XB [Source:HGNC Symbol;Acc:HGNC:11976]
6	ENSG00000168477	FBgn0034160	ortholog_many2many	TNXB	tenascin XB [Source:HGNC Symbol;Acc:HGNC:11976]
6	ENSG00000168477	FBgn0035452	ortholog_many2many	TNXB	tenascin XB [Source:HGNC Symbol;Acc:HGNC:11976]
6	ENSG00000168477	FBgn0050280	ortholog_many2many	TNXB	tenascin XB [Source:HGNC Symbol;Acc:HGNC:11976]
6	ENSG00000168477	FBgn0050281	ortholog_many2many	TNXB	tenascin XB [Source:HGNC Symbol;Acc:HGNC:11976]
6	ENSG00000168477	FBgn0051832	ortholog_many2many	TNXB	tenascin XB [Source:HGNC Symbol;Acc:HGNC:11976]
6	ENSG00000171560	FBgn0003326	ortholog_many2many	FGA	fibrinogen alpha chain [Source:HGNC Symbol;Acc:HGNC:3661]
6	ENSG00000171560	FBgn0030163	ortholog_many2many	FGA	fibrinogen alpha chain [Source:HGNC Symbol;Acc:HGNC:3661]
6	ENSG00000171560	FBgn0030164	ortholog_many2many	FGA	fibrinogen alpha chain [Source:HGNC Symbol;Acc:HGNC:3661]
6	ENSG00000171560	FBgn0030880	ortholog_many2many	FGA	fibrinogen alpha chain [Source:HGNC Symbol;Acc:HGNC:3661]
6	ENSG00000171560	FBgn0031804	ortholog_many2many	FGA	fibrinogen alpha chain [Source:HGNC Symbol;Acc:HGNC:3661]
6	ENSG00000171560	FBgn0033312	ortholog_many2many	FGA	fibrinogen alpha chain [Source:HGNC Symbol;Acc:HGNC:3661]
6	ENSG00000171560	FBgn0034160	ortholog_many2many	FGA	fibrinogen alpha chain [Source:HGNC Symbol;Acc:HGNC:3661]
6	ENSG00000171560	FBgn0035452	ortholog_many2many	FGA	fibrinogen alpha chain [Source:HGNC Symbol;Acc:HGNC:3661]
6	ENSG00000171560	FBgn0050280	ortholog_many2many	FGA	fibrinogen alpha chain [Source:HGNC Symbol;Acc:HGNC:3661]
6	ENSG00000171560	FBgn0050281	ortholog_many2many	FGA	fibrinogen alpha chain [Source:HGNC Symbol;Acc:HGNC:3661]
6	ENSG00000171560	FBgn0051832	ortholog_many2many	FGA	fibrinogen alpha chain [Source:HGNC Symbol;Acc:HGNC:3661]
7	ENSG00000139610	FBgn0001285	ortholog_many2many	CELA1	chymotrypsin-like elastase family, member 1 [Source:HGNC Symbol;Acc:HGNC:3308]
7	ENSG00000139610	FBgn0003356	ortholog_many2many	CELA1	chymotrypsin-like elastase family, member 1 [Source:HGNC Symbol;Acc:HGNC:3308]
7	ENSG00000139610	FBgn0003357	ortholog_many2many	CELA1	chymotrypsin-like elastase family, member 1 [Source:HGNC Symbol;Acc:HGNC:3308]
7	ENSG00000139610	FBgn0003358	ortholog_many2many	CELA1	chymotrypsin-like elastase family, member 1 [Source:HGNC Symbol;Acc:HGNC:3308]
7	ENSG00000139610	FBgn0020906	ortholog_many2many	CELA1	chymotrypsin-like elastase family, member 1 [Source:HGNC Symbol;Acc:HGNC:3308]
7	ENSG00000139610	FBgn0023197	ortholog_many2many	CELA1	chymotrypsin-like elastase family, member 1 [Source:HGNC Symbol;Acc:HGNC:3308]
7	ENSG00000139610	FBgn0030688	ortholog_many2many	CELA1	chymotrypsin-like elastase family, member 1 [Source:HGNC Symbol;Acc:HGNC:3308]
7	ENSG00000139610	FBgn0031653	ortholog_many2many	CELA1	chymotrypsin-like elastase family, member 1 [Source:HGNC Symbol;Acc:HGNC:3308]
7	ENSG00000139610	FBgn0031654	ortholog_many2many	CELA1	chymotrypsin-like elastase family, member 1 [Source:HGNC Symbol;Acc:HGNC:3308]
7	ENSG00000139610	FBgn0035661	ortholog_many2many	CELA1	chymotrypsin-like elastase family, member 1 [Source:HGNC Symbol;Acc:HGNC:3308]
7	ENSG00000139610	FBgn0035663	ortholog_many2many	CELA1	chymotrypsin-like elastase family, member 1 [Source:HGNC Symbol;Acc:HGNC:3308]
7	ENSG00000139610	FBgn0035665	ortholog_many2many	CELA1	chymotrypsin-like elastase family, member 1 [Source:HGNC Symbol;Acc:HGNC:3308]
7	ENSG00000139610	FBgn0035666	ortholog_many2many	CELA1	chymotrypsin-like elastase family, member 1 [Source:HGNC Symbol;Acc:HGNC:3308]
7	ENSG00000139610	FBgn0035667	ortholog_many2many	CELA1	chymotrypsin-like elastase family, member 1 [Source:HGNC Symbol;Acc:HGNC:3308]
7	ENSG00000139610	FBgn0035669	ortholog_many2many	CELA1	chymotrypsin-like elastase family, member 1 [Source:HGNC Symbol;Acc:HGNC:3308]
7	ENSG00000139610	FBgn0035670	ortholog_many2many	CELA1	chymotrypsin-like elastase family, member 1 [Source:HGNC Symbol;Acc:HGNC:3308]
7	ENSG00000139610	FBgn0035678	ortholog_many2many	CELA1	chymotrypsin-like elastase family, member 1 [Source:HGNC Symbol;Acc:HGNC:3308]
7	ENSG00000139610	FBgn0035886	ortholog_many2many	CELA1	chymotrypsin-like elastase family, member 1 [Source:HGNC Symbol;Acc:HGNC:3308]
7	ENSG00000139610	FBgn0035887	ortholog_many2many	CELA1	chymotrypsin-like elastase family, member 1 [Source:HGNC Symbol;Acc:HGNC:3308]
7	ENSG00000139610	FBgn0036015	ortholog_many2many	CELA1	chymotrypsin-like elastase family, member 1 [Source:HGNC Symbol;Acc:HGNC:3308]
7	ENSG00000139610	FBgn0036022	ortholog_many2many	CELA1	chymotrypsin-like elastase family, member 1 [Source:HGNC Symbol;Acc:HGNC:3308]
7	ENSG00000139610	FBgn0036023	ortholog_many2many	CELA1	chymotrypsin-like elastase family, member 1 [Source:HGNC Symbol;Acc:HGNC:3308]
7	ENSG00000139610	FBgn0036024	ortholog_many2many	CELA1	chymotrypsin-like elastase family, member 1 [Source:HGNC Symbol;Acc:HGNC:3308]
7	ENSG00000139610	FBgn0036264	ortholog_many2many	CELA1	chymotrypsin-like elastase family, member 1 [Source:HGNC Symbol;Acc:HGNC:3308]
7	ENSG00000139610	FBgn0036738	ortholog_many2many	CELA1	chymotrypsin-like elastase family, member 1 [Source:HGNC Symbol;Acc:HGNC:3308]
7	ENSG00000139610	FBgn0038001	ortholog_many2many	CELA1	chymotrypsin-like elastase family, member 1 [Source:HGNC Symbol;Acc:HGNC:3308]
7	ENSG00000139610	FBgn0038002	ortholog_many2many	CELA1	chymotrypsin-like elastase family, member 1 [Source:HGNC Symbol;Acc:HGNC:3308]
7	ENSG00000139610	FBgn0038003	ortholog_many2many	CELA1	chymotrypsin-like elastase family, member 1 [Source:HGNC Symbol;Acc:HGNC:3308]
7	ENSG00000139610	FBgn0038014	ortholog_many2many	CELA1	chymotrypsin-like elastase family, member 1 [Source:HGNC Symbol;Acc:HGNC:3308]
7	ENSG00000139610	FBgn0039777	ortholog_many2many	CELA1	chymotrypsin-like elastase family, member 1 [Source:HGNC Symbol;Acc:HGNC:3308]
7	ENSG00000139610	FBgn0039778	ortholog_many2many	CELA1	chymotrypsin-like elastase family, member 1 [Source:HGNC Symbol;Acc:HGNC:3308]
7	ENSG00000139610	FBgn0040060	ortholog_many2many	CELA1	chymotrypsin-like elastase family, member 1 [Source:HGNC Symbol;Acc:HGNC:3308]
7	ENSG00000139610	FBgn0052382	ortholog_many2many	CELA1	chymotrypsin-like elastase family, member 1 [Source:HGNC Symbol;Acc:HGNC:3308]
7	ENSG00000139610	FBgn0052383	ortholog_many2many	CELA1	chymotrypsin-like elastase family, member 1 [Source:HGNC Symbol;Acc:HGNC:3308]
7	ENSG00000139610	FBgn0085319	ortholog_many2many	CELA1	chymotrypsin-like elastase family, member 1 [Source:HGNC Symbol;Acc:HGNC:3308]
7	ENSG00000139610	FBgn0250815	ortholog_many2many	CELA1	chymotrypsin-like elastase family, member 1 [Source:HGNC Symbol;Acc:HGNC:3308]
7	ENSG00000141086	FBgn0001285	ortholog_many2many	CTRL	chymotrypsin-like [Source:HGNC Symbol;Acc:HGNC:2524]
7	ENSG00000141086	FBgn0003356	ortholog_many2many	CTRL	chymotrypsin-like [Source:HGNC Symbol;Acc:HGNC:2524]
7	ENSG00000141086	FBgn0003357	ortholog_many2many	CTRL	chymotrypsin-like [Source:HGNC Symbol;Acc:HGNC:2524]
7	ENSG00000141086	FBgn0003357	ortholog_many2many	CTRL	chymotrypsin-like [Source:HGNC Symbol;Acc:HGNC:2524]
7	ENSG00000141086	FBgn0003357	ortholog_many2many	CTRL	chymotrypsin-like [Source:HGNC Symbol;Acc:HGNC:2524]
7	ENSG00000141086	FBgn0003357	ortholog_many2many	CTRL	chymotrypsin-like [Source:HGNC Symbol;Acc:HGNC:2524]
7	ENSG00000141086	FBgn0003357	ortholog_many2many	CTRL	chymotrypsin-like [Source:HGNC Symbol;Acc:HGNC:2524]
7	ENSG00000141086	FBgn0003357	ortholog_many2many	CTRL	chymotrypsin-like [Source:HGNC Symbol;Acc:HGNC:2524]
7	ENSG00000141086	FBgn0003357	ortholog_many2many	CTRL	chymotrypsin-like [Source:HGNC Symbol;Acc:HGNC:2524]
7	ENSG00000141086	FBgn0003357	ortholog_many2many	CTRL	chymotrypsin-like [Source:HGNC Symbol;Acc:HGNC:2524]
7	ENSG00000141086	FBgn0003357	ortholog_many2many	CTRL	chymotrypsin-like [Source:HGNC Symbol;Acc:HGNC:2524]
7	ENSG00000141086	FBgn0003357	ortholog_many2many	CTRL	chymotrypsin-like [Source:HGNC Symbol;Acc:HGNC:2524]
7	ENSG00000141086	FBgn0003357	ortholog_many2many	CTRL	chymotrypsin-like [Source:HGNC Symbol;Acc:HGNC:2524]
7	ENSG00000141086	FBgn0003357	ortholog_many2many	CTRL	chymotrypsin-like [Source:HGNC Symbol;Acc:HGNC:2524]
7	ENSG00000141086	FBgn0003357	ortholog_many2many	CTRL	chymotrypsin-like [Source:HGNC Symbol;Acc:HGNC:2524]
7	ENSG00000141086	FBgn0003357	ortholog_many2many	CTRL	chymotrypsin-like [Source:HGNC Symbol;Acc:HGNC:2524]
7	ENSG00000141086	FBgn0003357	ortholog_many2many	CTRL	chymotrypsin-like [Source:HGNC Symbol;Acc:HGNC:2524]
7	ENSG00000141086	FBgn0003357	ortholog_many2many	CTRL	chymotrypsin-like [Source:HGNC Symbol;Acc:HGNC:2524]
7	ENSG00000141086	FBgn0003357	ortholog_many2many	CTRL	chymotrypsin-like [Source:HGNC Symbol;Acc:HGNC:2524]
7	ENSG00000141086	FBgn0003357	ortholog_many2many	CTRL	chymotrypsin-like [Source:HGNC Symbol;Acc:HGNC:2524]
7	ENSG00000141086	FBgn0003357	ortholog_many2many	CTRL	chymotrypsin-like [Source:HGNC Symbol;Acc:HGNC:2524]
7	ENSG00000141086	FBgn0003357	ortholog_many2many	CTRL	chymotrypsin-like [Source:HGNC Symbol;Acc:HGNC:2524]
7	ENSG00000141086	FBgn0003357	ortholog_many2many	CTRL	chymotrypsin-like [Source:HGNC Symbol;Acc:HGNC:2524]
7	ENSG00000141086	FBgn0003357	ortholog_many2many	CTRL	chymotrypsin-like [Source:HGNC Symbol;Acc:HGNC:2524]
7	ENSG00000141086	FBgn0003357	ortholog_many2many	CTRL	chymotrypsin-like [Source:HGNC Symbol;Acc:HGNC:2524]
7	ENSG00000141086	FBgn0003357	ortholog_many2many	CTRL	chymotrypsin-like [Source:HGNC Symbol;Acc:HGNC:2524]
7	ENSG00000141086	FBgn0003357	ortholog_many2many	CTRL	chymotrypsin-like [Source:HGNC Symbol;Acc:HGNC:2524]
7	ENSG00000141086	FBgn0003357	ortholog_many2many	CTRL	chymotrypsin-like [Source:HGNC Symbol;Acc:HGNC:2524]
7	ENSG00000141086	FBgn0003357	ortholog_many2many	CTRL	chymotrypsin-like [Source:HGNC Symbol;Acc:HGNC:2524]
7	ENSG00000141086	FBgn0003357	ortholog_many2many	CTRL	chymotrypsin-like [Source:HGNC Symbol;Acc:HGNC:2524]
7	ENSG00000141086	FBgn0003357	ortholog_many2many	CTRL	chymotrypsin-like [Source:HGNC Symbol;Acc:HGNC:2524]
7	ENSG00000141086	FBgn0003357	ortholog_many2many	CTRL	chymotrypsin-like [Source:HGNC Symbol;Acc:HGNC:2524]
7	ENSG00000141086	FBgn0003357	ortholog_many2many	CTRL	chymotrypsin-like [Source:HGNC Symbol;Acc:HGNC:2524]
7	ENSG00000141086	FBgn0003357	ortholog_many2many	CTRL	chymotrypsin-like [Source:HGNC Symbol;Acc:HGNC:2524]
7	ENSG00000141086	FBgn0003357	ortholog_many2many	CTRL	chymotrypsin-like [Source:HGNC Symbol;Acc:HGNC:2524]
7	ENSG00000141086	FBgn0003357	ortholog_many2many	CTRL	chymotrypsin-like [Source:HGNC Symbol;Acc:HGNC:2524]
7	ENSG00000142615	FBgn0001285	ortholog_many2many	CELA2A	chymotrypsin-like elastase family, member 2A [Source:HGNC Symbol;Acc:HGNC:24609]
7	ENSG00000142615	FBgn0003356	ortholog_many2many	CELA2A	chymotrypsin-like elastase family, member 2A [Source:HGNC Symbol;Acc:HGNC:24609]
7	ENSG00000142615	FBgn0003357	ortholog_many2many	CELA2A	chymotrypsin-like elastase family, member 2A [Source:HGNC Symbol;Acc:HGNC:24609]
7	ENSG00000142615	FBgn0003358	ortholog_many2many	CELA2A	chymotrypsin-like elastase family, member 2A [Source:HGNC Symbol;Acc:HGNC:24609]
7	ENSG00000142615	FBgn0020906	ortholog_many2many	CELA2A	chymotrypsin-like elastase family, member 2A [Source:HGNC Symbol;Acc:HGNC:24609]
7	ENSG00000142615	FBgn0023197	ortholog_many2many	CELA2A	chymotrypsin-like elastase family, member 2A [Source:HGNC Symbol;Acc:HGNC:24609]
7	ENSG00000142615	FBgn0030688	ortholog_many2many	CELA2A	chymotrypsin-like elastase family, member 2A [Source:HGNC Symbol;Acc:HGNC:24609]
7	ENSG00000142615	FBgn0031653	ortholog_many2many	CELA2A	chymotrypsin-like elastase family, member 2A [Source:HGNC Symbol;Acc:HGNC:24609]
7	ENSG00000142615	FBgn0031654	ortholog_many2many	CELA2A	chymotrypsin-like elastase family, member 2A [Source:HGNC Symbol;Acc:HGNC:24609]
7	ENSG00000142615	FBgn0035661	ortholog_many2many	CELA2A	chymotrypsin-like elastase family, member 2A [Source:HGNC Symbol;Acc:HGNC:24609]
7	ENSG00000142615	FBgn0035663	ortholog_many2many	CELA2A	chymotrypsin-like elastase family, member 2A [Source:HGNC Symbol;Acc:HGNC:24609]
7	ENSG00000142615	FBgn0035665	ortholog_many2many	CELA2A	chymotrypsin-like elastase family, member 2A [Source:HGNC Symbol;Acc:HGNC:24609]
7	ENSG00000142615	FBgn0035666	ortholog_many2many	CELA2A	chymotrypsin-like elastase family, member 2A [Source:HGNC Symbol;Acc:HGNC:24609]
7	ENSG00000142615	FBgn0035667	ortholog_many2many	CELA2A	chymotrypsin-like elastase family, member 2A [Source:HGNC Symbol;Acc:HGNC:24609]
7	ENSG00000142615	FBgn0035669	ortholog_many2many	CELA2A	chymotrypsin-like elastase family, member 2A [Source:HGNC Symbol;Acc:HGNC:24609]
7	ENSG00000142615	FBgn0035670	ortholog_many2many	CELA2A	chymotrypsin-like elastase family, member 2A [Source:HGNC Symbol;Acc:HGNC:24609]
7	ENSG00000142615	FBgn0035678	ortholog_many2many	CELA2A	chymotrypsin-like elastase family, member 2A [Source:HGNC Symbol;Acc:HGNC:24609]
7	ENSG00000142615	FBgn0035886	ortholog_many2many	CELA2A	chymotrypsin-like elastase family, member 2A [Source:HGNC Symbol;Acc:HGNC:24609]
7	ENSG00000142615	FBgn0035887	ortholog_many2many	CELA2A	chymotrypsin-like elastase family, member 2A [Source:HGNC Symbol;Acc:HGNC:24609]
7	ENSG00000142615	FBgn0036015	ortholog_many2many	CELA2A	chymotrypsin-like elastase family, member 2A [Source:HGNC Symbol;Acc:HGNC:24609]
7	ENSG00000142615	FBgn0036022	ortholog_many2many	CELA2A	chymotrypsin-like elastase family, member 2A [Source:HGNC Symbol;Acc:HGNC:24609]
7	ENSG00000142615	FBgn0036023	ortholog_many2many	CELA2A	chymotrypsin-like elastase family, member 2A [Source:HGNC Symbol;Acc:HGNC:24609]
7	ENSG00000142615	FBgn0036024	ortholog_many2many	CELA2A	chymotrypsin-like elastase family, member 2A [Source:HGNC Symbol;Acc:HGNC:24609]
7	ENSG00000142615	FBgn0036264	ortholog_many2many	CELA2A	chymotrypsin-like elastase family, member 2A [Source:HGNC Symbol;Acc:HGNC:24609]
7	ENSG00000142615	FBgn0036738	ortholog_many2many	CELA2A	chymotrypsin-like elastase family, member 2A [Source:HGNC Symbol;Acc:HGNC:24609]
7	ENSG00000142615	FBgn0038001	ortholog_many2many	CELA2A	chymotrypsin-like elastase family, member 2A [Source:HGNC Symbol;Acc:HGNC:24609]
7	ENSG00000142615	FBgn0038002	ortholog_many2many	CELA2A	chymotrypsin-like elastase family, member 2A [Source:HGNC Symbol;Acc:HGNC:24609]
7	ENSG00000142615	FBgn0038003	ortholog_many2many	CELA2A	chymotrypsin-like elastase family, member 2A [Source:HGNC Symbol;Acc:HGNC:24609]
7	ENSG00000142615	FBgn0038014	ortholog_many2many	CELA2A	chymotrypsin-like elastase family, member 2A [Source:HGNC Symbol;Acc:HGNC:24609]
7	ENSG00000142615	FBgn0039777	ortholog_many2many	CELA2A	chymotrypsin-like elastase family, member 2A [Source:HGNC Symbol;Acc:HGNC:24609]
7	ENSG00000142615	FBgn0039778	ortholog_many2many	CELA2A	chymotrypsin-like elastase family, member 2A [Source:HGNC Symbol;Acc:HGNC:24609]
7	ENSG00000142615	FBgn0040060	ortholog_many2many	CELA2A	chymotrypsin-like elastase family, member 2A [Source:HGNC Symbol;Acc:HGNC:24609]
7	ENSG00000142615	FBgn0052382	ortholog_many2many	CELA2A	chymotrypsin-like elastase family, member 2A [Source:HGNC Symbol;Acc:HGNC:24609]
7	ENSG00000142615	FBgn0052383	ortholog_many2many	CELA2A	chymotrypsin-like elastase family, member 2A [Source:HGNC Symbol;Acc:HGNC:24609]
7	ENSG00000142615	FBgn0085319	ortholog_many2many	CELA2A	chymotrypsin-like elastase family, member 2A [Source:HGNC Symbol;Acc:HGNC:24609]
7	ENSG00000142615	FBgn0250815	ortholog_many2many	CELA2A	chymotrypsin-like elastase family, member 2A [Source:HGNC Symbol;Acc:HGNC:24609]
7	ENSG00000142789	FBgn0001285	ortholog_many2many	CELA3A	chymotrypsin-like elastase family, member 3A [Source:HGNC Symbol;Acc:HGNC:15944]
7	ENSG00000142789	FBgn0003356	ortholog_many2many	CELA3A	chymotrypsin-like elastase family, member 3A [Source:HGNC Symbol;Acc:HGNC:15944]
7	ENSG00000142789	FBgn0003357	ortholog_many2many	CELA3A	chymotrypsin-like elastase family, member 3A [Source:HGNC Symbol;Acc:HGNC:15944]
7	ENSG00000142789	FBgn0003358	ortholog_many2many	CELA3A	chymotrypsin-like elastase family, member 3A [Source:HGNC Symbol;Acc:HGNC:15944]
7	ENSG00000142789	FBgn0020906	ortholog_many2many	CELA3A	chymotrypsin-like elastase family, member 3A [Source:HGNC Symbol;Acc:HGNC:15944]
7	ENSG00000142789	FBgn0023197	ortholog_many2many	CELA3A	chymotrypsin-like elastase family, member 3A [Source:HGNC Symbol;Acc:HGNC:15944]
7	ENSG00000142789	FBgn0030688	ortholog_many2many	CELA3A	chymotrypsin-like elastase family, member 3A [Source:HGNC Symbol;Acc:HGNC:15944]
7	ENSG00000142789	FBgn0031653	ortholog_many2many	CELA3A	chymotrypsin-like elastase family, member 3A [Source:HGNC Symbol;Acc:HGNC:15944]
7	ENSG00000142789	FBgn0031654	ortholog_many2many	CELA3A	chymotrypsin-like elastase family, member 3A [Source:HGNC Symbol;Acc:HGNC:15944]
7	ENSG00000142789	FBgn0035661	ortholog_many2many	CELA3A	chymotrypsin-like elastase family, member 3A [Source:HGNC Symbol;Acc:HGNC:15944]
7	ENSG00000142789	FBgn0035663	ortholog_many2many	CELA3A	chymotrypsin-like elastase family, member 3A [Source:HGNC Symbol;Acc:HGNC:15944]
7	ENSG00000142789	FBgn0035665	ortholog_many2many	CELA3A	chymotrypsin-like elastase family, member 3A [Source:HGNC Symbol;Acc:HGNC:15944]
7	ENSG00000142789	FBgn0035666	ortholog_many2many	CELA3A	chymotrypsin-like elastase family, member 3A [Source:HGNC Symbol;Acc:HGNC:15944]
7	ENSG00000142789	FBgn0035667	ortholog_many2many	CELA3A	chymotrypsin-like elastase family, member 3A [Source:HGNC Symbol;Acc:HGNC:15944]
7	ENSG00000142789	FBgn0035669	ortholog_many2many	CELA3A	chymotrypsin-like elastase family, member 3A [Source:HGNC Symbol;Acc:HGNC:15944]
7	ENSG00000142789	FBgn0035670	ortholog_many2many	CELA3A	chymotrypsin-like elastase family, member 3A [Source:HGNC Symbol;Acc:HGNC:15944]
7	ENSG00000142789	FBgn0035678	ortholog_many2many	CELA3A	chymotrypsin-like elastase family, member 3A [Source:HGNC Symbol;Acc:HGNC:15944]
7	ENSG00000142789	FBgn0035886	ortholog_many2many	CELA3A	chymotrypsin-like elastase family, member 3A [Source:HGNC Symbol;Acc:HGNC:15944]
7	ENSG00000142789	FBgn0035887	ortholog_many2many	CELA3A	chymotrypsin-like elastase family, member 3A [Source:HGNC Symbol;Acc:HGNC:15944]
7	ENSG00000142789	FBgn0036015	ortholog_many2many	CELA3A	chymotrypsin-like elastase family, member 3A [Source:HGNC Symbol;Acc:HGNC:15944]
7	ENSG00000142789	FBgn0036022	ortholog_many2many	CELA3A	chymotrypsin-like elastase family, member 3A [Source:HGNC Symbol;Acc:HGNC:15944]
7	ENSG00000142789	FBgn0036023	ortholog_many2many	CELA3A	chymotrypsin-like elastase family, member 3A [Source:HGNC Symbol;Acc:HGNC:15944]
7	ENSG00000142789	FBgn0036024	ortholog_many2many	CELA3A	chymotrypsin-like elastase family, member 3A [Source:HGNC Symbol;Acc:HGNC:15944]
7	ENSG00000142789	FBgn0036264	ortholog_many2many	CELA3A	chymotrypsin-like elastase family, member 3A [Source:HGNC Symbol;Acc:HGNC:15944]
7	ENSG00000142789	FBgn0036738	ortholog_many2many	CELA3A	chymotrypsin-like elastase family, member 3A [Source:HGNC Symbol;Acc:HGNC:15944]
7	ENSG00000142789	FBgn0038001	ortholog_many2many	CELA3A	chymotrypsin-like elastase family, member 3A [Source:HGNC Symbol;Acc:HGNC:15944]
7	ENSG00000142789	FBgn0038002	ortholog_many2many	CELA3A	chymotrypsin-like elastase family, member 3A [Source:HGNC Symbol;Acc:HGNC:15944]
7	ENSG00000142789	FBgn0038003	ortholog_many2many	CELA3A	chymotrypsin-like elastase family, member 3A [Source:HGNC Symbol;Acc:HGNC:15944]
7	ENSG00000142789	FBgn0038014	ortholog_many2many	CELA3A	chymotrypsin-like elastase family, member 3A [Source:HGNC Symbol;Acc:HGNC:15944]
7	ENSG00000142789	FBgn0039777	ortholog_many2many	CELA3A	chymotrypsin-like elastase family, member 3A [Source:HGNC Symbol;Acc:HGNC:15944]
7	ENSG00000142789	FBgn0039778	ortholog_many2many	CELA3A	chymotrypsin-like elastase family, member 3A [Source:HGNC Symbol;Acc:HGNC:15944]
7	ENSG00000142789	FBgn0040060	ortholog_many2many	CELA3A	chymotrypsin-like elastase family, member 3A [Source:HGNC Symbol;Acc:HGNC:15944]
7	ENSG00000142789	FBgn0052382	ortholog_many2many	CELA3A	chymotrypsin-like elastase family, member 3A [Source:HGNC Symbol;Acc:HGNC:15944]
7	ENSG00000142789	FBgn0052383	ortholog_many2many	CELA3A	chymotrypsin-like elastase family, member 3A [Source:HGNC Symbol;Acc:HGNC:15944]
7	ENSG00000142789	FBgn0085319	ortholog_many2many	CELA3A	chymotrypsin-like elastase family, member 3A [Source:HGNC Symbol;Acc:HGNC:15944]
7	ENSG00000142789	FBgn0250815	ortholog_many2many	CELA3A	chymotrypsin-like elastase family, member 3A [Source:HGNC Symbol;Acc:HGNC:15944]
7	ENSG00000162438	FBgn0001285	ortholog_many2many	CTRC	chymotrypsin C (caldecrin) [Source:HGNC Symbol;Acc:HGNC:2523]
7	ENSG00000162438	FBgn0003356	ortholog_many2many	CTRC	chymotrypsin C (caldecrin) [Source:HGNC Symbol;Acc:HGNC:2523]
7	ENSG00000162438	FBgn0003357	ortholog_many2many	CTRC	chymotrypsin C (caldecrin) [Source:HGNC Symbol;Acc:HGNC:2523]
7	ENSG00000162438	FBgn0003358	ortholog_many2many	CTRC	chymotrypsin C (caldecrin) [Source:HGNC Symbol;Acc:HGNC:2523]
7	ENSG00000162438	FBgn0020906	ortholog_many2many	CTRC	chymotrypsin C (caldecrin) [Source:HGNC Symbol;Acc:HGNC:2523]
7	ENSG00000162438	FBgn0023197	ortholog_many2many	CTRC	chymotrypsin C (caldecrin) [Source:HGNC Symbol;Acc:HGNC:2523]
7	ENSG00000162438	FBgn0030688	ortholog_many2many	CTRC	chymotrypsin C (caldecrin) [Source:HGNC Symbol;Acc:HGNC:2523]
7	ENSG00000162438	FBgn0031653	ortholog_many2many	CTRC	chymotrypsin C (caldecrin) [Source:HGNC Symbol;Acc:HGNC:2523]
7	ENSG00000162438	FBgn0031654	ortholog_many2many	CTRC	chymotrypsin C (caldecrin) [Source:HGNC Symbol;Acc:HGNC:2523]
7	ENSG00000162438	FBgn0035661	ortholog_many2many	CTRC	chymotrypsin C (caldecrin) [Source:HGNC Symbol;Acc:HGNC:2523]
7	ENSG00000162438	FBgn0035663	ortholog_many2many	CTRC	chymotrypsin C (caldecrin) [Source:HGNC Symbol;Acc:HGNC:2523]
7	ENSG00000162438	FBgn0035665	ortholog_many2many	CTRC	chymotrypsin C (caldecrin) [Source:HGNC Symbol;Acc:HGNC:2523]
7	ENSG00000162438	FBgn0035666	ortholog_many2many	CTRC	chymotrypsin C (caldecrin) [Source:HGNC Symbol;Acc:HGNC:2523]
7	ENSG00000162438	FBgn0035667	ortholog_many2many	CTRC	chymotrypsin C (caldecrin) [Source:HGNC Symbol;Acc:HGNC:2523]
7	ENSG00000162438	FBgn0035669	ortholog_many2many	CTRC	chymotrypsin C (caldecrin) [Source:HGNC Symbol;Acc:HGNC:2523]
7	ENSG00000162438	FBgn0035670	ortholog_many2many	CTRC	chymotrypsin C (caldecrin) [Source:HGNC Symbol;Acc:HGNC:2523]
7	ENSG00000162438	FBgn0035678	ortholog_many2many	CTRC	chymotrypsin C (caldecrin) [Source:HGNC Symbol;Acc:HGNC:2523]
7	ENSG00000162438	FBgn0035886	ortholog_many2many	CTRC	chymotrypsin C (caldecrin) [Source:HGNC Symbol;Acc:HGNC:2523]
7	ENSG00000162438	FBgn0035887	ortholog_many2many	CTRC	chymotrypsin C (caldecrin) [Source:HGNC Symbol;Acc:HGNC:2523]
7	ENSG00000162438	FBgn0036015	ortholog_many2many	CTRC	chymotrypsin C (caldecrin) [Source:HGNC Symbol;Acc:HGNC:2523]
7	ENSG00000162438	FBgn0036022	ortholog_many2many	CTRC	chymotrypsin C (caldecrin) [Source:HGNC Symbol;Acc:HGNC:2523]
7	ENSG00000162438	FBgn0036023	ortholog_many2many	CTRC	chymotrypsin C (caldecrin) [Source:HGNC Symbol;Acc:HGNC:2523]
7	ENSG00000162438	FBgn0036024	ortholog_many2many	CTRC	chymotrypsin C (caldecrin) [Source:HGNC Symbol;Acc:HGNC:2523]
7	ENSG00000162438	FBgn0036264	ortholog_many2many	CTRC	chymotrypsin C (caldecrin) [Source:HGNC Symbol;Acc:HGNC:2523]
7	ENSG00000162438	FBgn0036738	ortholog_many2many	CTRC	chymotrypsin C (caldecrin) [Source:HGNC Symbol;Acc:HGNC:2523]
7	ENSG00000162438	FBgn0038001	ortholog_many2many	CTRC	chymotrypsin C (caldecrin) [Source:HGNC Symbol;Acc:HGNC:2523]
7	ENSG00000162438	FBgn0038002	ortholog_many2many	CTRC	chymotrypsin C (caldecrin) [Source:HGNC Symbol;Acc:HGNC:2523]
7	ENSG00000162438	FBgn0038003	ortholog_many2many	CTRC	chymotrypsin C (caldecrin) [Source:HGNC Symbol;Acc:HGNC:2523]
7	ENSG00000162438	FBgn0038014	ortholog_many2many	CTRC	chymotrypsin C (caldecrin) [Source:HGNC Symbol;Acc:HGNC:2523]
7	ENSG00000162438	FBgn0039777	ortholog_many2many	CTRC	chymotrypsin C (caldecrin) [Source:HGNC Symbol;Acc:HGNC:2523]
7	ENSG00000162438	FBgn0039778	ortholog_many2many	CTRC	chymotrypsin C (caldecrin) [Source:HGNC Symbol;Acc:HGNC:2523]
7	ENSG00000162438	FBgn0040060	ortholog_many2many	CTRC	chymotrypsin C (caldecrin) [Source:HGNC Symbol;Acc:HGNC:2523]
7	ENSG00000162438	FBgn0052382	ortholog_many2many	CTRC	chymotrypsin C (caldecrin) [Source:HGNC Symbol;Acc:HGNC:2523]
7	ENSG00000162438	FBgn0052383	ortholog_many2many	CTRC	chymotrypsin C (caldecrin) [Source:HGNC Symbol;Acc:HGNC:2523]
7	ENSG00000162438	FBgn0085319	ortholog_many2many	CTRC	chymotrypsin C (caldecrin) [Source:HGNC Symbol;Acc:HGNC:2523]
7	ENSG00000162438	FBgn0250815	ortholog_many2many	CTRC	chymotrypsin C (caldecrin) [Source:HGNC Symbol;Acc:HGNC:2523]
7	ENSG00000168925	FBgn0001285	ortholog_many2many	CTRB1	chymotrypsinogen B1 [Source:HGNC Symbol;Acc:HGNC:2521]
7	ENSG00000168925	FBgn0003356	ortholog_many2many	CTRB1	chymotrypsinogen B1 [Source:HGNC Symbol;Acc:HGNC:2521]
7	ENSG00000168925	FBgn0003357	ortholog_many2many	CTRB1	chymotrypsinogen B1 [Source:HGNC Symbol;Acc:HGNC:2521]
7	ENSG00000168925	FBgn0003358	ortholog_many2many	CTRB1	chymotrypsinogen B1 [Source:HGNC Symbol;Acc:HGNC:2521]
7	ENSG00000168925	FBgn0020906	ortholog_many2many	CTRB1	chymotrypsinogen B1 [Source:HGNC Symbol;Acc:HGNC:2521]
7	ENSG00000168925	FBgn0023197	ortholog_many2many	CTRB1	chymotrypsinogen B1 [Source:HGNC Symbol;Acc:HGNC:2521]
7	ENSG00000168925	FBgn0030688	ortholog_many2many	CTRB1	chymotrypsinogen B1 [Source:HGNC Symbol;Acc:HGNC:2521]
7	ENSG00000168925	FBgn0031653	ortholog_many2many	CTRB1	chymotrypsinogen B1 [Source:HGNC Symbol;Acc:HGNC:2521]
7	ENSG00000168925	FBgn0031654	ortholog_many2many	CTRB1	chymotrypsinogen B1 [Source:HGNC Symbol;Acc:HGNC:2521]
7	ENSG00000168925	FBgn0035661	ortholog_many2many	CTRB1	chymotrypsinogen B1 [Source:HGNC Symbol;Acc:HGNC:2521]
7	ENSG00000168925	FBgn0035663	ortholog_many2many	CTRB1	chymotrypsinogen B1 [Source:HGNC Symbol;Acc:HGNC:2521]
7	ENSG00000168925	FBgn0035665	ortholog_many2many	CTRB1	chymotrypsinogen B1 [Source:HGNC Symbol;Acc:HGNC:2521]
7	ENSG00000168925	FBgn0035666	ortholog_many2many	CTRB1	chymotrypsinogen B1 [Source:HGNC Symbol;Acc:HGNC:2521]
7	ENSG00000168925	FBgn0035667	ortholog_many2many	CTRB1	chymotrypsinogen B1 [Source:HGNC Symbol;Acc:HGNC:2521]
7	ENSG00000168925	FBgn0035669	ortholog_many2many	CTRB1	chymotrypsinogen B1 [Source:HGNC Symbol;Acc:HGNC:2521]
7	ENSG00000168925	FBgn0035670	ortholog_many2many	CTRB1	chymotrypsinogen B1 [Source:HGNC Symbol;Acc:HGNC:2521]
7	ENSG00000168925	FBgn0035678	ortholog_many2many	CTRB1	chymotrypsinogen B1 [Source:HGNC Symbol;Acc:HGNC:2521]
7	ENSG00000168925	FBgn0035886	ortholog_many2many	CTRB1	chymotrypsinogen B1 [Source:HGNC Symbol;Acc:HGNC:2521]
7	ENSG00000168925	FBgn0035887	ortholog_many2many	CTRB1	chymotrypsinogen B1 [Source:HGNC Symbol;Acc:HGNC:2521]
7	ENSG00000168925	FBgn0036015	ortholog_many2many	CTRB1	chymotrypsinogen B1 [Source:HGNC Symbol;Acc:HGNC:2521]
7	ENSG00000168925	FBgn0036022	ortholog_many2many	CTRB1	chymotrypsinogen B1 [Source:HGNC Symbol;Acc:HGNC:2521]
7	ENSG00000168925	FBgn0036023	ortholog_many2many	CTRB1	chymotrypsinogen B1 [Source:HGNC Symbol;Acc:HGNC:2521]
7	ENSG00000168925	FBgn0036024	ortholog_many2many	CTRB1	chymotrypsinogen B1 [Source:HGNC Symbol;Acc:HGNC:2521]
7	ENSG00000168925	FBgn0036264	ortholog_many2many	CTRB1	chymotrypsinogen B1 [Source:HGNC Symbol;Acc:HGNC:2521]
7	ENSG00000168925	FBgn0036738	ortholog_many2many	CTRB1	chymotrypsinogen B1 [Source:HGNC Symbol;Acc:HGNC:2521]
7	ENSG00000168925	FBgn0038001	ortholog_many2many	CTRB1	chymotrypsinogen B1 [Source:HGNC Symbol;Acc:HGNC:2521]
7	ENSG00000168925	FBgn0038002	ortholog_many2many	CTRB1	chymotrypsinogen B1 [Source:HGNC Symbol;Acc:HGNC:2521]
7	ENSG00000168925	FBgn0038003	ortholog_many2many	CTRB1	chymotrypsinogen B1 [Source:HGNC Symbol;Acc:HGNC:2521]
7	ENSG00000168925	FBgn0038014	ortholog_many2many	CTRB1	chymotrypsinogen B1 [Source:HGNC Symbol;Acc:HGNC:2521]
7	ENSG00000168925	FBgn0039777	ortholog_many2many	CTRB1	chymotrypsinogen B1 [Source:HGNC Symbol;Acc:HGNC:2521]
7	ENSG00000168925	FBgn0039778	ortholog_many2many	CTRB1	chymotrypsinogen B1 [Source:HGNC Symbol;Acc:HGNC:2521]
7	ENSG00000168925	FBgn0040060	ortholog_many2many	CTRB1	chymotrypsinogen B1 [Source:HGNC Symbol;Acc:HGNC:2521]
7	ENSG00000168925	FBgn0052382	ortholog_many2many	CTRB1	chymotrypsinogen B1 [Source:HGNC Symbol;Acc:HGNC:2521]
7	ENSG00000168925	FBgn0052383	ortholog_many2many	CTRB1	chymotrypsinogen B1 [Source:HGNC Symbol;Acc:HGNC:2521]
7	ENSG00000168925	FBgn0085319	ortholog_many2many	CTRB1	chymotrypsinogen B1 [Source:HGNC Symbol;Acc:HGNC:2521]
7	ENSG00000168925	FBgn0250815	ortholog_many2many	CTRB1	chymotrypsinogen B1 [Source:HGNC Symbol;Acc:HGNC:2521]
7	ENSG00000168928	FBgn0001285	ortholog_many2many	CTRB2	chymotrypsinogen B2 [Source:HGNC Symbol;Acc:HGNC:2522]
7	ENSG00000168928	FBgn0003356	ortholog_many2many	CTRB2	chymotrypsinogen B2 [Source:HGNC Symbol;Acc:HGNC:2522]
7	ENSG00000168928	FBgn0003357	ortholog_many2many	CTRB2	chymotrypsinogen B2 [Source:HGNC Symbol;Acc:HGNC:2522]
7	ENSG00000168928	FBgn0003358	ortholog_many2many	CTRB2	chymotrypsinogen B2 [Source:HGNC Symbol;Acc:HGNC:2522]
7	ENSG00000168928	FBgn0020906	ortholog_many2many	CTRB2	chymotrypsinogen B2 [Source:HGNC Symbol;Acc:HGNC:2522]
7	ENSG00000168928	FBgn0023197	ortholog_many2many	CTRB2	chymotrypsinogen B2 [Source:HGNC Symbol;Acc:HGNC:2522]
7	ENSG00000168928	FBgn0030688	ortholog_many2many	CTRB2	chymotrypsinogen B2 [Source:HGNC Symbol;Acc:HGNC:2522]
7	ENSG00000168928	FBgn0031653	ortholog_many2many	CTRB2	chymotrypsinogen B2 [Source:HGNC Symbol;Acc:HGNC:2522]
7	ENSG00000168928	FBgn0031654	ortholog_many2many	CTRB2	chymotrypsinogen B2 [Source:HGNC Symbol;Acc:HGNC:2522]
7	ENSG00000168928	FBgn0035661	ortholog_many2many	CTRB2	chymotrypsinogen B2 [Source:HGNC Symbol;Acc:HGNC:2522]
7	ENSG00000168928	FBgn0035663	ortholog_many2many	CTRB2	chymotrypsinogen B2 [Source:HGNC Symbol;Acc:HGNC:2522]
7	ENSG00000168928	FBgn0035665	ortholog_many2many	CTRB2	chymotrypsinogen B2 [Source:HGNC Symbol;Acc:HGNC:2522]
7	ENSG00000168928	FBgn0035666	ortholog_many2many	CTRB2	chymotrypsinogen B2 [Source:HGNC Symbol;Acc:HGNC:2522]
7	ENSG00000168928	FBgn0035667	ortholog_many2many	CTRB2	chymotrypsinogen B2 [Source:HGNC Symbol;Acc:HGNC:2522]
7	ENSG00000168928	FBgn0035669	ortholog_many2many	CTRB2	chymotrypsinogen B2 [Source:HGNC Symbol;Acc:HGNC:2522]
7	ENSG00000168928	FBgn0035670	ortholog_many2many	CTRB2	chymotrypsinogen B2 [Source:HGNC Symbol;Acc:HGNC:2522]
7	ENSG00000168928	FBgn0035678	ortholog_many2many	CTRB2	chymotrypsinogen B2 [Source:HGNC Symbol;Acc:HGNC:2522]
7	ENSG00000168928	FBgn0035886	ortholog_many2many	CTRB2	chymotrypsinogen B2 [Source:HGNC Symbol;Acc:HGNC:2522]
7	ENSG00000168928	FBgn0035887	ortholog_many2many	CTRB2	chymotrypsinogen B2 [Source:HGNC Symbol;Acc:HGNC:2522]
7	ENSG00000168928	FBgn0036015	ortholog_many2many	CTRB2	chymotrypsinogen B2 [Source:HGNC Symbol;Acc:HGNC:2522]
7	ENSG00000168928	FBgn0036022	ortholog_many2many	CTRB2	chymotrypsinogen B2 [Source:HGNC Symbol;Acc:HGNC:2522]
7	ENSG00000168928	FBgn0036023	ortholog_many2many	CTRB2	chymotrypsinogen B2 [Source:HGNC Symbol;Acc:HGNC:2522]
7	ENSG00000168928	FBgn0036024	ortholog_many2many	CTRB2	chymotrypsinogen B2 [Source:HGNC Symbol;Acc:HGNC:2522]
7	ENSG00000168928	FBgn0036264	ortholog_many2many	CTRB2	chymotrypsinogen B2 [Source:HGNC Symbol;Acc:HGNC:2522]
7	ENSG00000168928	FBgn0036738	ortholog_many2many	CTRB2	chymotrypsinogen B2 [Source:HGNC Symbol;Acc:HGNC:2522]
7	ENSG00000168928	FBgn0038001	ortholog_many2many	CTRB2	chymotrypsinogen B2 [Source:HGNC Symbol;Acc:HGNC:2522]
7	ENSG00000168928	FBgn0038002	ortholog_many2many	CTRB2	chymotrypsinogen B2 [Source:HGNC Symbol;Acc:HGNC:2522]
7	ENSG00000168928	FBgn0038003	ortholog_many2many	CTRB2	chymotrypsinogen B2 [Source:HGNC Symbol;Acc:HGNC:2522]
7	ENSG00000168928	FBgn0038014	ortholog_many2many	CTRB2	chymotrypsinogen B2 [Source:HGNC Symbol;Acc:HGNC:2522]
7	ENSG00000168928	FBgn0039777	ortholog_many2many	CTRB2	chymotrypsinogen B2 [Source:HGNC Symbol;Acc:HGNC:2522]
7	ENSG00000168928	FBgn0039778	ortholog_many2many	CTRB2	chymotrypsinogen B2 [Source:HGNC Symbol;Acc:HGNC:2522]
7	ENSG00000168928	FBgn0040060	ortholog_many2many	CTRB2	chymotrypsinogen B2 [Source:HGNC Symbol;Acc:HGNC:2522]
7	ENSG00000168928	FBgn0052382	ortholog_many2many	CTRB2	chymotrypsinogen B2 [Source:HGNC Symbol;Acc:HGNC:2522]
7	ENSG00000168928	FBgn0052383	ortholog_many2many	CTRB2	chymotrypsinogen B2 [Source:HGNC Symbol;Acc:HGNC:2522]
7	ENSG00000168928	FBgn0085319	ortholog_many2many	CTRB2	chymotrypsinogen B2 [Source:HGNC Symbol;Acc:HGNC:2522]
7	ENSG00000168928	FBgn0250815	ortholog_many2many	CTRB2	chymotrypsinogen B2 [Source:HGNC Symbol;Acc:HGNC:2522]
7	ENSG00000215704	FBgn0001285	ortholog_many2many	CELA2B	chymotrypsin-like elastase family, member 2B [Source:HGNC Symbol;Acc:HGNC:29995]
7	ENSG00000215704	FBgn0003356	ortholog_many2many	CELA2B	chymotrypsin-like elastase family, member 2B [Source:HGNC Symbol;Acc:HGNC:29995]
7	ENSG00000215704	FBgn0003357	ortholog_many2many	CELA2B	chymotrypsin-like elastase family, member 2B [Source:HGNC Symbol;Acc:HGNC:29995]
7	ENSG00000215704	FBgn0003358	ortholog_many2many	CELA2B	chymotrypsin-like elastase family, member 2B [Source:HGNC Symbol;Acc:HGNC:29995]
7	ENSG00000215704	FBgn0020906	ortholog_many2many	CELA2B	chymotrypsin-like elastase family, member 2B [Source:HGNC Symbol;Acc:HGNC:29995]
7	ENSG00000215704	FBgn0023197	ortholog_many2many	CELA2B	chymotrypsin-like elastase family, member 2B [Source:HGNC Symbol;Acc:HGNC:29995]
7	ENSG00000215704	FBgn0030688	ortholog_many2many	CELA2B	chymotrypsin-like elastase family, member 2B [Source:HGNC Symbol;Acc:HGNC:29995]
7	ENSG00000215704	FBgn0031653	ortholog_many2many	CELA2B	chymotrypsin-like elastase family, member 2B [Source:HGNC Symbol;Acc:HGNC:29995]
7	ENSG00000215704	FBgn0031654	ortholog_many2many	CELA2B	chymotrypsin-like elastase family, member 2B [Source:HGNC Symbol;Acc:HGNC:29995]
7	ENSG00000215704	FBgn0035661	ortholog_many2many	CELA2B	chymotrypsin-like elastase family, member 2B [Source:HGNC Symbol;Acc:HGNC:29995]
7	ENSG00000215704	FBgn0035663	ortholog_many2many	CELA2B	chymotrypsin-like elastase family, member 2B [Source:HGNC Symbol;Acc:HGNC:29995]
7	ENSG00000215704	FBgn0035665	ortholog_many2many	CELA2B	chymotrypsin-like elastase family, member 2B [Source:HGNC Symbol;Acc:HGNC:29995]
7	ENSG00000215704	FBgn0035666	ortholog_many2many	CELA2B	chymotrypsin-like elastase family, member 2B [Source:HGNC Symbol;Acc:HGNC:29995]
7	ENSG00000215704	FBgn0035667	ortholog_many2many	CELA2B	chymotrypsin-like elastase family, member 2B [Source:HGNC Symbol;Acc:HGNC:29995]
7	ENSG00000215704	FBgn0035669	ortholog_many2many	CELA2B	chymotrypsin-like elastase family, member 2B [Source:HGNC Symbol;Acc:HGNC:29995]
7	ENSG00000215704	FBgn0035670	ortholog_many2many	CELA2B	chymotrypsin-like elastase family, member 2B [Source:HGNC Symbol;Acc:HGNC:29995]
7	ENSG00000215704	FBgn0035678	ortholog_many2many	CELA2B	chymotrypsin-like elastase family, member 2B [Source:HGNC Symbol;Acc:HGNC:29995]
7	ENSG00000215704	FBgn0035886	ortholog_many2many	CELA2B	chymotrypsin-like elastase family, member 2B [Source:HGNC Symbol;Acc:HGNC:29995]
7	ENSG00000215704	FBgn0035887	ortholog_many2many	CELA2B	chymotrypsin-like elastase family, member 2B [Source:HGNC Symbol;Acc:HGNC:29995]
7	ENSG00000215704	FBgn0036015	ortholog_many2many	CELA2B	chymotrypsin-like elastase family, member 2B [Source:HGNC Symbol;Acc:HGNC:29995]
7	ENSG00000215704	FBgn0036022	ortholog_many2many	CELA2B	chymotrypsin-like elastase family, member 2B [Source:HGNC Symbol;Acc:HGNC:29995]
7	ENSG00000215704	FBgn0036023	ortholog_many2many	CELA2B	chymotrypsin-like elastase family, member 2B [Source:HGNC Symbol;Acc:HGNC:29995]
7	ENSG00000215704	FBgn0036024	ortholog_many2many	CELA2B	chymotrypsin-like elastase family, member 2B [Source:HGNC Symbol;Acc:HGNC:29995]
7	ENSG00000215704	FBgn0036264	ortholog_many2many	CELA2B	chymotrypsin-like elastase family, member 2B [Source:HGNC Symbol;Acc:HGNC:29995]
7	ENSG00000215704	FBgn0036738	ortholog_many2many	CELA2B	chymotrypsin-like elastase family, member 2B [Source:HGNC Symbol;Acc:HGNC:29995]
7	ENSG00000215704	FBgn0038001	ortholog_many2many	CELA2B	chymotrypsin-like elastase family, member 2B [Source:HGNC Symbol;Acc:HGNC:29995]
7	ENSG00000215704	FBgn0038002	ortholog_many2many	CELA2B	chymotrypsin-like elastase family, member 2B [Source:HGNC Symbol;Acc:HGNC:29995]
7	ENSG00000215704	FBgn0038003	ortholog_many2many	CELA2B	chymotrypsin-like elastase family, member 2B [Source:HGNC Symbol;Acc:HGNC:29995]
7	ENSG00000215704	FBgn0038014	ortholog_many2many	CELA2B	chymotrypsin-like elastase family, member 2B [Source:HGNC Symbol;Acc:HGNC:29995]
7	ENSG00000215704	FBgn0039777	ortholog_many2many	CELA2B	chymotrypsin-like elastase family, member 2B [Source:HGNC Symbol;Acc:HGNC:29995]
7	ENSG00000215704	FBgn0039778	ortholog_many2many	CELA2B	chymotrypsin-like elastase family, member 2B [Source:HGNC Symbol;Acc:HGNC:29995]
7	ENSG00000215704	FBgn0040060	ortholog_many2many	CELA2B	chymotrypsin-like elastase family, member 2B [Source:HGNC Symbol;Acc:HGNC:29995]
7	ENSG00000215704	FBgn0052382	ortholog_many2many	CELA2B	chymotrypsin-like elastase family, member 2B [Source:HGNC Symbol;Acc:HGNC:29995]
7	ENSG00000215704	FBgn0052383	ortholog_many2many	CELA2B	chymotrypsin-like elastase family, member 2B [Source:HGNC Symbol;Acc:HGNC:29995]
7	ENSG00000215704	FBgn0085319	ortholog_many2many	CELA2B	chymotrypsin-like elastase family, member 2B [Source:HGNC Symbol;Acc:HGNC:29995]
7	ENSG00000215704	FBgn0250815	ortholog_many2many	CELA2B	chymotrypsin-like elastase family, member 2B [Source:HGNC Symbol;Acc:HGNC:29995]
7	ENSG00000219073	FBgn0001285	ortholog_many2many	CELA3B	chymotrypsin-like elastase family, member 3B [Source:HGNC Symbol;Acc:HGNC:15945]
7	ENSG00000219073	FBgn0003356	ortholog_many2many	CELA3B	chymotrypsin-like elastase family, member 3B [Source:HGNC Symbol;Acc:HGNC:15945]
7	ENSG00000219073	FBgn0003357	ortholog_many2many	CELA3B	chymotrypsin-like elastase family, member 3B [Source:HGNC Symbol;Acc:HGNC:15945]
7	ENSG00000219073	FBgn0003358	ortholog_many2many	CELA3B	chymotrypsin-like elastase family, member 3B [Source:HGNC Symbol;Acc:HGNC:15945]
7	ENSG00000219073	FBgn0020906	ortholog_many2many	CELA3B	chymotrypsin-like elastase family, member 3B [Source:HGNC Symbol;Acc:HGNC:15945]
7	ENSG00000219073	FBgn0023197	ortholog_many2many	CELA3B	chymotrypsin-like elastase family, member 3B [Source:HGNC Symbol;Acc:HGNC:15945]
7	ENSG00000219073	FBgn0030688	ortholog_many2many	CELA3B	chymotrypsin-like elastase family, member 3B [Source:HGNC Symbol;Acc:HGNC:15945]
7	ENSG00000219073	FBgn0031653	ortholog_many2many	CELA3B	chymotrypsin-like elastase family, member 3B [Source:HGNC Symbol;Acc:HGNC:15945]
7	ENSG00000219073	FBgn0031654	ortholog_many2many	CELA3B	chymotrypsin-like elastase family, member 3B [Source:HGNC Symbol;Acc:HGNC:15945]
7	ENSG00000219073	FBgn0035661	ortholog_many2many	CELA3B	chymotrypsin-like elastase family, member 3B [Source:HGNC Symbol;Acc:HGNC:15945]
7	ENSG00000219073	FBgn0035663	ortholog_many2many	CELA3B	chymotrypsin-like elastase family, member 3B [Source:HGNC Symbol;Acc:HGNC:15945]
7	ENSG00000219073	FBgn0035665	ortholog_many2many	CELA3B	chymotrypsin-like elastase family, member 3B [Source:HGNC Symbol;Acc:HGNC:15945]
7	ENSG00000219073	FBgn0035666	ortholog_many2many	CELA3B	chymotrypsin-like elastase family, member 3B [Source:HGNC Symbol;Acc:HGNC:15945]
7	ENSG00000219073	FBgn0035667	ortholog_many2many	CELA3B	chymotrypsin-like elastase family, member 3B [Source:HGNC Symbol;Acc:HGNC:15945]
7	ENSG00000219073	FBgn0035669	ortholog_many2many	CELA3B	chymotrypsin-like elastase family, member 3B [Source:HGNC Symbol;Acc:HGNC:15945]
7	ENSG00000219073	FBgn0035670	ortholog_many2many	CELA3B	chymotrypsin-like elastase family, member 3B [Source:HGNC Symbol;Acc:HGNC:15945]
7	ENSG00000219073	FBgn0035678	ortholog_many2many	CELA3B	chymotrypsin-like elastase family, member 3B [Source:HGNC Symbol;Acc:HGNC:15945]
7	ENSG00000219073	FBgn0035886	ortholog_many2many	CELA3B	chymotrypsin-like elastase family, member 3B [Source:HGNC Symbol;Acc:HGNC:15945]
7	ENSG00000219073	FBgn0035887	ortholog_many2many	CELA3B	chymotrypsin-like elastase family, member 3B [Source:HGNC Symbol;Acc:HGNC:15945]
7	ENSG00000219073	FBgn0036015	ortholog_many2many	CELA3B	chymotrypsin-like elastase family, member 3B [Source:HGNC Symbol;Acc:HGNC:15945]
7	ENSG00000219073	FBgn0036022	ortholog_many2many	CELA3B	chymotrypsin-like elastase family, member 3B [Source:HGNC Symbol;Acc:HGNC:15945]
7	ENSG00000219073	FBgn0036023	ortholog_many2many	CELA3B	chymotrypsin-like elastase family, member 3B [Source:HGNC Symbol;Acc:HGNC:15945]
7	ENSG00000219073	FBgn0036024	ortholog_many2many	CELA3B	chymotrypsin-like elastase family, member 3B [Source:HGNC Symbol;Acc:HGNC:15945]
7	ENSG00000219073	FBgn0036264	ortholog_many2many	CELA3B	chymotrypsin-like elastase family, member 3B [Source:HGNC Symbol;Acc:HGNC:15945]
7	ENSG00000219073	FBgn0036738	ortholog_many2many	CELA3B	chymotrypsin-like elastase family, member 3B [Source:HGNC Symbol;Acc:HGNC:15945]
7	ENSG00000219073	FBgn0038001	ortholog_many2many	CELA3B	chymotrypsin-like elastase family, member 3B [Source:HGNC Symbol;Acc:HGNC:15945]
7	ENSG00000219073	FBgn0038002	ortholog_many2many	CELA3B	chymotrypsin-like elastase family, member 3B [Source:HGNC Symbol;Acc:HGNC:15945]
7	ENSG00000219073	FBgn0038003	ortholog_many2many	CELA3B	chymotrypsin-like elastase family, member 3B [Source:HGNC Symbol;Acc:HGNC:15945]
7	ENSG00000219073	FBgn0038014	ortholog_many2many	CELA3B	chymotrypsin-like elastase family, member 3B [Source:HGNC Symbol;Acc:HGNC:15945]
7	ENSG00000219073	FBgn0039777	ortholog_many2many	CELA3B	chymotrypsin-like elastase family, member 3B [Source:HGNC Symbol;Acc:HGNC:15945]
7	ENSG00000219073	FBgn0039778	ortholog_many2many	CELA3B	chymotrypsin-like elastase family, member 3B [Source:HGNC Symbol;Acc:HGNC:15945]
7	ENSG00000219073	FBgn0040060	ortholog_many2many	CELA3B	chymotrypsin-like elastase family, member 3B [Source:HGNC Symbol;Acc:HGNC:15945]
7	ENSG00000219073	FBgn0052382	ortholog_many2many	CELA3B	chymotrypsin-like elastase family, member 3B [Source:HGNC Symbol;Acc:HGNC:15945]
7	ENSG00000219073	FBgn0052383	ortholog_many2many	CELA3B	chymotrypsin-like elastase family, member 3B [Source:HGNC Symbol;Acc:HGNC:15945]
7	ENSG00000219073	FBgn0085319	ortholog_many2many	CELA3B	chymotrypsin-like elastase family, member 3B [Source:HGNC Symbol;Acc:HGNC:15945]
7	ENSG00000219073	FBgn0250815	ortholog_many2many	CELA3B	chymotrypsin-like elastase family, member 3B [Source:HGNC Symbol;Acc:HGNC:15945]
8	ENSG00000090382	FBgn0004425	ortholog_many2many	LYZ	lysozyme [Source:HGNC Symbol;Acc:HGNC:6740]
8	ENSG00000090382	FBgn0004426	ortholog_many2many	LYZ	lysozyme [Source:HGNC Symbol;Acc:HGNC:6740]
8	ENSG00000090382	FBgn0004427	ortholog_many2many	LYZ	lysozyme [Source:HGNC Symbol;Acc:HGNC:6740]
8	ENSG00000090382	FBgn0004428	ortholog_many2many	LYZ	lysozyme [Source:HGNC Symbol;Acc:HGNC:6740]
8	ENSG00000090382	FBgn0004429	ortholog_many2many	LYZ	lysozyme [Source:HGNC Symbol;Acc:HGNC:6740]
8	ENSG00000090382	FBgn0004430	ortholog_many2many	LYZ	lysozyme [Source:HGNC Symbol;Acc:HGNC:6740]
8	ENSG00000090382	FBgn0004431	ortholog_many2many	LYZ	lysozyme [Source:HGNC Symbol;Acc:HGNC:6740]
8	ENSG00000090382	FBgn0029765	ortholog_many2many	LYZ	lysozyme [Source:HGNC Symbol;Acc:HGNC:6740]
8	ENSG00000090382	FBgn0034092	ortholog_many2many	LYZ	lysozyme [Source:HGNC Symbol;Acc:HGNC:6740]
8	ENSG00000090382	FBgn0034538	ortholog_many2many	LYZ	lysozyme [Source:HGNC Symbol;Acc:HGNC:6740]
8	ENSG00000090382	FBgn0034539	ortholog_many2many	LYZ	lysozyme [Source:HGNC Symbol;Acc:HGNC:6740]
8	ENSG00000090382	FBgn0035813	ortholog_many2many	LYZ	lysozyme [Source:HGNC Symbol;Acc:HGNC:6740]
8	ENSG00000090382	FBgn0050062	ortholog_many2many	LYZ	lysozyme [Source:HGNC Symbol;Acc:HGNC:6740]
8	ENSG00000120563	FBgn0004425	ortholog_many2many	LYZL1	lysozyme-like 1 [Source:HGNC Symbol;Acc:HGNC:30502]
8	ENSG00000120563	FBgn0004426	ortholog_many2many	LYZL1	lysozyme-like 1 [Source:HGNC Symbol;Acc:HGNC:30502]
8	ENSG00000120563	FBgn0004427	ortholog_many2many	LYZL1	lysozyme-like 1 [Source:HGNC Symbol;Acc:HGNC:30502]
8	ENSG00000120563	FBgn0004428	ortholog_many2many	LYZL1	lysozyme-like 1 [Source:HGNC Symbol;Acc:HGNC:30502]
8	ENSG00000120563	FBgn0004429	ortholog_many2many	LYZL1	lysozyme-like 1 [Source:HGNC Symbol;Acc:HGNC:30502]
8	ENSG00000120563	FBgn0004430	ortholog_many2many	LYZL1	lysozyme-like 1 [Source:HGNC Symbol;Acc:HGNC:30502]
8	ENSG00000120563	FBgn0004431	ortholog_many2many	LYZL1	lysozyme-like 1 [Source:HGNC Symbol;Acc:HGNC:30502]
8	ENSG00000120563	FBgn0029765	ortholog_many2many	LYZL1	lysozyme-like 1 [Source:HGNC Symbol;Acc:HGNC:30502]
8	ENSG00000120563	FBgn0034092	ortholog_many2many	LYZL1	lysozyme-like 1 [Source:HGNC Symbol;Acc:HGNC:30502]
8	ENSG00000120563	FBgn0034538	ortholog_many2many	LYZL1	lysozyme-like 1 [Source:HGNC Symbol;Acc:HGNC:30502]
8	ENSG00000120563	FBgn0034539	ortholog_many2many	LYZL1	lysozyme-like 1 [Source:HGNC Symbol;Acc:HGNC:30502]
8	ENSG00000120563	FBgn0035813	ortholog_many2many	LYZL1	lysozyme-like 1 [Source:HGNC Symbol;Acc:HGNC:30502]
8	ENSG00000120563	FBgn0050062	ortholog_many2many	LYZL1	lysozyme-like 1 [Source:HGNC Symbol;Acc:HGNC:30502]
8	ENSG00000141316	FBgn0004425	ortholog_many2many	SPACA3	sperm acrosome associated 3 [Source:HGNC Symbol;Acc:HGNC:16260]
8	ENSG00000141316	FBgn0004426	ortholog_many2many	SPACA3	sperm acrosome associated 3 [Source:HGNC Symbol;Acc:HGNC:16260]
8	ENSG00000141316	FBgn0004427	ortholog_many2many	SPACA3	sperm acrosome associated 3 [Source:HGNC Symbol;Acc:HGNC:16260]
8	ENSG00000141316	FBgn0004428	ortholog_many2many	SPACA3	sperm acrosome associated 3 [Source:HGNC Symbol;Acc:HGNC:16260]
8	ENSG00000141316	FBgn0004429	ortholog_many2many	SPACA3	sperm acrosome associated 3 [Source:HGNC Symbol;Acc:HGNC:16260]
8	ENSG00000141316	FBgn0004430	ortholog_many2many	SPACA3	sperm acrosome associated 3 [Source:HGNC Symbol;Acc:HGNC:16260]
8	ENSG00000141316	FBgn0004431	ortholog_many2many	SPACA3	sperm acrosome associated 3 [Source:HGNC Symbol;Acc:HGNC:16260]
8	ENSG00000141316	FBgn0029765	ortholog_many2many	SPACA3	sperm acrosome associated 3 [Source:HGNC Symbol;Acc:HGNC:16260]
8	ENSG00000141316	FBgn0034092	ortholog_many2many	SPACA3	sperm acrosome associated 3 [Source:HGNC Symbol;Acc:HGNC:16260]
8	ENSG00000141316	FBgn0034538	ortholog_many2many	SPACA3	sperm acrosome associated 3 [Source:HGNC Symbol;Acc:HGNC:16260]
8	ENSG00000141316	FBgn0034539	ortholog_many2many	SPACA3	sperm acrosome associated 3 [Source:HGNC Symbol;Acc:HGNC:16260]
8	ENSG00000141316	FBgn0035813	ortholog_many2many	SPACA3	sperm acrosome associated 3 [Source:HGNC Symbol;Acc:HGNC:16260]
8	ENSG00000141316	FBgn0050062	ortholog_many2many	SPACA3	sperm acrosome associated 3 [Source:HGNC Symbol;Acc:HGNC:16260]
8	ENSG00000151033	FBgn0004425	ortholog_many2many	LYZL2	lysozyme-like 2 [Source:HGNC Symbol;Acc:HGNC:29613]
8	ENSG00000151033	FBgn0004426	ortholog_many2many	LYZL2	lysozyme-like 2 [Source:HGNC Symbol;Acc:HGNC:29613]
8	ENSG00000151033	FBgn0004427	ortholog_many2many	LYZL2	lysozyme-like 2 [Source:HGNC Symbol;Acc:HGNC:29613]
8	ENSG00000151033	FBgn0004428	ortholog_many2many	LYZL2	lysozyme-like 2 [Source:HGNC Symbol;Acc:HGNC:29613]
8	ENSG00000151033	FBgn0004429	ortholog_many2many	LYZL2	lysozyme-like 2 [Source:HGNC Symbol;Acc:HGNC:29613]
8	ENSG00000151033	FBgn0004430	ortholog_many2many	LYZL2	lysozyme-like 2 [Source:HGNC Symbol;Acc:HGNC:29613]
8	ENSG00000151033	FBgn0004431	ortholog_many2many	LYZL2	lysozyme-like 2 [Source:HGNC Symbol;Acc:HGNC:29613]
8	ENSG00000151033	FBgn0029765	ortholog_many2many	LYZL2	lysozyme-like 2 [Source:HGNC Symbol;Acc:HGNC:29613]
8	ENSG00000151033	FBgn0034092	ortholog_many2many	LYZL2	lysozyme-like 2 [Source:HGNC Symbol;Acc:HGNC:29613]
8	ENSG00000151033	FBgn0034538	ortholog_many2many	LYZL2	lysozyme-like 2 [Source:HGNC Symbol;Acc:HGNC:29613]
8	ENSG00000151033	FBgn0034539	ortholog_many2many	LYZL2	lysozyme-like 2 [Source:HGNC Symbol;Acc:HGNC:29613]
8	ENSG00000151033	FBgn0035813	ortholog_many2many	LYZL2	lysozyme-like 2 [Source:HGNC Symbol;Acc:HGNC:29613]
8	ENSG00000151033	FBgn0050062	ortholog_many2many	LYZL2	lysozyme-like 2 [Source:HGNC Symbol;Acc:HGNC:29613]
8	ENSG00000157093	FBgn0004425	ortholog_many2many	LYZL4	lysozyme-like 4 [Source:HGNC Symbol;Acc:HGNC:28387]
8	ENSG00000157093	FBgn0004426	ortholog_many2many	LYZL4	lysozyme-like 4 [Source:HGNC Symbol;Acc:HGNC:28387]
8	ENSG00000157093	FBgn0004427	ortholog_many2many	LYZL4	lysozyme-like 4 [Source:HGNC Symbol;Acc:HGNC:28387]
8	ENSG00000157093	FBgn0004428	ortholog_many2many	LYZL4	lysozyme-like 4 [Source:HGNC Symbol;Acc:HGNC:28387]
8	ENSG00000157093	FBgn0004429	ortholog_many2many	LYZL4	lysozyme-like 4 [Source:HGNC Symbol;Acc:HGNC:28387]
8	ENSG00000157093	FBgn0004430	ortholog_many2many	LYZL4	lysozyme-like 4 [Source:HGNC Symbol;Acc:HGNC:28387]
8	ENSG00000157093	FBgn0004431	ortholog_many2many	LYZL4	lysozyme-like 4 [Source:HGNC Symbol;Acc:HGNC:28387]
8	ENSG00000157093	FBgn0029765	ortholog_many2many	LYZL4	lysozyme-like 4 [Source:HGNC Symbol;Acc:HGNC:28387]
8	ENSG00000157093	FBgn0034092	ortholog_many2many	LYZL4	lysozyme-like 4 [Source:HGNC Symbol;Acc:HGNC:28387]
8	ENSG00000157093	FBgn0034538	ortholog_many2many	LYZL4	lysozyme-like 4 [Source:HGNC Symbol;Acc:HGNC:28387]
8	ENSG00000157093	FBgn0034539	ortholog_many2many	LYZL4	lysozyme-like 4 [Source:HGNC Symbol;Acc:HGNC:28387]
8	ENSG00000157093	FBgn0035813	ortholog_many2many	LYZL4	lysozyme-like 4 [Source:HGNC Symbol;Acc:HGNC:28387]
8	ENSG00000157093	FBgn0050062	ortholog_many2many	LYZL4	lysozyme-like 4 [Source:HGNC Symbol;Acc:HGNC:28387]
8	ENSG00000167531	FBgn0004425	ortholog_many2many	LALBA	lactalbumin, alpha- [Source:HGNC Symbol;Acc:HGNC:6480]
8	ENSG00000167531	FBgn0004426	ortholog_many2many	LALBA	lactalbumin, alpha- [Source:HGNC Symbol;Acc:HGNC:6480]
8	ENSG00000167531	FBgn0004427	ortholog_many2many	LALBA	lactalbumin, alpha- [Source:HGNC Symbol;Acc:HGNC:6480]
8	ENSG00000167531	FBgn0004428	ortholog_many2many	LALBA	lactalbumin, alpha- [Source:HGNC Symbol;Acc:HGNC:6480]
8	ENSG00000167531	FBgn0004429	ortholog_many2many	LALBA	lactalbumin, alpha- [Source:HGNC Symbol;Acc:HGNC:6480]
8	ENSG00000167531	FBgn0004430	ortholog_many2many	LALBA	lactalbumin, alpha- [Source:HGNC Symbol;Acc:HGNC:6480]
8	ENSG00000167531	FBgn0004431	ortholog_many2many	LALBA	lactalbumin, alpha- [Source:HGNC Symbol;Acc:HGNC:6480]
8	ENSG00000167531	FBgn0029765	ortholog_many2many	LALBA	lactalbumin, alpha- [Source:HGNC Symbol;Acc:HGNC:6480]
8	ENSG00000167531	FBgn0034092	ortholog_many2many	LALBA	lactalbumin, alpha- [Source:HGNC Symbol;Acc:HGNC:6480]
8	ENSG00000167531	FBgn0034538	ortholog_many2many	LALBA	lactalbumin, alpha- [Source:HGNC Symbol;Acc:HGNC:6480]
8	ENSG00000167531	FBgn0034539	ortholog_many2many	LALBA	lactalbumin, alpha- [Source:HGNC Symbol;Acc:HGNC:6480]
8	ENSG00000167531	FBgn0035813	ortholog_many2many	LALBA	lactalbumin, alpha- [Source:HGNC Symbol;Acc:HGNC:6480]
8	ENSG00000167531	FBgn0050062	ortholog_many2many	LALBA	lactalbumin, alpha- [Source:HGNC Symbol;Acc:HGNC:6480]
8	ENSG00000171478	FBgn0004425	ortholog_many2many	SPACA5B	sperm acrosome associated 5B [Source:HGNC Symbol;Acc:HGNC:19142]
8	ENSG00000171478	FBgn0004426	ortholog_many2many	SPACA5B	sperm acrosome associated 5B [Source:HGNC Symbol;Acc:HGNC:19142]
8	ENSG00000171478	FBgn0004427	ortholog_many2many	SPACA5B	sperm acrosome associated 5B [Source:HGNC Symbol;Acc:HGNC:19142]
8	ENSG00000171478	FBgn0004428	ortholog_many2many	SPACA5B	sperm acrosome associated 5B [Source:HGNC Symbol;Acc:HGNC:19142]
8	ENSG00000171478	FBgn0004429	ortholog_many2many	SPACA5B	sperm acrosome associated 5B [Source:HGNC Symbol;Acc:HGNC:19142]
8	ENSG00000171478	FBgn0004430	ortholog_many2many	SPACA5B	sperm acrosome associated 5B [Source:HGNC Symbol;Acc:HGNC:19142]
8	ENSG00000171478	FBgn0004431	ortholog_many2many	SPACA5B	sperm acrosome associated 5B [Source:HGNC Symbol;Acc:HGNC:19142]
8	ENSG00000171478	FBgn0029765	ortholog_many2many	SPACA5B	sperm acrosome associated 5B [Source:HGNC Symbol;Acc:HGNC:19142]
8	ENSG00000171478	FBgn0034092	ortholog_many2many	SPACA5B	sperm acrosome associated 5B [Source:HGNC Symbol;Acc:HGNC:19142]
8	ENSG00000171478	FBgn0034538	ortholog_many2many	SPACA5B	sperm acrosome associated 5B [Source:HGNC Symbol;Acc:HGNC:19142]
8	ENSG00000171478	FBgn0034539	ortholog_many2many	SPACA5B	sperm acrosome associated 5B [Source:HGNC Symbol;Acc:HGNC:19142]
8	ENSG00000171478	FBgn0035813	ortholog_many2many	SPACA5B	sperm acrosome associated 5B [Source:HGNC Symbol;Acc:HGNC:19142]
8	ENSG00000171478	FBgn0050062	ortholog_many2many	SPACA5B	sperm acrosome associated 5B [Source:HGNC Symbol;Acc:HGNC:19142]
8	ENSG00000171489	FBgn0004425	ortholog_many2many	SPACA5	sperm acrosome associated 5 [Source:HGNC Symbol;Acc:HGNC:31353]
8	ENSG00000171489	FBgn0004426	ortholog_many2many	SPACA5	sperm acrosome associated 5 [Source:HGNC Symbol;Acc:HGNC:31353]
8	ENSG00000171489	FBgn0004427	ortholog_many2many	SPACA5	sperm acrosome associated 5 [Source:HGNC Symbol;Acc:HGNC:31353]
8	ENSG00000171489	FBgn0004428	ortholog_many2many	SPACA5	sperm acrosome associated 5 [Source:HGNC Symbol;Acc:HGNC:31353]
8	ENSG00000171489	FBgn0004429	ortholog_many2many	SPACA5	sperm acrosome associated 5 [Source:HGNC Symbol;Acc:HGNC:31353]
8	ENSG00000171489	FBgn0004430	ortholog_many2many	SPACA5	sperm acrosome associated 5 [Source:HGNC Symbol;Acc:HGNC:31353]
8	ENSG00000171489	FBgn0004431	ortholog_many2many	SPACA5	sperm acrosome associated 5 [Source:HGNC Symbol;Acc:HGNC:31353]
8	ENSG00000171489	FBgn0029765	ortholog_many2many	SPACA5	sperm acrosome associated 5 [Source:HGNC Symbol;Acc:HGNC:31353]
8	ENSG00000171489	FBgn0034092	ortholog_many2many	SPACA5	sperm acrosome associated 5 [Source:HGNC Symbol;Acc:HGNC:31353]
8	ENSG00000171489	FBgn0034538	ortholog_many2many	SPACA5	sperm acrosome associated 5 [Source:HGNC Symbol;Acc:HGNC:31353]
8	ENSG00000171489	FBgn0034539	ortholog_many2many	SPACA5	sperm acrosome associated 5 [Source:HGNC Symbol;Acc:HGNC:31353]
8	ENSG00000171489	FBgn0035813	ortholog_many2many	SPACA5	sperm acrosome associated 5 [Source:HGNC Symbol;Acc:HGNC:31353]
8	ENSG00000171489	FBgn0050062	ortholog_many2many	SPACA5	sperm acrosome associated 5 [Source:HGNC Symbol;Acc:HGNC:31353]
8	ENSG00000275722	FBgn0004425	ortholog_many2many	LYZL6	lysozyme-like 6 [Source:HGNC Symbol;Acc:HGNC:29614]
8	ENSG00000275722	FBgn0004426	ortholog_many2many	LYZL6	lysozyme-like 6 [Source:HGNC Symbol;Acc:HGNC:29614]
8	ENSG00000275722	FBgn0004427	ortholog_many2many	LYZL6	lysozyme-like 6 [Source:HGNC Symbol;Acc:HGNC:29614]
8	ENSG00000275722	FBgn0004428	ortholog_many2many	LYZL6	lysozyme-like 6 [Source:HGNC Symbol;Acc:HGNC:29614]
8	ENSG00000275722	FBgn0004429	ortholog_many2many	LYZL6	lysozyme-like 6 [Source:HGNC Symbol;Acc:HGNC:29614]
8	ENSG00000275722	FBgn0004430	ortholog_many2many	LYZL6	lysozyme-like 6 [Source:HGNC Symbol;Acc:HGNC:29614]
8	ENSG00000275722	FBgn0004431	ortholog_many2many	LYZL6	lysozyme-like 6 [Source:HGNC Symbol;Acc:HGNC:29614]
8	ENSG00000275722	FBgn0029765	ortholog_many2many	LYZL6	lysozyme-like 6 [Source:HGNC Symbol;Acc:HGNC:29614]
8	ENSG00000275722	FBgn0034092	ortholog_many2many	LYZL6	lysozyme-like 6 [Source:HGNC Symbol;Acc:HGNC:29614]
8	ENSG00000275722	FBgn0034538	ortholog_many2many	LYZL6	lysozyme-like 6 [Source:HGNC Symbol;Acc:HGNC:29614]
8	ENSG00000275722	FBgn0034539	ortholog_many2many	LYZL6	lysozyme-like 6 [Source:HGNC Symbol;Acc:HGNC:29614]
8	ENSG00000275722	FBgn0035813	ortholog_many2many	LYZL6	lysozyme-like 6 [Source:HGNC Symbol;Acc:HGNC:29614]
8	ENSG00000275722	FBgn0050062	ortholog_many2many	LYZL6	lysozyme-like 6 [Source:HGNC Symbol;Acc:HGNC:29614]
9	ENSG00000043591	FBgn0038063	ortholog_many2many	ADRB1	adrenoceptor beta 1 [Source:HGNC Symbol;Acc:HGNC:285]
9	ENSG00000043591	FBgn0038980	ortholog_many2many	ADRB1	adrenoceptor beta 1 [Source:HGNC Symbol;Acc:HGNC:285]
9	ENSG00000169252	FBgn0038063	ortholog_many2many	ADRB2	adrenoceptor beta 2, surface [Source:HGNC Symbol;Acc:HGNC:286]
9	ENSG00000169252	FBgn0038980	ortholog_many2many	ADRB2	adrenoceptor beta 2, surface [Source:HGNC Symbol;Acc:HGNC:286]
9	ENSG00000188778	FBgn0038063	ortholog_many2many	ADRB3	adrenoceptor beta 3 [Source:HGNC Symbol;Acc:HGNC:288]
9	ENSG00000188778	FBgn0038980	ortholog_many2many	ADRB3	adrenoceptor beta 3 [Source:HGNC Symbol;Acc:HGNC:288]
10	ENSG00000054277	FBgn0002940	ortholog_many2many	OPN3	opsin 3 [Source:HGNC Symbol;Acc:HGNC:14007]
10	ENSG00000054277	FBgn0003248	ortholog_many2many	OPN3	opsin 3 [Source:HGNC Symbol;Acc:HGNC:14007]
10	ENSG00000054277	FBgn0003249	ortholog_many2many	OPN3	opsin 3 [Source:HGNC Symbol;Acc:HGNC:14007]
10	ENSG00000054277	FBgn0003250	ortholog_many2many	OPN3	opsin 3 [Source:HGNC Symbol;Acc:HGNC:14007]
10	ENSG00000054277	FBgn0014019	ortholog_many2many	OPN3	opsin 3 [Source:HGNC Symbol;Acc:HGNC:14007]
10	ENSG00000054277	FBgn0019940	ortholog_many2many	OPN3	opsin 3 [Source:HGNC Symbol;Acc:HGNC:14007]
10	ENSG00000054277	FBgn0036260	ortholog_many2many	OPN3	opsin 3 [Source:HGNC Symbol;Acc:HGNC:14007]
10	ENSG00000102076	FBgn0002940	ortholog_many2many	OPN1LW	opsin 1 (cone pigments), long-wave-sensitive [Source:HGNC Symbol;Acc:HGNC:9936]
10	ENSG00000102076	FBgn0003248	ortholog_many2many	OPN1LW	opsin 1 (cone pigments), long-wave-sensitive [Source:HGNC Symbol;Acc:HGNC:9936]
10	ENSG00000102076	FBgn0003249	ortholog_many2many	OPN1LW	opsin 1 (cone pigments), long-wave-sensitive [Source:HGNC Symbol;Acc:HGNC:9936]
10	ENSG00000102076	FBgn0003250	ortholog_many2many	OPN1LW	opsin 1 (cone pigments), long-wave-sensitive [Source:HGNC Symbol;Acc:HGNC:9936]
10	ENSG00000102076	FBgn0014019	ortholog_many2many	OPN1LW	opsin 1 (cone pigments), long-wave-sensitive [Source:HGNC Symbol;Acc:HGNC:9936]
10	ENSG00000102076	FBgn0019940	ortholog_many2many	OPN1LW	opsin 1 (cone pigments), long-wave-sensitive [Source:HGNC Symbol;Acc:HGNC:9936]
10	ENSG00000102076	FBgn0036260	ortholog_many2many	OPN1LW	opsin 1 (cone pigments), long-wave-sensitive [Source:HGNC Symbol;Acc:HGNC:9936]
10	ENSG00000122375	FBgn0002940	ortholog_many2many	OPN4	opsin 4 [Source:HGNC Symbol;Acc:HGNC:14449]
10	ENSG00000122375	FBgn0003248	ortholog_many2many	OPN4	opsin 4 [Source:HGNC Symbol;Acc:HGNC:14449]
10	ENSG00000122375	FBgn0003249	ortholog_many2many	OPN4	opsin 4 [Source:HGNC Symbol;Acc:HGNC:14449]
10	ENSG00000122375	FBgn0003250	ortholog_many2many	OPN4	opsin 4 [Source:HGNC Symbol;Acc:HGNC:14449]
10	ENSG00000122375	FBgn0014019	ortholog_many2many	OPN4	opsin 4 [Source:HGNC Symbol;Acc:HGNC:14449]
10	ENSG00000122375	FBgn0019940	ortholog_many2many	OPN4	opsin 4 [Source:HGNC Symbol;Acc:HGNC:14449]
10	ENSG00000122375	FBgn0036260	ortholog_many2many	OPN4	opsin 4 [Source:HGNC Symbol;Acc:HGNC:14449]
10	ENSG00000124818	FBgn0002940	ortholog_many2many	OPN5	opsin 5 [Source:HGNC Symbol;Acc:HGNC:19992]
10	ENSG00000124818	FBgn0003248	ortholog_many2many	OPN5	opsin 5 [Source:HGNC Symbol;Acc:HGNC:19992]
10	ENSG00000124818	FBgn0003249	ortholog_many2many	OPN5	opsin 5 [Source:HGNC Symbol;Acc:HGNC:19992]
10	ENSG00000124818	FBgn0003250	ortholog_many2many	OPN5	opsin 5 [Source:HGNC Symbol;Acc:HGNC:19992]
10	ENSG00000124818	FBgn0014019	ortholog_many2many	OPN5	opsin 5 [Source:HGNC Symbol;Acc:HGNC:19992]
10	ENSG00000124818	FBgn0019940	ortholog_many2many	OPN5	opsin 5 [Source:HGNC Symbol;Acc:HGNC:19992]
10	ENSG00000124818	FBgn0036260	ortholog_many2many	OPN5	opsin 5 [Source:HGNC Symbol;Acc:HGNC:19992]
10	ENSG00000128617	FBgn0002940	ortholog_many2many	OPN1SW	opsin 1 (cone pigments), short-wave-sensitive [Source:HGNC Symbol;Acc:HGNC:1012]
10	ENSG00000128617	FBgn0003248	ortholog_many2many	OPN1SW	opsin 1 (cone pigments), short-wave-sensitive [Source:HGNC Symbol;Acc:HGNC:1012]
10	ENSG00000128617	FBgn0003249	ortholog_many2many	OPN1SW	opsin 1 (cone pigments), short-wave-sensitive [Source:HGNC Symbol;Acc:HGNC:1012]
10	ENSG00000128617	FBgn0003250	ortholog_many2many	OPN1SW	opsin 1 (cone pigments), short-wave-sensitive [Source:HGNC Symbol;Acc:HGNC:1012]
10	ENSG00000128617	FBgn0014019	ortholog_many2many	OPN1SW	opsin 1 (cone pigments), short-wave-sensitive [Source:HGNC Symbol;Acc:HGNC:1012]
10	ENSG00000128617	FBgn0019940	ortholog_many2many	OPN1SW	opsin 1 (cone pigments), short-wave-sensitive [Source:HGNC Symbol;Acc:HGNC:1012]
10	ENSG00000128617	FBgn0036260	ortholog_many2many	OPN1SW	opsin 1 (cone pigments), short-wave-sensitive [Source:HGNC Symbol;Acc:HGNC:1012]
10	ENSG00000163914	FBgn0002940	ortholog_many2many	RHO	rhodopsin [Source:HGNC Symbol;Acc:HGNC:10012]
10	ENSG00000163914	FBgn0003248	ortholog_many2many	RHO	rhodopsin [Source:HGNC Symbol;Acc:HGNC:10012]
10	ENSG00000163914	FBgn0003249	ortholog_many2many	RHO	rhodopsin [Source:HGNC Symbol;Acc:HGNC:10012]
10	ENSG00000163914	FBgn0003250	ortholog_many2many	RHO	rhodopsin [Source:HGNC Symbol;Acc:HGNC:10012]
10	ENSG00000163914	FBgn0014019	ortholog_many2many	RHO	rhodopsin [Source:HGNC Symbol;Acc:HGNC:10012]
10	ENSG00000163914	FBgn0019940	ortholog_many2many	RHO	rhodopsin [Source:HGNC Symbol;Acc:HGNC:10012]
10	ENSG00000163914	FBgn0036260	ortholog_many2many	RHO	rhodopsin [Source:HGNC Symbol;Acc:HGNC:10012]
10	ENSG00000166160	FBgn0002940	ortholog_many2many	OPN1MW2	opsin 1 (cone pigments), medium-wave-sensitive 2 [Source:HGNC Symbol;Acc:HGNC:26952]
10	ENSG00000166160	FBgn0003248	ortholog_many2many	OPN1MW2	opsin 1 (cone pigments), medium-wave-sensitive 2 [Source:HGNC Symbol;Acc:HGNC:26952]
10	ENSG00000166160	FBgn0003249	ortholog_many2many	OPN1MW2	opsin 1 (cone pigments), medium-wave-sensitive 2 [Source:HGNC Symbol;Acc:HGNC:26952]
10	ENSG00000166160	FBgn0003250	ortholog_many2many	OPN1MW2	opsin 1 (cone pigments), medium-wave-sensitive 2 [Source:HGNC Symbol;Acc:HGNC:26952]
10	ENSG00000166160	FBgn0014019	ortholog_many2many	OPN1MW2	opsin 1 (cone pigments), medium-wave-sensitive 2 [Source:HGNC Symbol;Acc:HGNC:26952]
10	ENSG00000166160	FBgn0019940	ortholog_many2many	OPN1MW2	opsin 1 (cone pigments), medium-wave-sensitive 2 [Source:HGNC Symbol;Acc:HGNC:26952]
10	ENSG00000166160	FBgn0036260	ortholog_many2many	OPN1MW2	opsin 1 (cone pigments), medium-wave-sensitive 2 [Source:HGNC Symbol;Acc:HGNC:26952]
10	ENSG00000180245	FBgn0002940	ortholog_many2many	RRH	retinal pigment epithelium-derived rhodopsin homolog [Source:HGNC Symbol;Acc:HGNC:10450]
10	ENSG00000180245	FBgn0003248	ortholog_many2many	RRH	retinal pigment epithelium-derived rhodopsin homolog [Source:HGNC Symbol;Acc:HGNC:10450]
10	ENSG00000180245	FBgn0003249	ortholog_many2many	RRH	retinal pigment epithelium-derived rhodopsin homolog [Source:HGNC Symbol;Acc:HGNC:10450]
10	ENSG00000180245	FBgn0003250	ortholog_many2many	RRH	retinal pigment epithelium-derived rhodopsin homolog [Source:HGNC Symbol;Acc:HGNC:10450]
10	ENSG00000180245	FBgn0014019	ortholog_many2many	RRH	retinal pigment epithelium-derived rhodopsin homolog [Source:HGNC Symbol;Acc:HGNC:10450]
10	ENSG00000180245	FBgn0019940	ortholog_many2many	RRH	retinal pigment epithelium-derived rhodopsin homolog [Source:HGNC Symbol;Acc:HGNC:10450]
10	ENSG00000180245	FBgn0036260	ortholog_many2many	RRH	retinal pigment epithelium-derived rhodopsin homolog [Source:HGNC Symbol;Acc:HGNC:10450]
10	ENSG00000268221	FBgn0002940	ortholog_many2many	OPN1MW	opsin 1 (cone pigments), medium-wave-sensitive [Source:HGNC Symbol;Acc:HGNC:4206]
10	ENSG00000268221	FBgn0003248	ortholog_many2many	OPN1MW	opsin 1 (cone pigments), medium-wave-sensitive [Source:HGNC Symbol;Acc:HGNC:4206]
10	ENSG00000268221	FBgn0003249	ortholog_many2many	OPN1MW	opsin 1 (cone pigments), medium-wave-sensitive [Source:HGNC Symbol;Acc:HGNC:4206]
10	ENSG00000268221	FBgn0003250	ortholog_many2many	OPN1MW	opsin 1 (cone pigments), medium-wave-sensitive [Source:HGNC Symbol;Acc:HGNC:4206]
10	ENSG00000268221	FBgn0014019	ortholog_many2many	OPN1MW	opsin 1 (cone pigments), medium-wave-sensitive [Source:HGNC Symbol;Acc:HGNC:4206]
10	ENSG00000268221	FBgn0019940	ortholog_many2many	OPN1MW	opsin 1 (cone pigments), medium-wave-sensitive [Source:HGNC Symbol;Acc:HGNC:4206]
10	ENSG00000268221	FBgn0036260	ortholog_many2many	OPN1MW	opsin 1 (cone pigments), medium-wave-sensitive [Source:HGNC Symbol;Acc:HGNC:4206]
10	ENSG00000269433	FBgn0002940	ortholog_many2many	OPN1MW	opsin 1 (cone pigments), medium-wave-sensitive [Source:HGNC Symbol;Acc:HGNC:4206]
10	ENSG00000269433	FBgn0003248	ortholog_many2many	OPN1MW	opsin 1 (cone pigments), medium-wave-sensitive [Source:HGNC Symbol;Acc:HGNC:4206]
10	ENSG00000269433	FBgn0003249	ortholog_many2many	OPN1MW	opsin 1 (cone pigments), medium-wave-sensitive [Source:HGNC Symbol;Acc:HGNC:4206]
10	ENSG00000269433	FBgn0003250	ortholog_many2many	OPN1MW	opsin 1 (cone pigments), medium-wave-sensitive [Source:HGNC Symbol;Acc:HGNC:4206]
10	ENSG00000269433	FBgn0014019	ortholog_many2many	OPN1MW	opsin 1 (cone pigments), medium-wave-sensitive [Source:HGNC Symbol;Acc:HGNC:4206]
10	ENSG00000269433	FBgn0019940	ortholog_many2many	OPN1MW	opsin 1 (cone pigments), medium-wave-sensitive [Source:HGNC Symbol;Acc:HGNC:4206]
10	ENSG00000269433	FBgn0036260	ortholog_many2many	OPN1MW	opsin 1 (cone pigments), medium-wave-sensitive [Source:HGNC Symbol;Acc:HGNC:4206]
11	ENSG00000066322	FBgn0037534	ortholog_many2many	ELOVL1	ELOVL fatty acid elongase 1 [Source:HGNC Symbol;Acc:HGNC:14418]
11	ENSG00000066322	FBgn0038983	ortholog_many2many	ELOVL1	ELOVL fatty acid elongase 1 [Source:HGNC Symbol;Acc:HGNC:14418]
11	ENSG00000066322	FBgn0038986	ortholog_many2many	ELOVL1	ELOVL fatty acid elongase 1 [Source:HGNC Symbol;Acc:HGNC:14418]
11	ENSG00000066322	FBgn0051522	ortholog_many2many	ELOVL1	ELOVL fatty acid elongase 1 [Source:HGNC Symbol;Acc:HGNC:14418]
11	ENSG00000066322	FBgn0051523	ortholog_many2many	ELOVL1	ELOVL fatty acid elongase 1 [Source:HGNC Symbol;Acc:HGNC:14418]
11	ENSG00000066322	FBgn0053110	ortholog_many2many	ELOVL1	ELOVL fatty acid elongase 1 [Source:HGNC Symbol;Acc:HGNC:14418]
11	ENSG00000066322	FBgn0260942	ortholog_many2many	ELOVL1	ELOVL fatty acid elongase 1 [Source:HGNC Symbol;Acc:HGNC:14418]
11	ENSG00000164181	FBgn0037534	ortholog_many2many	ELOVL7	ELOVL fatty acid elongase 7 [Source:HGNC Symbol;Acc:HGNC:26292]
11	ENSG00000164181	FBgn0038983	ortholog_many2many	ELOVL7	ELOVL fatty acid elongase 7 [Source:HGNC Symbol;Acc:HGNC:26292]
11	ENSG00000164181	FBgn0038986	ortholog_many2many	ELOVL7	ELOVL fatty acid elongase 7 [Source:HGNC Symbol;Acc:HGNC:26292]
11	ENSG00000164181	FBgn0051522	ortholog_many2many	ELOVL7	ELOVL fatty acid elongase 7 [Source:HGNC Symbol;Acc:HGNC:26292]
11	ENSG00000164181	FBgn0051523	ortholog_many2many	ELOVL7	ELOVL fatty acid elongase 7 [Source:HGNC Symbol;Acc:HGNC:26292]
11	ENSG00000164181	FBgn0053110	ortholog_many2many	ELOVL7	ELOVL fatty acid elongase 7 [Source:HGNC Symbol;Acc:HGNC:26292]
11	ENSG00000164181	FBgn0260942	ortholog_many2many	ELOVL7	ELOVL fatty acid elongase 7 [Source:HGNC Symbol;Acc:HGNC:26292]
12	ENSG00000069812	FBgn0001168	ortholog_many2many	HES2	hes family bHLH transcription factor 2 [Source:HGNC Symbol;Acc:HGNC:16005]
12	ENSG00000069812	FBgn0010109	ortholog_many2many	HES2	hes family bHLH transcription factor 2 [Source:HGNC Symbol;Acc:HGNC:16005]
12	ENSG00000069812	FBgn0032741	ortholog_many2many	HES2	hes family bHLH transcription factor 2 [Source:HGNC Symbol;Acc:HGNC:16005]
12	ENSG00000114315	FBgn0001168	ortholog_many2many	HES1	hes family bHLH transcription factor 1 [Source:HGNC Symbol;Acc:HGNC:5192]
12	ENSG00000114315	FBgn0010109	ortholog_many2many	HES1	hes family bHLH transcription factor 1 [Source:HGNC Symbol;Acc:HGNC:5192]
12	ENSG00000114315	FBgn0032741	ortholog_many2many	HES1	hes family bHLH transcription factor 1 [Source:HGNC Symbol;Acc:HGNC:5192]
12	ENSG00000188290	FBgn0001168	ortholog_many2many	HES4	hes family bHLH transcription factor 4 [Source:HGNC Symbol;Acc:HGNC:24149]
12	ENSG00000188290	FBgn0010109	ortholog_many2many	HES4	hes family bHLH transcription factor 4 [Source:HGNC Symbol;Acc:HGNC:24149]
12	ENSG00000188290	FBgn0032741	ortholog_many2many	HES4	hes family bHLH transcription factor 4 [Source:HGNC Symbol;Acc:HGNC:24149]
13	ENSG00000071073	FBgn0036446	ortholog_many2many	MGAT4A	mannosyl (alpha-1,3-)-glycoprotein beta-1,4-N-acetylglucosaminyltransferase, isozyme A [Source:HGNC Symbol;Acc:HGNC:7047]
13	ENSG00000071073	FBgn0036447	ortholog_many2many	MGAT4A	mannosyl (alpha-1,3-)-glycoprotein beta-1,4-N-acetylglucosaminyltransferase, isozyme A [Source:HGNC Symbol;Acc:HGNC:7047]
13	ENSG00000161013	FBgn0036446	ortholog_many2many	MGAT4B	mannosyl (alpha-1,3-)-glycoprotein beta-1,4-N-acetylglucosaminyltransferase, isozyme B [Source:HGNC Symbol;Acc:HGNC:7048]
13	ENSG00000161013	FBgn0036447	ortholog_many2many	MGAT4B	mannosyl (alpha-1,3-)-glycoprotein beta-1,4-N-acetylglucosaminyltransferase, isozyme B [Source:HGNC Symbol;Acc:HGNC:7048]
13	ENSG00000182050	FBgn0036446	ortholog_many2many	MGAT4C	MGAT4 family, member C [Source:HGNC Symbol;Acc:HGNC:30871]
13	ENSG00000182050	FBgn0036447	ortholog_many2many	MGAT4C	MGAT4 family, member C [Source:HGNC Symbol;Acc:HGNC:30871]
13	ENSG00000205301	FBgn0036446	ortholog_many2many	MGAT4D	MGAT4 family, member D [Source:HGNC Symbol;Acc:HGNC:43619]
13	ENSG00000205301	FBgn0036447	ortholog_many2many	MGAT4D	MGAT4 family, member D [Source:HGNC Symbol;Acc:HGNC:43619]
14	ENSG00000089280	FBgn0011571	ortholog_many2many	FUS	FUS RNA binding protein [Source:HGNC Symbol;Acc:HGNC:4010]
14	ENSG00000089280	FBgn0037939	ortholog_many2many	FUS	FUS RNA binding protein [Source:HGNC Symbol;Acc:HGNC:4010]
14	ENSG00000182944	FBgn0011571	ortholog_many2many	EWSR1	EWS RNA-binding protein 1 [Source:HGNC Symbol;Acc:HGNC:3508]
14	ENSG00000182944	FBgn0037939	ortholog_many2many	EWSR1	EWS RNA-binding protein 1 [Source:HGNC Symbol;Acc:HGNC:3508]
14	ENSG00000270647	FBgn0011571	ortholog_many2many	TAF15	TAF15 RNA polymerase II, TATA box binding protein (TBP)-associated factor, 68kDa [Source:HGNC Symbol;Acc:HGNC:11547]
14	ENSG00000270647	FBgn0037939	ortholog_many2many	TAF15	TAF15 RNA polymerase II, TATA box binding protein (TBP)-associated factor, 68kDa [Source:HGNC Symbol;Acc:HGNC:11547]
15	ENSG00000093134	FBgn0029848	ortholog_many2many	VNN3	vanin 3 [Source:HGNC Symbol;Acc:HGNC:16431]
15	ENSG00000093134	FBgn0040069	ortholog_many2many	VNN3	vanin 3 [Source:HGNC Symbol;Acc:HGNC:16431]
15	ENSG00000093134	FBgn0052750	ortholog_many2many	VNN3	vanin 3 [Source:HGNC Symbol;Acc:HGNC:16431]
15	ENSG00000093134	FBgn0052751	ortholog_many2many	VNN3	vanin 3 [Source:HGNC Symbol;Acc:HGNC:16431]
15	ENSG00000112299	FBgn0029848	ortholog_many2many	VNN1	vanin 1 [Source:HGNC Symbol;Acc:HGNC:12705]
15	ENSG00000112299	FBgn0040069	ortholog_many2many	VNN1	vanin 1 [Source:HGNC Symbol;Acc:HGNC:12705]
15	ENSG00000112299	FBgn0052750	ortholog_many2many	VNN1	vanin 1 [Source:HGNC Symbol;Acc:HGNC:12705]
15	ENSG00000112299	FBgn0052751	ortholog_many2many	VNN1	vanin 1 [Source:HGNC Symbol;Acc:HGNC:12705]
15	ENSG00000112303	FBgn0029848	ortholog_many2many	VNN2	vanin 2 [Source:HGNC Symbol;Acc:HGNC:12706]
15	ENSG00000112303	FBgn0040069	ortholog_many2many	VNN2	vanin 2 [Source:HGNC Symbol;Acc:HGNC:12706]
15	ENSG00000112303	FBgn0052750	ortholog_many2many	VNN2	vanin 2 [Source:HGNC Symbol;Acc:HGNC:12706]
15	ENSG00000112303	FBgn0052751	ortholog_many2many	VNN2	vanin 2 [Source:HGNC Symbol;Acc:HGNC:12706]
15	ENSG00000169814	FBgn0029848	ortholog_many2many	BTD	biotinidase [Source:HGNC Symbol;Acc:HGNC:1122]
15	ENSG00000169814	FBgn0040069	ortholog_many2many	BTD	biotinidase [Source:HGNC Symbol;Acc:HGNC:1122]
15	ENSG00000169814	FBgn0052750	ortholog_many2many	BTD	biotinidase [Source:HGNC Symbol;Acc:HGNC:1122]
15	ENSG00000169814	FBgn0052751	ortholog_many2many	BTD	biotinidase [Source:HGNC Symbol;Acc:HGNC:1122]
16	ENSG00000099984	FBgn0030484	ortholog_many2many	GSTT2	glutathione S-transferase theta 2 (gene/pseudogene) [Source:HGNC Symbol;Acc:HGNC:4642]
16	ENSG00000099984	FBgn0031117	ortholog_many2many	GSTT2	glutathione S-transferase theta 2 (gene/pseudogene) [Source:HGNC Symbol;Acc:HGNC:4642]
16	ENSG00000099984	FBgn0050000	ortholog_many2many	GSTT2	glutathione S-transferase theta 2 (gene/pseudogene) [Source:HGNC Symbol;Acc:HGNC:4642]
16	ENSG00000099984	FBgn0050005	ortholog_many2many	GSTT2	glutathione S-transferase theta 2 (gene/pseudogene) [Source:HGNC Symbol;Acc:HGNC:4642]
16	ENSG00000133433	FBgn0030484	ortholog_many2many	GSTT2B	glutathione S-transferase theta 2B (gene/pseudogene) [Source:HGNC Symbol;Acc:HGNC:33437]
16	ENSG00000133433	FBgn0031117	ortholog_many2many	GSTT2B	glutathione S-transferase theta 2B (gene/pseudogene) [Source:HGNC Symbol;Acc:HGNC:33437]
16	ENSG00000133433	FBgn0050000	ortholog_many2many	GSTT2B	glutathione S-transferase theta 2B (gene/pseudogene) [Source:HGNC Symbol;Acc:HGNC:33437]
16	ENSG00000133433	FBgn0050005	ortholog_many2many	GSTT2B	glutathione S-transferase theta 2B (gene/pseudogene) [Source:HGNC Symbol;Acc:HGNC:33437]
17	ENSG00000100078	FBgn0029720	ortholog_many2many	PLA2G3	phospholipase A2, group III [Source:HGNC Symbol;Acc:HGNC:17934]
17	ENSG00000100078	FBgn0030013	ortholog_many2many	PLA2G3	phospholipase A2, group III [Source:HGNC Symbol;Acc:HGNC:17934]
17	ENSG00000100078	FBgn0033170	ortholog_many2many	PLA2G3	phospholipase A2, group III [Source:HGNC Symbol;Acc:HGNC:17934]
17	ENSG00000100078	FBgn0050503	ortholog_many2many	PLA2G3	phospholipase A2, group III [Source:HGNC Symbol;Acc:HGNC:17934]
17	ENSG00000100078	FBgn0250862	ortholog_many2many	PLA2G3	phospholipase A2, group III [Source:HGNC Symbol;Acc:HGNC:17934]
17	ENSG00000167525	FBgn0029720	ortholog_many2many	PROCA1	protein interacting with cyclin A1 [Source:HGNC Symbol;Acc:HGNC:28600]
17	ENSG00000167525	FBgn0030013	ortholog_many2many	PROCA1	protein interacting with cyclin A1 [Source:HGNC Symbol;Acc:HGNC:28600]
17	ENSG00000167525	FBgn0033170	ortholog_many2many	PROCA1	protein interacting with cyclin A1 [Source:HGNC Symbol;Acc:HGNC:28600]
17	ENSG00000167525	FBgn0050503	ortholog_many2many	PROCA1	protein interacting with cyclin A1 [Source:HGNC Symbol;Acc:HGNC:28600]
17	ENSG00000167525	FBgn0250862	ortholog_many2many	PROCA1	protein interacting with cyclin A1 [Source:HGNC Symbol;Acc:HGNC:28600]
18	ENSG00000101670	FBgn0004045	ortholog_many2many	LIPG	lipase, endothelial [Source:HGNC Symbol;Acc:HGNC:6623]
18	ENSG00000101670	FBgn0004047	ortholog_many2many	LIPG	lipase, endothelial [Source:HGNC Symbol;Acc:HGNC:6623]
18	ENSG00000101670	FBgn0005391	ortholog_many2many	LIPG	lipase, endothelial [Source:HGNC Symbol;Acc:HGNC:6623]
18	ENSG00000101670	FBgn0030162	ortholog_many2many	LIPG	lipase, endothelial [Source:HGNC Symbol;Acc:HGNC:6623]
18	ENSG00000101670	FBgn0030827	ortholog_many2many	LIPG	lipase, endothelial [Source:HGNC Symbol;Acc:HGNC:6623]
18	ENSG00000101670	FBgn0030828	ortholog_many2many	LIPG	lipase, endothelial [Source:HGNC Symbol;Acc:HGNC:6623]
18	ENSG00000101670	FBgn0031405	ortholog_many2many	LIPG	lipase, endothelial [Source:HGNC Symbol;Acc:HGNC:6623]
18	ENSG00000101670	FBgn0031426	ortholog_many2many	LIPG	lipase, endothelial [Source:HGNC Symbol;Acc:HGNC:6623]
18	ENSG00000101670	FBgn0031976	ortholog_many2many	LIPG	lipase, endothelial [Source:HGNC Symbol;Acc:HGNC:6623]
18	ENSG00000101670	FBgn0032029	ortholog_many2many	LIPG	lipase, endothelial [Source:HGNC Symbol;Acc:HGNC:6623]
18	ENSG00000101670	FBgn0032289	ortholog_many2many	LIPG	lipase, endothelial [Source:HGNC Symbol;Acc:HGNC:6623]
18	ENSG00000101670	FBgn0032612	ortholog_many2many	LIPG	lipase, endothelial [Source:HGNC Symbol;Acc:HGNC:6623]
18	ENSG00000101670	FBgn0032973	ortholog_many2many	LIPG	lipase, endothelial [Source:HGNC Symbol;Acc:HGNC:6623]
18	ENSG00000101670	FBgn0034166	ortholog_many2many	LIPG	lipase, endothelial [Source:HGNC Symbol;Acc:HGNC:6623]
18	ENSG00000101670	FBgn0035453	ortholog_many2many	LIPG	lipase, endothelial [Source:HGNC Symbol;Acc:HGNC:6623]
18	ENSG00000101670	FBgn0036977	ortholog_many2many	LIPG	lipase, endothelial [Source:HGNC Symbol;Acc:HGNC:6623]
18	ENSG00000101670	FBgn0038398	ortholog_many2many	LIPG	lipase, endothelial [Source:HGNC Symbol;Acc:HGNC:6623]
18	ENSG00000101670	FBgn0039344	ortholog_many2many	LIPG	lipase, endothelial [Source:HGNC Symbol;Acc:HGNC:6623]
18	ENSG00000101670	FBgn0039470	ortholog_many2many	LIPG	lipase, endothelial [Source:HGNC Symbol;Acc:HGNC:6623]
18	ENSG00000101670	FBgn0039471	ortholog_many2many	LIPG	lipase, endothelial [Source:HGNC Symbol;Acc:HGNC:6623]
18	ENSG00000101670	FBgn0039472	ortholog_many2many	LIPG	lipase, endothelial [Source:HGNC Symbol;Acc:HGNC:6623]
18	ENSG00000101670	FBgn0039473	ortholog_many2many	LIPG	lipase, endothelial [Source:HGNC Symbol;Acc:HGNC:6623]
18	ENSG00000101670	FBgn0039474	ortholog_many2many	LIPG	lipase, endothelial [Source:HGNC Symbol;Acc:HGNC:6623]
18	ENSG00000101670	FBgn0039475	ortholog_many2many	LIPG	lipase, endothelial [Source:HGNC Symbol;Acc:HGNC:6623]
18	ENSG00000101670	FBgn0039476	ortholog_many2many	LIPG	lipase, endothelial [Source:HGNC Symbol;Acc:HGNC:6623]
18	ENSG00000101670	FBgn0085476	ortholog_many2many	LIPG	lipase, endothelial [Source:HGNC Symbol;Acc:HGNC:6623]
18	ENSG00000101670	FBgn0085477	ortholog_many2many	LIPG	lipase, endothelial [Source:HGNC Symbol;Acc:HGNC:6623]
18	ENSG00000101670	FBgn0250847	ortholog_many2many	LIPG	lipase, endothelial [Source:HGNC Symbol;Acc:HGNC:6623]
18	ENSG00000166035	FBgn0004045	ortholog_many2many	LIPC	lipase, hepatic [Source:HGNC Symbol;Acc:HGNC:6619]
18	ENSG00000166035	FBgn0004047	ortholog_many2many	LIPC	lipase, hepatic [Source:HGNC Symbol;Acc:HGNC:6619]
18	ENSG00000166035	FBgn0005391	ortholog_many2many	LIPC	lipase, hepatic [Source:HGNC Symbol;Acc:HGNC:6619]
18	ENSG00000166035	FBgn0030162	ortholog_many2many	LIPC	lipase, hepatic [Source:HGNC Symbol;Acc:HGNC:6619]
18	ENSG00000166035	FBgn0030827	ortholog_many2many	LIPC	lipase, hepatic [Source:HGNC Symbol;Acc:HGNC:6619]
18	ENSG00000166035	FBgn0030828	ortholog_many2many	LIPC	lipase, hepatic [Source:HGNC Symbol;Acc:HGNC:6619]
18	ENSG00000166035	FBgn0031405	ortholog_many2many	LIPC	lipase, hepatic [Source:HGNC Symbol;Acc:HGNC:6619]
18	ENSG00000166035	FBgn0031426	ortholog_many2many	LIPC	lipase, hepatic [Source:HGNC Symbol;Acc:HGNC:6619]
18	ENSG00000166035	FBgn0031976	ortholog_many2many	LIPC	lipase, hepatic [Source:HGNC Symbol;Acc:HGNC:6619]
18	ENSG00000166035	FBgn0032029	ortholog_many2many	LIPC	lipase, hepatic [Source:HGNC Symbol;Acc:HGNC:6619]
18	ENSG00000166035	FBgn0032289	ortholog_many2many	LIPC	lipase, hepatic [Source:HGNC Symbol;Acc:HGNC:6619]
18	ENSG00000166035	FBgn0032612	ortholog_many2many	LIPC	lipase, hepatic [Source:HGNC Symbol;Acc:HGNC:6619]
18	ENSG00000166035	FBgn0032973	ortholog_many2many	LIPC	lipase, hepatic [Source:HGNC Symbol;Acc:HGNC:6619]
18	ENSG00000166035	FBgn0034166	ortholog_many2many	LIPC	lipase, hepatic [Source:HGNC Symbol;Acc:HGNC:6619]
18	ENSG00000166035	FBgn0035453	ortholog_many2many	LIPC	lipase, hepatic [Source:HGNC Symbol;Acc:HGNC:6619]
18	ENSG00000166035	FBgn0036977	ortholog_many2many	LIPC	lipase, hepatic [Source:HGNC Symbol;Acc:HGNC:6619]
18	ENSG00000166035	FBgn0038398	ortholog_many2many	LIPC	lipase, hepatic [Source:HGNC Symbol;Acc:HGNC:6619]
18	ENSG00000166035	FBgn0039344	ortholog_many2many	LIPC	lipase, hepatic [Source:HGNC Symbol;Acc:HGNC:6619]
18	ENSG00000166035	FBgn0039470	ortholog_many2many	LIPC	lipase, hepatic [Source:HGNC Symbol;Acc:HGNC:6619]
18	ENSG00000166035	FBgn0039471	ortholog_many2many	LIPC	lipase, hepatic [Source:HGNC Symbol;Acc:HGNC:6619]
18	ENSG00000166035	FBgn0039472	ortholog_many2many	LIPC	lipase, hepatic [Source:HGNC Symbol;Acc:HGNC:6619]
18	ENSG00000166035	FBgn0039473	ortholog_many2many	LIPC	lipase, hepatic [Source:HGNC Symbol;Acc:HGNC:6619]
18	ENSG00000166035	FBgn0039474	ortholog_many2many	LIPC	lipase, hepatic [Source:HGNC Symbol;Acc:HGNC:6619]
18	ENSG00000166035	FBgn0039475	ortholog_many2many	LIPC	lipase, hepatic [Source:HGNC Symbol;Acc:HGNC:6619]
18	ENSG00000166035	FBgn0039476	ortholog_many2many	LIPC	lipase, hepatic [Source:HGNC Symbol;Acc:HGNC:6619]
18	ENSG00000166035	FBgn0085476	ortholog_many2many	LIPC	lipase, hepatic [Source:HGNC Symbol;Acc:HGNC:6619]
18	ENSG00000166035	FBgn0085477	ortholog_many2many	LIPC	lipase, hepatic [Source:HGNC Symbol;Acc:HGNC:6619]
18	ENSG00000166035	FBgn0250847	ortholog_many2many	LIPC	lipase, hepatic [Source:HGNC Symbol;Acc:HGNC:6619]
18	ENSG00000175445	FBgn0004045	ortholog_many2many	LPL	lipoprotein lipase [Source:HGNC Symbol;Acc:HGNC:6677]
18	ENSG00000175445	FBgn0004047	ortholog_many2many	LPL	lipoprotein lipase [Source:HGNC Symbol;Acc:HGNC:6677]
18	ENSG00000175445	FBgn0005391	ortholog_many2many	LPL	lipoprotein lipase [Source:HGNC Symbol;Acc:HGNC:6677]
18	ENSG00000175445	FBgn0030162	ortholog_many2many	LPL	lipoprotein lipase [Source:HGNC Symbol;Acc:HGNC:6677]
18	ENSG00000175445	FBgn0030827	ortholog_many2many	LPL	lipoprotein lipase [Source:HGNC Symbol;Acc:HGNC:6677]
18	ENSG00000175445	FBgn0030828	ortholog_many2many	LPL	lipoprotein lipase [Source:HGNC Symbol;Acc:HGNC:6677]
18	ENSG00000175445	FBgn0031405	ortholog_many2many	LPL	lipoprotein lipase [Source:HGNC Symbol;Acc:HGNC:6677]
18	ENSG00000175445	FBgn0031426	ortholog_many2many	LPL	lipoprotein lipase [Source:HGNC Symbol;Acc:HGNC:6677]
18	ENSG00000175445	FBgn0031976	ortholog_many2many	LPL	lipoprotein lipase [Source:HGNC Symbol;Acc:HGNC:6677]
18	ENSG00000175445	FBgn0032029	ortholog_many2many	LPL	lipoprotein lipase [Source:HGNC Symbol;Acc:HGNC:6677]
18	ENSG00000175445	FBgn0032289	ortholog_many2many	LPL	lipoprotein lipase [Source:HGNC Symbol;Acc:HGNC:6677]
18	ENSG00000175445	FBgn0032612	ortholog_many2many	LPL	lipoprotein lipase [Source:HGNC Symbol;Acc:HGNC:6677]
18	ENSG00000175445	FBgn0032973	ortholog_many2many	LPL	lipoprotein lipase [Source:HGNC Symbol;Acc:HGNC:6677]
18	ENSG00000175445	FBgn0034166	ortholog_many2many	LPL	lipoprotein lipase [Source:HGNC Symbol;Acc:HGNC:6677]
18	ENSG00000175445	FBgn0035453	ortholog_many2many	LPL	lipoprotein lipase [Source:HGNC Symbol;Acc:HGNC:6677]
18	ENSG00000175445	FBgn0036977	ortholog_many2many	LPL	lipoprotein lipase [Source:HGNC Symbol;Acc:HGNC:6677]
18	ENSG00000175445	FBgn0038398	ortholog_many2many	LPL	lipoprotein lipase [Source:HGNC Symbol;Acc:HGNC:6677]
18	ENSG00000175445	FBgn0039344	ortholog_many2many	LPL	lipoprotein lipase [Source:HGNC Symbol;Acc:HGNC:6677]
18	ENSG00000175445	FBgn0039470	ortholog_many2many	LPL	lipoprotein lipase [Source:HGNC Symbol;Acc:HGNC:6677]
18	ENSG00000175445	FBgn0039471	ortholog_many2many	LPL	lipoprotein lipase [Source:HGNC Symbol;Acc:HGNC:6677]
18	ENSG00000175445	FBgn0039472	ortholog_many2many	LPL	lipoprotein lipase [Source:HGNC Symbol;Acc:HGNC:6677]
18	ENSG00000175445	FBgn0039473	ortholog_many2many	LPL	lipoprotein lipase [Source:HGNC Symbol;Acc:HGNC:6677]
18	ENSG00000175445	FBgn0039474	ortholog_many2many	LPL	lipoprotein lipase [Source:HGNC Symbol;Acc:HGNC:6677]
18	ENSG00000175445	FBgn0039475	ortholog_many2many	LPL	lipoprotein lipase [Source:HGNC Symbol;Acc:HGNC:6677]
18	ENSG00000175445	FBgn0039476	ortholog_many2many	LPL	lipoprotein lipase [Source:HGNC Symbol;Acc:HGNC:6677]
18	ENSG00000175445	FBgn0085476	ortholog_many2many	LPL	lipoprotein lipase [Source:HGNC Symbol;Acc:HGNC:6677]
18	ENSG00000175445	FBgn0085477	ortholog_many2many	LPL	lipoprotein lipase [Source:HGNC Symbol;Acc:HGNC:6677]
18	ENSG00000175445	FBgn0250847	ortholog_many2many	LPL	lipoprotein lipase [Source:HGNC Symbol;Acc:HGNC:6677]
19	ENSG00000101901	FBgn0003023	ortholog_many2many	ALG13	ALG13, UDP-N-acetylglucosaminyltransferase subunit [Source:HGNC Symbol;Acc:HGNC:30881]
19	ENSG00000101901	FBgn0031622	ortholog_many2many	ALG13	ALG13, UDP-N-acetylglucosaminyltransferase subunit [Source:HGNC Symbol;Acc:HGNC:30881]
19	ENSG00000164164	FBgn0003023	ortholog_many2many	OTUD4	OTU deubiquitinase 4 [Source:HGNC Symbol;Acc:HGNC:24949]
19	ENSG00000164164	FBgn0031622	ortholog_many2many	OTUD4	OTU deubiquitinase 4 [Source:HGNC Symbol;Acc:HGNC:24949]
20	ENSG00000102239	FBgn0033058	ortholog_many2many	BRS3	bombesin-like receptor 3 [Source:HGNC Symbol;Acc:HGNC:1113]
20	ENSG00000102239	FBgn0050106	ortholog_many2many	BRS3	bombesin-like receptor 3 [Source:HGNC Symbol;Acc:HGNC:1113]
20	ENSG00000126010	FBgn0033058	ortholog_many2many	GRPR	gastrin-releasing peptide receptor [Source:HGNC Symbol;Acc:HGNC:4609]
20	ENSG00000126010	FBgn0050106	ortholog_many2many	GRPR	gastrin-releasing peptide receptor [Source:HGNC Symbol;Acc:HGNC:4609]
20	ENSG00000135577	FBgn0033058	ortholog_many2many	NMBR	neuromedin B receptor [Source:HGNC Symbol;Acc:HGNC:7843]
20	ENSG00000135577	FBgn0050106	ortholog_many2many	NMBR	neuromedin B receptor [Source:HGNC Symbol;Acc:HGNC:7843]
20	ENSG00000136160	FBgn0033058	ortholog_many2many	EDNRB	endothelin receptor type B [Source:HGNC Symbol;Acc:HGNC:3180]
20	ENSG00000136160	FBgn0050106	ortholog_many2many	EDNRB	endothelin receptor type B [Source:HGNC Symbol;Acc:HGNC:3180]
20	ENSG00000151617	FBgn0033058	ortholog_many2many	EDNRA	endothelin receptor type A [Source:HGNC Symbol;Acc:HGNC:3179]
20	ENSG00000151617	FBgn0050106	ortholog_many2many	EDNRA	endothelin receptor type A [Source:HGNC Symbol;Acc:HGNC:3179]
20	ENSG00000170075	FBgn0033058	ortholog_many2many	GPR37L1	G protein-coupled receptor 37 like 1 [Source:HGNC Symbol;Acc:HGNC:14923]
20	ENSG00000170075	FBgn0050106	ortholog_many2many	GPR37L1	G protein-coupled receptor 37 like 1 [Source:HGNC Symbol;Acc:HGNC:14923]
20	ENSG00000170775	FBgn0033058	ortholog_many2many	GPR37	G protein-coupled receptor 37 (endothelin receptor type B-like) [Source:HGNC Symbol;Acc:HGNC:4494]
20	ENSG00000170775	FBgn0050106	ortholog_many2many	GPR37	G protein-coupled receptor 37 (endothelin receptor type B-like) [Source:HGNC Symbol;Acc:HGNC:4494]
21	ENSG00000103023	FBgn0028514	ortholog_many2many	PRSS54	protease, serine, 54 [Source:HGNC Symbol;Acc:HGNC:26336]
21	ENSG00000103023	FBgn0028517	ortholog_many2many	PRSS54	protease, serine, 54 [Source:HGNC Symbol;Acc:HGNC:26336]
21	ENSG00000103023	FBgn0028864	ortholog_many2many	PRSS54	protease, serine, 54 [Source:HGNC Symbol;Acc:HGNC:26336]
21	ENSG00000103023	FBgn0031389	ortholog_many2many	PRSS54	protease, serine, 54 [Source:HGNC Symbol;Acc:HGNC:26336]
21	ENSG00000103023	FBgn0031470	ortholog_many2many	PRSS54	protease, serine, 54 [Source:HGNC Symbol;Acc:HGNC:26336]
21	ENSG00000103023	FBgn0031471	ortholog_many2many	PRSS54	protease, serine, 54 [Source:HGNC Symbol;Acc:HGNC:26336]
21	ENSG00000103023	FBgn0032213	ortholog_many2many	PRSS54	protease, serine, 54 [Source:HGNC Symbol;Acc:HGNC:26336]
21	ENSG00000103023	FBgn0032507	ortholog_many2many	PRSS54	protease, serine, 54 [Source:HGNC Symbol;Acc:HGNC:26336]
21	ENSG00000103023	FBgn0032638	ortholog_many2many	PRSS54	protease, serine, 54 [Source:HGNC Symbol;Acc:HGNC:26336]
21	ENSG00000103023	FBgn0032639	ortholog_many2many	PRSS54	protease, serine, 54 [Source:HGNC Symbol;Acc:HGNC:26336]
21	ENSG00000103023	FBgn0033320	ortholog_many2many	PRSS54	protease, serine, 54 [Source:HGNC Symbol;Acc:HGNC:26336]
21	ENSG00000103023	FBgn0033321	ortholog_many2many	PRSS54	protease, serine, 54 [Source:HGNC Symbol;Acc:HGNC:26336]
21	ENSG00000103023	FBgn0035496	ortholog_many2many	PRSS54	protease, serine, 54 [Source:HGNC Symbol;Acc:HGNC:26336]
21	ENSG00000103023	FBgn0036612	ortholog_many2many	PRSS54	protease, serine, 54 [Source:HGNC Symbol;Acc:HGNC:26336]
21	ENSG00000103023	FBgn0037627	ortholog_many2many	PRSS54	protease, serine, 54 [Source:HGNC Symbol;Acc:HGNC:26336]
21	ENSG00000103023	FBgn0051780	ortholog_many2many	PRSS54	protease, serine, 54 [Source:HGNC Symbol;Acc:HGNC:26336]
21	ENSG00000103023	FBgn0051827	ortholog_many2many	PRSS54	protease, serine, 54 [Source:HGNC Symbol;Acc:HGNC:26336]
21	ENSG00000103023	FBgn0058160	ortholog_many2many	PRSS54	protease, serine, 54 [Source:HGNC Symbol;Acc:HGNC:26336]
21	ENSG00000184647	FBgn0028514	ortholog_many2many	PRSS55	protease, serine, 55 [Source:HGNC Symbol;Acc:HGNC:30824]
21	ENSG00000184647	FBgn0028517	ortholog_many2many	PRSS55	protease, serine, 55 [Source:HGNC Symbol;Acc:HGNC:30824]
21	ENSG00000184647	FBgn0028864	ortholog_many2many	PRSS55	protease, serine, 55 [Source:HGNC Symbol;Acc:HGNC:30824]
21	ENSG00000184647	FBgn0031389	ortholog_many2many	PRSS55	protease, serine, 55 [Source:HGNC Symbol;Acc:HGNC:30824]
21	ENSG00000184647	FBgn0031470	ortholog_many2many	PRSS55	protease, serine, 55 [Source:HGNC Symbol;Acc:HGNC:30824]
21	ENSG00000184647	FBgn0031471	ortholog_many2many	PRSS55	protease, serine, 55 [Source:HGNC Symbol;Acc:HGNC:30824]
21	ENSG00000184647	FBgn0032213	ortholog_many2many	PRSS55	protease, serine, 55 [Source:HGNC Symbol;Acc:HGNC:30824]
21	ENSG00000184647	FBgn0032507	ortholog_many2many	PRSS55	protease, serine, 55 [Source:HGNC Symbol;Acc:HGNC:30824]
21	ENSG00000184647	FBgn0032638	ortholog_many2many	PRSS55	protease, serine, 55 [Source:HGNC Symbol;Acc:HGNC:30824]
21	ENSG00000184647	FBgn0032639	ortholog_many2many	PRSS55	protease, serine, 55 [Source:HGNC Symbol;Acc:HGNC:30824]
21	ENSG00000184647	FBgn0033320	ortholog_many2many	PRSS55	protease, serine, 55 [Source:HGNC Symbol;Acc:HGNC:30824]
21	ENSG00000184647	FBgn0033321	ortholog_many2many	PRSS55	protease, serine, 55 [Source:HGNC Symbol;Acc:HGNC:30824]
21	ENSG00000184647	FBgn0035496	ortholog_many2many	PRSS55	protease, serine, 55 [Source:HGNC Symbol;Acc:HGNC:30824]
21	ENSG00000184647	FBgn0036612	ortholog_many2many	PRSS55	protease, serine, 55 [Source:HGNC Symbol;Acc:HGNC:30824]
21	ENSG00000184647	FBgn0037627	ortholog_many2many	PRSS55	protease, serine, 55 [Source:HGNC Symbol;Acc:HGNC:30824]
21	ENSG00000184647	FBgn0051780	ortholog_many2many	PRSS55	protease, serine, 55 [Source:HGNC Symbol;Acc:HGNC:30824]
21	ENSG00000184647	FBgn0051827	ortholog_many2many	PRSS55	protease, serine, 55 [Source:HGNC Symbol;Acc:HGNC:30824]
21	ENSG00000184647	FBgn0058160	ortholog_many2many	PRSS55	protease, serine, 55 [Source:HGNC Symbol;Acc:HGNC:30824]
22	ENSG00000103740	FBgn0027348	ortholog_many2many	ACSBG1	acyl-CoA synthetase bubblegum family member 1 [Source:HGNC Symbol;Acc:HGNC:29567]
22	ENSG00000103740	FBgn0028519	ortholog_many2many	ACSBG1	acyl-CoA synthetase bubblegum family member 1 [Source:HGNC Symbol;Acc:HGNC:29567]
22	ENSG00000130377	FBgn0027348	ortholog_many2many	ACSBG2	acyl-CoA synthetase bubblegum family member 2 [Source:HGNC Symbol;Acc:HGNC:24174]
22	ENSG00000130377	FBgn0028519	ortholog_many2many	ACSBG2	acyl-CoA synthetase bubblegum family member 2 [Source:HGNC Symbol;Acc:HGNC:24174]
23	ENSG00000105479	FBgn0038452	ortholog_many2many	CCDC114	coiled-coil domain containing 114 [Source:HGNC Symbol;Acc:HGNC:26560]
23	ENSG00000105479	FBgn0039070	ortholog_many2many	CCDC114	coiled-coil domain containing 114 [Source:HGNC Symbol;Acc:HGNC:26560]
23	ENSG00000173093	FBgn0038452	ortholog_many2many	CCDC63	coiled-coil domain containing 63 [Source:HGNC Symbol;Acc:HGNC:26669]
23	ENSG00000173093	FBgn0039070	ortholog_many2many	CCDC63	coiled-coil domain containing 63 [Source:HGNC Symbol;Acc:HGNC:26669]
24	ENSG00000105996	FBgn0004054	ortholog_many2many	HOXA2	homeobox A2 [Source:HGNC Symbol;Acc:HGNC:5103]
24	ENSG00000105996	FBgn0051481	ortholog_many2many	HOXA2	homeobox A2 [Source:HGNC Symbol;Acc:HGNC:5103]
24	ENSG00000173917	FBgn0004054	ortholog_many2many	HOXB2	homeobox B2 [Source:HGNC Symbol;Acc:HGNC:5113]
24	ENSG00000173917	FBgn0051481	ortholog_many2many	HOXB2	homeobox B2 [Source:HGNC Symbol;Acc:HGNC:5113]
25	ENSG00000109667	FBgn0028561	ortholog_many2many	SLC2A9	solute carrier family 2 (facilitated glucose transporter), member 9 [Source:HGNC Symbol;Acc:HGNC:13446]
25	ENSG00000109667	FBgn0028562	ortholog_many2many	SLC2A9	solute carrier family 2 (facilitated glucose transporter), member 9 [Source:HGNC Symbol;Acc:HGNC:13446]
25	ENSG00000109667	FBgn0028563	ortholog_many2many	SLC2A9	solute carrier family 2 (facilitated glucose transporter), member 9 [Source:HGNC Symbol;Acc:HGNC:13446]
25	ENSG00000109667	FBgn0033047	ortholog_many2many	SLC2A9	solute carrier family 2 (facilitated glucose transporter), member 9 [Source:HGNC Symbol;Acc:HGNC:13446]
25	ENSG00000133460	FBgn0028561	ortholog_many2many	SLC2A11	solute carrier family 2 (facilitated glucose transporter), member 11 [Source:HGNC Symbol;Acc:HGNC:14239]
25	ENSG00000133460	FBgn0028562	ortholog_many2many	SLC2A11	solute carrier family 2 (facilitated glucose transporter), member 11 [Source:HGNC Symbol;Acc:HGNC:14239]
25	ENSG00000133460	FBgn0028563	ortholog_many2many	SLC2A11	solute carrier family 2 (facilitated glucose transporter), member 11 [Source:HGNC Symbol;Acc:HGNC:14239]
25	ENSG00000133460	FBgn0033047	ortholog_many2many	SLC2A11	solute carrier family 2 (facilitated glucose transporter), member 11 [Source:HGNC Symbol;Acc:HGNC:14239]
25	ENSG00000142583	FBgn0028561	ortholog_many2many	SLC2A5	solute carrier family 2 (facilitated glucose/fructose transporter), member 5 [Source:HGNC Symbol;Acc:HGNC:11010]
25	ENSG00000142583	FBgn0028562	ortholog_many2many	SLC2A5	solute carrier family 2 (facilitated glucose/fructose transporter), member 5 [Source:HGNC Symbol;Acc:HGNC:11010]
25	ENSG00000142583	FBgn0028563	ortholog_many2many	SLC2A5	solute carrier family 2 (facilitated glucose/fructose transporter), member 5 [Source:HGNC Symbol;Acc:HGNC:11010]
25	ENSG00000142583	FBgn0033047	ortholog_many2many	SLC2A5	solute carrier family 2 (facilitated glucose/fructose transporter), member 5 [Source:HGNC Symbol;Acc:HGNC:11010]
25	ENSG00000197241	FBgn0028561	ortholog_many2many	SLC2A7	solute carrier family 2 (facilitated glucose transporter), member 7 [Source:HGNC Symbol;Acc:HGNC:13445]
25	ENSG00000197241	FBgn0028562	ortholog_many2many	SLC2A7	solute carrier family 2 (facilitated glucose transporter), member 7 [Source:HGNC Symbol;Acc:HGNC:13445]
25	ENSG00000197241	FBgn0028563	ortholog_many2many	SLC2A7	solute carrier family 2 (facilitated glucose transporter), member 7 [Source:HGNC Symbol;Acc:HGNC:13445]
25	ENSG00000197241	FBgn0033047	ortholog_many2many	SLC2A7	solute carrier family 2 (facilitated glucose transporter), member 7 [Source:HGNC Symbol;Acc:HGNC:13445]
25	ENSG00000251357	FBgn0028561	ortholog_many2many	AP000350.10	Uncharacterized protein {ECO:0000313|Ensembl:ENSP00000400325} [Source:UniProtKB/TrEMBL;Acc:H7C1H1]
25	ENSG00000251357	FBgn0028562	ortholog_many2many	AP000350.10	Uncharacterized protein {ECO:0000313|Ensembl:ENSP00000400325} [Source:UniProtKB/TrEMBL;Acc:H7C1H1]
25	ENSG00000251357	FBgn0028563	ortholog_many2many	AP000350.10	Uncharacterized protein {ECO:0000313|Ensembl:ENSP00000400325} [Source:UniProtKB/TrEMBL;Acc:H7C1H1]
25	ENSG00000251357	FBgn0033047	ortholog_many2many	AP000350.10	Uncharacterized protein {ECO:0000313|Ensembl:ENSP00000400325} [Source:UniProtKB/TrEMBL;Acc:H7C1H1]
26	ENSG00000111752	FBgn0004860	ortholog_many2many	PHC1	polyhomeotic homolog 1 (Drosophila) [Source:HGNC Symbol;Acc:HGNC:3182]
26	ENSG00000111752	FBgn0004861	ortholog_many2many	PHC1	polyhomeotic homolog 1 (Drosophila) [Source:HGNC Symbol;Acc:HGNC:3182]
26	ENSG00000134686	FBgn0004860	ortholog_many2many	PHC2	polyhomeotic homolog 2 (Drosophila) [Source:HGNC Symbol;Acc:HGNC:3183]
26	ENSG00000134686	FBgn0004861	ortholog_many2many	PHC2	polyhomeotic homolog 2 (Drosophila) [Source:HGNC Symbol;Acc:HGNC:3183]
26	ENSG00000173889	FBgn0004860	ortholog_many2many	PHC3	polyhomeotic homolog 3 (Drosophila) [Source:HGNC Symbol;Acc:HGNC:15682]
26	ENSG00000173889	FBgn0004861	ortholog_many2many	PHC3	polyhomeotic homolog 3 (Drosophila) [Source:HGNC Symbol;Acc:HGNC:15682]
27	ENSG00000115526	FBgn0031697	ortholog_many2many	CHST10	carbohydrate sulfotransferase 10 [Source:HGNC Symbol;Acc:HGNC:19650]
27	ENSG00000115526	FBgn0035287	ortholog_many2many	CHST10	carbohydrate sulfotransferase 10 [Source:HGNC Symbol;Acc:HGNC:19650]
27	ENSG00000124302	FBgn0031697	ortholog_many2many	CHST8	carbohydrate (N-acetylgalactosamine 4-0) sulfotransferase 8 [Source:HGNC Symbol;Acc:HGNC:15993]
27	ENSG00000124302	FBgn0035287	ortholog_many2many	CHST8	carbohydrate (N-acetylgalactosamine 4-0) sulfotransferase 8 [Source:HGNC Symbol;Acc:HGNC:15993]
27	ENSG00000154080	FBgn0031697	ortholog_many2many	CHST9	carbohydrate (N-acetylgalactosamine 4-0) sulfotransferase 9 [Source:HGNC Symbol;Acc:HGNC:19898]
27	ENSG00000154080	FBgn0035287	ortholog_many2many	CHST9	carbohydrate (N-acetylgalactosamine 4-0) sulfotransferase 9 [Source:HGNC Symbol;Acc:HGNC:19898]
28	ENSG00000118017	FBgn0031491	ortholog_many2many	A4GNT	alpha-1,4-N-acetylglucosaminyltransferase [Source:HGNC Symbol;Acc:HGNC:17968]
28	ENSG00000118017	FBgn0039378	ortholog_many2many	A4GNT	alpha-1,4-N-acetylglucosaminyltransferase [Source:HGNC Symbol;Acc:HGNC:17968]
28	ENSG00000128274	FBgn0031491	ortholog_many2many	A4GALT	alpha 1,4-galactosyltransferase [Source:HGNC Symbol;Acc:HGNC:18149]
28	ENSG00000128274	FBgn0039378	ortholog_many2many	A4GALT	alpha 1,4-galactosyltransferase [Source:HGNC Symbol;Acc:HGNC:18149]
29	ENSG00000120051	FBgn0039490	ortholog_many2many	CFAP58	cilia and flagella associated protein 58 [Source:HGNC Symbol;Acc:HGNC:26676]
29	ENSG00000120051	FBgn0039491	ortholog_many2many	CFAP58	cilia and flagella associated protein 58 [Source:HGNC Symbol;Acc:HGNC:26676]
29	ENSG00000120051	FBgn0046323	ortholog_many2many	CFAP58	cilia and flagella associated protein 58 [Source:HGNC Symbol;Acc:HGNC:26676]
29	ENSG00000135205	FBgn0039490	ortholog_many2many	CCDC146	coiled-coil domain containing 146 [Source:HGNC Symbol;Acc:HGNC:29296]
29	ENSG00000135205	FBgn0039491	ortholog_many2many	CCDC146	coiled-coil domain containing 146 [Source:HGNC Symbol;Acc:HGNC:29296]
29	ENSG00000135205	FBgn0046323	ortholog_many2many	CCDC146	coiled-coil domain containing 146 [Source:HGNC Symbol;Acc:HGNC:29296]
30	ENSG00000122012	FBgn0029896	ortholog_many2many	SV2C	synaptic vesicle glycoprotein 2C [Source:HGNC Symbol;Acc:HGNC:30670]
30	ENSG00000122012	FBgn0030331	ortholog_many2many	SV2C	synaptic vesicle glycoprotein 2C [Source:HGNC Symbol;Acc:HGNC:30670]
30	ENSG00000122012	FBgn0037829	ortholog_many2many	SV2C	synaptic vesicle glycoprotein 2C [Source:HGNC Symbol;Acc:HGNC:30670]
30	ENSG00000122012	FBgn0038448	ortholog_many2many	SV2C	synaptic vesicle glycoprotein 2C [Source:HGNC Symbol;Acc:HGNC:30670]
30	ENSG00000122012	FBgn0040350	ortholog_many2many	SV2C	synaptic vesicle glycoprotein 2C [Source:HGNC Symbol;Acc:HGNC:30670]
30	ENSG00000122012	FBgn0051103	ortholog_many2many	SV2C	synaptic vesicle glycoprotein 2C [Source:HGNC Symbol;Acc:HGNC:30670]
30	ENSG00000122012	FBgn0051106	ortholog_many2many	SV2C	synaptic vesicle glycoprotein 2C [Source:HGNC Symbol;Acc:HGNC:30670]
30	ENSG00000122012	FBgn0051272	ortholog_many2many	SV2C	synaptic vesicle glycoprotein 2C [Source:HGNC Symbol;Acc:HGNC:30670]
30	ENSG00000122012	FBgn0053233	ortholog_many2many	SV2C	synaptic vesicle glycoprotein 2C [Source:HGNC Symbol;Acc:HGNC:30670]
30	ENSG00000122012	FBgn0053234	ortholog_many2many	SV2C	synaptic vesicle glycoprotein 2C [Source:HGNC Symbol;Acc:HGNC:30670]
30	ENSG00000159164	FBgn0029896	ortholog_many2many	SV2A	synaptic vesicle glycoprotein 2A [Source:HGNC Symbol;Acc:HGNC:20566]
30	ENSG00000159164	FBgn0030331	ortholog_many2many	SV2A	synaptic vesicle glycoprotein 2A [Source:HGNC Symbol;Acc:HGNC:20566]
30	ENSG00000159164	FBgn0037829	ortholog_many2many	SV2A	synaptic vesicle glycoprotein 2A [Source:HGNC Symbol;Acc:HGNC:20566]
30	ENSG00000159164	FBgn0038448	ortholog_many2many	SV2A	synaptic vesicle glycoprotein 2A [Source:HGNC Symbol;Acc:HGNC:20566]
30	ENSG00000159164	FBgn0040350	ortholog_many2many	SV2A	synaptic vesicle glycoprotein 2A [Source:HGNC Symbol;Acc:HGNC:20566]
30	ENSG00000159164	FBgn0051103	ortholog_many2many	SV2A	synaptic vesicle glycoprotein 2A [Source:HGNC Symbol;Acc:HGNC:20566]
30	ENSG00000159164	FBgn0051106	ortholog_many2many	SV2A	synaptic vesicle glycoprotein 2A [Source:HGNC Symbol;Acc:HGNC:20566]
30	ENSG00000159164	FBgn0051272	ortholog_many2many	SV2A	synaptic vesicle glycoprotein 2A [Source:HGNC Symbol;Acc:HGNC:20566]
30	ENSG00000159164	FBgn0053233	ortholog_many2many	SV2A	synaptic vesicle glycoprotein 2A [Source:HGNC Symbol;Acc:HGNC:20566]
30	ENSG00000159164	FBgn0053234	ortholog_many2many	SV2A	synaptic vesicle glycoprotein 2A [Source:HGNC Symbol;Acc:HGNC:20566]
30	ENSG00000185518	FBgn0029896	ortholog_many2many	SV2B	synaptic vesicle glycoprotein 2B [Source:HGNC Symbol;Acc:HGNC:16874]
30	ENSG00000185518	FBgn0030331	ortholog_many2many	SV2B	synaptic vesicle glycoprotein 2B [Source:HGNC Symbol;Acc:HGNC:16874]
30	ENSG00000185518	FBgn0037829	ortholog_many2many	SV2B	synaptic vesicle glycoprotein 2B [Source:HGNC Symbol;Acc:HGNC:16874]
30	ENSG00000185518	FBgn0038448	ortholog_many2many	SV2B	synaptic vesicle glycoprotein 2B [Source:HGNC Symbol;Acc:HGNC:16874]
30	ENSG00000185518	FBgn0040350	ortholog_many2many	SV2B	synaptic vesicle glycoprotein 2B [Source:HGNC Symbol;Acc:HGNC:16874]
30	ENSG00000185518	FBgn0051103	ortholog_many2many	SV2B	synaptic vesicle glycoprotein 2B [Source:HGNC Symbol;Acc:HGNC:16874]
30	ENSG00000185518	FBgn0051106	ortholog_many2many	SV2B	synaptic vesicle glycoprotein 2B [Source:HGNC Symbol;Acc:HGNC:16874]
30	ENSG00000185518	FBgn0051272	ortholog_many2many	SV2B	synaptic vesicle glycoprotein 2B [Source:HGNC Symbol;Acc:HGNC:16874]
30	ENSG00000185518	FBgn0053233	ortholog_many2many	SV2B	synaptic vesicle glycoprotein 2B [Source:HGNC Symbol;Acc:HGNC:16874]
30	ENSG00000185518	FBgn0053234	ortholog_many2many	SV2B	synaptic vesicle glycoprotein 2B [Source:HGNC Symbol;Acc:HGNC:16874]
31	ENSG00000122863	FBgn0031826	ortholog_many2many	CHST3	carbohydrate (chondroitin 6) sulfotransferase 3 [Source:HGNC Symbol;Acc:HGNC:1971]
31	ENSG00000122863	FBgn0051637	ortholog_many2many	CHST3	carbohydrate (chondroitin 6) sulfotransferase 3 [Source:HGNC Symbol;Acc:HGNC:1971]
31	ENSG00000135702	FBgn0031826	ortholog_many2many	CHST5	carbohydrate (N-acetylglucosamine 6-O) sulfotransferase 5 [Source:HGNC Symbol;Acc:HGNC:1973]
31	ENSG00000135702	FBgn0051637	ortholog_many2many	CHST5	carbohydrate (N-acetylglucosamine 6-O) sulfotransferase 5 [Source:HGNC Symbol;Acc:HGNC:1973]
31	ENSG00000140835	FBgn0031826	ortholog_many2many	CHST4	carbohydrate (N-acetylglucosamine 6-O) sulfotransferase 4 [Source:HGNC Symbol;Acc:HGNC:1972]
31	ENSG00000140835	FBgn0051637	ortholog_many2many	CHST4	carbohydrate (N-acetylglucosamine 6-O) sulfotransferase 4 [Source:HGNC Symbol;Acc:HGNC:1972]
31	ENSG00000147119	FBgn0031826	ortholog_many2many	CHST7	carbohydrate (N-acetylglucosamine 6-O) sulfotransferase 7 [Source:HGNC Symbol;Acc:HGNC:13817]
31	ENSG00000147119	FBgn0051637	ortholog_many2many	CHST7	carbohydrate (N-acetylglucosamine 6-O) sulfotransferase 7 [Source:HGNC Symbol;Acc:HGNC:13817]
31	ENSG00000175040	FBgn0031826	ortholog_many2many	CHST2	carbohydrate (N-acetylglucosamine-6-O) sulfotransferase 2 [Source:HGNC Symbol;Acc:HGNC:1970]
31	ENSG00000175040	FBgn0051637	ortholog_many2many	CHST2	carbohydrate (N-acetylglucosamine-6-O) sulfotransferase 2 [Source:HGNC Symbol;Acc:HGNC:1970]
31	ENSG00000175264	FBgn0031826	ortholog_many2many	CHST1	carbohydrate (keratan sulfate Gal-6) sulfotransferase 1 [Source:HGNC Symbol;Acc:HGNC:1969]
31	ENSG00000175264	FBgn0051637	ortholog_many2many	CHST1	carbohydrate (keratan sulfate Gal-6) sulfotransferase 1 [Source:HGNC Symbol;Acc:HGNC:1969]
31	ENSG00000183196	FBgn0031826	ortholog_many2many	CHST6	carbohydrate (N-acetylglucosamine 6-O) sulfotransferase 6 [Source:HGNC Symbol;Acc:HGNC:6938]
31	ENSG00000183196	FBgn0051637	ortholog_many2many	CHST6	carbohydrate (N-acetylglucosamine 6-O) sulfotransferase 6 [Source:HGNC Symbol;Acc:HGNC:6938]
32	ENSG00000124120	FBgn0023525	ortholog_many2many	TTPAL	tocopherol (alpha) transfer protein-like [Source:HGNC Symbol;Acc:HGNC:16114]
32	ENSG00000124120	FBgn0029608	ortholog_many2many	TTPAL	tocopherol (alpha) transfer protein-like [Source:HGNC Symbol;Acc:HGNC:16114]
32	ENSG00000124120	FBgn0029863	ortholog_many2many	TTPAL	tocopherol (alpha) transfer protein-like [Source:HGNC Symbol;Acc:HGNC:16114]
32	ENSG00000124120	FBgn0033434	ortholog_many2many	TTPAL	tocopherol (alpha) transfer protein-like [Source:HGNC Symbol;Acc:HGNC:16114]
32	ENSG00000124120	FBgn0033437	ortholog_many2many	TTPAL	tocopherol (alpha) transfer protein-like [Source:HGNC Symbol;Acc:HGNC:16114]
32	ENSG00000124120	FBgn0035636	ortholog_many2many	TTPAL	tocopherol (alpha) transfer protein-like [Source:HGNC Symbol;Acc:HGNC:16114]
32	ENSG00000124120	FBgn0036289	ortholog_many2many	TTPAL	tocopherol (alpha) transfer protein-like [Source:HGNC Symbol;Acc:HGNC:16114]
32	ENSG00000124120	FBgn0037323	ortholog_many2many	TTPAL	tocopherol (alpha) transfer protein-like [Source:HGNC Symbol;Acc:HGNC:16114]
32	ENSG00000124120	FBgn0038966	ortholog_many2many	TTPAL	tocopherol (alpha) transfer protein-like [Source:HGNC Symbol;Acc:HGNC:16114]
32	ENSG00000124120	FBgn0039106	ortholog_many2many	TTPAL	tocopherol (alpha) transfer protein-like [Source:HGNC Symbol;Acc:HGNC:16114]
32	ENSG00000124120	FBgn0039107	ortholog_many2many	TTPAL	tocopherol (alpha) transfer protein-like [Source:HGNC Symbol;Acc:HGNC:16114]
32	ENSG00000124120	FBgn0039864	ortholog_many2many	TTPAL	tocopherol (alpha) transfer protein-like [Source:HGNC Symbol;Acc:HGNC:16114]
32	ENSG00000124120	FBgn0050339	ortholog_many2many	TTPAL	tocopherol (alpha) transfer protein-like [Source:HGNC Symbol;Acc:HGNC:16114]
32	ENSG00000124120	FBgn0051636	ortholog_many2many	TTPAL	tocopherol (alpha) transfer protein-like [Source:HGNC Symbol;Acc:HGNC:16114]
32	ENSG00000124120	FBgn0053514	ortholog_many2many	TTPAL	tocopherol (alpha) transfer protein-like [Source:HGNC Symbol;Acc:HGNC:16114]
32	ENSG00000124120	FBgn0053965	ortholog_many2many	TTPAL	tocopherol (alpha) transfer protein-like [Source:HGNC Symbol;Acc:HGNC:16114]
32	ENSG00000124120	FBgn0053966	ortholog_many2many	TTPAL	tocopherol (alpha) transfer protein-like [Source:HGNC Symbol;Acc:HGNC:16114]
32	ENSG00000137561	FBgn0023525	ortholog_many2many	TTPA	tocopherol (alpha) transfer protein [Source:HGNC Symbol;Acc:HGNC:12404]
32	ENSG00000137561	FBgn0029608	ortholog_many2many	TTPA	tocopherol (alpha) transfer protein [Source:HGNC Symbol;Acc:HGNC:12404]
32	ENSG00000137561	FBgn0029863	ortholog_many2many	TTPA	tocopherol (alpha) transfer protein [Source:HGNC Symbol;Acc:HGNC:12404]
32	ENSG00000137561	FBgn0033434	ortholog_many2many	TTPA	tocopherol (alpha) transfer protein [Source:HGNC Symbol;Acc:HGNC:12404]
32	ENSG00000137561	FBgn0033437	ortholog_many2many	TTPA	tocopherol (alpha) transfer protein [Source:HGNC Symbol;Acc:HGNC:12404]
32	ENSG00000137561	FBgn0035636	ortholog_many2many	TTPA	tocopherol (alpha) transfer protein [Source:HGNC Symbol;Acc:HGNC:12404]
32	ENSG00000137561	FBgn0036289	ortholog_many2many	TTPA	tocopherol (alpha) transfer protein [Source:HGNC Symbol;Acc:HGNC:12404]
32	ENSG00000137561	FBgn0037323	ortholog_many2many	TTPA	tocopherol (alpha) transfer protein [Source:HGNC Symbol;Acc:HGNC:12404]
32	ENSG00000137561	FBgn0038966	ortholog_many2many	TTPA	tocopherol (alpha) transfer protein [Source:HGNC Symbol;Acc:HGNC:12404]
32	ENSG00000137561	FBgn0039106	ortholog_many2many	TTPA	tocopherol (alpha) transfer protein [Source:HGNC Symbol;Acc:HGNC:12404]
32	ENSG00000137561	FBgn0039107	ortholog_many2many	TTPA	tocopherol (alpha) transfer protein [Source:HGNC Symbol;Acc:HGNC:12404]
32	ENSG00000137561	FBgn0039864	ortholog_many2many	TTPA	tocopherol (alpha) transfer protein [Source:HGNC Symbol;Acc:HGNC:12404]
32	ENSG00000137561	FBgn0050339	ortholog_many2many	TTPA	tocopherol (alpha) transfer protein [Source:HGNC Symbol;Acc:HGNC:12404]
32	ENSG00000137561	FBgn0051636	ortholog_many2many	TTPA	tocopherol (alpha) transfer protein [Source:HGNC Symbol;Acc:HGNC:12404]
32	ENSG00000137561	FBgn0053514	ortholog_many2many	TTPA	tocopherol (alpha) transfer protein [Source:HGNC Symbol;Acc:HGNC:12404]
32	ENSG00000137561	FBgn0053965	ortholog_many2many	TTPA	tocopherol (alpha) transfer protein [Source:HGNC Symbol;Acc:HGNC:12404]
32	ENSG00000137561	FBgn0053966	ortholog_many2many	TTPA	tocopherol (alpha) transfer protein [Source:HGNC Symbol;Acc:HGNC:12404]
32	ENSG00000140522	FBgn0023525	ortholog_many2many	RLBP1	retinaldehyde binding protein 1 [Source:HGNC Symbol;Acc:HGNC:10024]
32	ENSG00000140522	FBgn0029608	ortholog_many2many	RLBP1	retinaldehyde binding protein 1 [Source:HGNC Symbol;Acc:HGNC:10024]
32	ENSG00000140522	FBgn0029863	ortholog_many2many	RLBP1	retinaldehyde binding protein 1 [Source:HGNC Symbol;Acc:HGNC:10024]
32	ENSG00000140522	FBgn0033434	ortholog_many2many	RLBP1	retinaldehyde binding protein 1 [Source:HGNC Symbol;Acc:HGNC:10024]
32	ENSG00000140522	FBgn0033437	ortholog_many2many	RLBP1	retinaldehyde binding protein 1 [Source:HGNC Symbol;Acc:HGNC:10024]
32	ENSG00000140522	FBgn0035636	ortholog_many2many	RLBP1	retinaldehyde binding protein 1 [Source:HGNC Symbol;Acc:HGNC:10024]
32	ENSG00000140522	FBgn0036289	ortholog_many2many	RLBP1	retinaldehyde binding protein 1 [Source:HGNC Symbol;Acc:HGNC:10024]
32	ENSG00000140522	FBgn0037323	ortholog_many2many	RLBP1	retinaldehyde binding protein 1 [Source:HGNC Symbol;Acc:HGNC:10024]
32	ENSG00000140522	FBgn0038966	ortholog_many2many	RLBP1	retinaldehyde binding protein 1 [Source:HGNC Symbol;Acc:HGNC:10024]
32	ENSG00000140522	FBgn0039106	ortholog_many2many	RLBP1	retinaldehyde binding protein 1 [Source:HGNC Symbol;Acc:HGNC:10024]
32	ENSG00000140522	FBgn0039107	ortholog_many2many	RLBP1	retinaldehyde binding protein 1 [Source:HGNC Symbol;Acc:HGNC:10024]
32	ENSG00000140522	FBgn0039864	ortholog_many2many	RLBP1	retinaldehyde binding protein 1 [Source:HGNC Symbol;Acc:HGNC:10024]
32	ENSG00000140522	FBgn0050339	ortholog_many2many	RLBP1	retinaldehyde binding protein 1 [Source:HGNC Symbol;Acc:HGNC:10024]
32	ENSG00000140522	FBgn0051636	ortholog_many2many	RLBP1	retinaldehyde binding protein 1 [Source:HGNC Symbol;Acc:HGNC:10024]
32	ENSG00000140522	FBgn0053514	ortholog_many2many	RLBP1	retinaldehyde binding protein 1 [Source:HGNC Symbol;Acc:HGNC:10024]
32	ENSG00000140522	FBgn0053965	ortholog_many2many	RLBP1	retinaldehyde binding protein 1 [Source:HGNC Symbol;Acc:HGNC:10024]
32	ENSG00000140522	FBgn0053966	ortholog_many2many	RLBP1	retinaldehyde binding protein 1 [Source:HGNC Symbol;Acc:HGNC:10024]
32	ENSG00000146352	FBgn0023525	ortholog_many2many	CLVS2	clavesin 2 [Source:HGNC Symbol;Acc:HGNC:23046]
32	ENSG00000146352	FBgn0029608	ortholog_many2many	CLVS2	clavesin 2 [Source:HGNC Symbol;Acc:HGNC:23046]
32	ENSG00000146352	FBgn0029863	ortholog_many2many	CLVS2	clavesin 2 [Source:HGNC Symbol;Acc:HGNC:23046]
32	ENSG00000146352	FBgn0033434	ortholog_many2many	CLVS2	clavesin 2 [Source:HGNC Symbol;Acc:HGNC:23046]
32	ENSG00000146352	FBgn0033437	ortholog_many2many	CLVS2	clavesin 2 [Source:HGNC Symbol;Acc:HGNC:23046]
32	ENSG00000146352	FBgn0035636	ortholog_many2many	CLVS2	clavesin 2 [Source:HGNC Symbol;Acc:HGNC:23046]
32	ENSG00000146352	FBgn0036289	ortholog_many2many	CLVS2	clavesin 2 [Source:HGNC Symbol;Acc:HGNC:23046]
32	ENSG00000146352	FBgn0037323	ortholog_many2many	CLVS2	clavesin 2 [Source:HGNC Symbol;Acc:HGNC:23046]
32	ENSG00000146352	FBgn0038966	ortholog_many2many	CLVS2	clavesin 2 [Source:HGNC Symbol;Acc:HGNC:23046]
32	ENSG00000146352	FBgn0039106	ortholog_many2many	CLVS2	clavesin 2 [Source:HGNC Symbol;Acc:HGNC:23046]
32	ENSG00000146352	FBgn0039107	ortholog_many2many	CLVS2	clavesin 2 [Source:HGNC Symbol;Acc:HGNC:23046]
32	ENSG00000146352	FBgn0039864	ortholog_many2many	CLVS2	clavesin 2 [Source:HGNC Symbol;Acc:HGNC:23046]
32	ENSG00000146352	FBgn0050339	ortholog_many2many	CLVS2	clavesin 2 [Source:HGNC Symbol;Acc:HGNC:23046]
32	ENSG00000146352	FBgn0051636	ortholog_many2many	CLVS2	clavesin 2 [Source:HGNC Symbol;Acc:HGNC:23046]
32	ENSG00000146352	FBgn0053514	ortholog_many2many	CLVS2	clavesin 2 [Source:HGNC Symbol;Acc:HGNC:23046]
32	ENSG00000146352	FBgn0053965	ortholog_many2many	CLVS2	clavesin 2 [Source:HGNC Symbol;Acc:HGNC:23046]
32	ENSG00000146352	FBgn0053966	ortholog_many2many	CLVS2	clavesin 2 [Source:HGNC Symbol;Acc:HGNC:23046]
33	ENSG00000124827	FBgn0014179	ortholog_many2many	GCM2	glial cells missing homolog 2 (Drosophila) [Source:HGNC Symbol;Acc:HGNC:4198]
33	ENSG00000124827	FBgn0019809	ortholog_many2many	GCM2	glial cells missing homolog 2 (Drosophila) [Source:HGNC Symbol;Acc:HGNC:4198]
33	ENSG00000137270	FBgn0014179	ortholog_many2many	GCM1	glial cells missing homolog 1 (Drosophila) [Source:HGNC Symbol;Acc:HGNC:4197]
33	ENSG00000137270	FBgn0019809	ortholog_many2many	GCM1	glial cells missing homolog 1 (Drosophila) [Source:HGNC Symbol;Acc:HGNC:4197]
34	ENSG00000125409	FBgn0040028	ortholog_many2many	TEKT3	tektin 3 [Source:HGNC Symbol;Acc:HGNC:14293]
34	ENSG00000125409	FBgn0052819	ortholog_many2many	TEKT3	tektin 3 [Source:HGNC Symbol;Acc:HGNC:14293]
34	ENSG00000125409	FBgn0052820	ortholog_many2many	TEKT3	tektin 3 [Source:HGNC Symbol;Acc:HGNC:14293]
34	ENSG00000153060	FBgn0040028	ortholog_many2many	TEKT5	tektin 5 [Source:HGNC Symbol;Acc:HGNC:26554]
34	ENSG00000153060	FBgn0052819	ortholog_many2many	TEKT5	tektin 5 [Source:HGNC Symbol;Acc:HGNC:26554]
34	ENSG00000153060	FBgn0052820	ortholog_many2many	TEKT5	tektin 5 [Source:HGNC Symbol;Acc:HGNC:26554]
35	ENSG00000125434	FBgn0033903	ortholog_many2many	SLC25A35	solute carrier family 25, member 35 [Source:HGNC Symbol;Acc:HGNC:31921]
35	ENSG00000125434	FBgn0033904	ortholog_many2many	SLC25A35	solute carrier family 25, member 35 [Source:HGNC Symbol;Acc:HGNC:31921]
35	ENSG00000125434	FBgn0033905	ortholog_many2many	SLC25A35	solute carrier family 25, member 35 [Source:HGNC Symbol;Acc:HGNC:31921]
35	ENSG00000162461	FBgn0033903	ortholog_many2many	SLC25A34	solute carrier family 25, member 34 [Source:HGNC Symbol;Acc:HGNC:27653]
35	ENSG00000162461	FBgn0033904	ortholog_many2many	SLC25A34	solute carrier family 25, member 34 [Source:HGNC Symbol;Acc:HGNC:27653]
35	ENSG00000162461	FBgn0033905	ortholog_many2many	SLC25A34	solute carrier family 25, member 34 [Source:HGNC Symbol;Acc:HGNC:27653]
36	ENSG00000131669	FBgn0036101	ortholog_many2many	NINJ1	ninjurin 1 [Source:HGNC Symbol;Acc:HGNC:7824]
36	ENSG00000131669	FBgn0036822	ortholog_many2many	NINJ1	ninjurin 1 [Source:HGNC Symbol;Acc:HGNC:7824]
36	ENSG00000131669	FBgn0038079	ortholog_many2many	NINJ1	ninjurin 1 [Source:HGNC Symbol;Acc:HGNC:7824]
36	ENSG00000171840	FBgn0036101	ortholog_many2many	NINJ2	ninjurin 2 [Source:HGNC Symbol;Acc:HGNC:7825]
36	ENSG00000171840	FBgn0036822	ortholog_many2many	NINJ2	ninjurin 2 [Source:HGNC Symbol;Acc:HGNC:7825]
36	ENSG00000171840	FBgn0038079	ortholog_many2many	NINJ2	ninjurin 2 [Source:HGNC Symbol;Acc:HGNC:7825]
37	ENSG00000132321	FBgn0036931	ortholog_many2many	IQCA1	IQ motif containing with AAA domain 1 [Source:HGNC Symbol;Acc:HGNC:26195]
37	ENSG00000132321	FBgn0037712	ortholog_many2many	IQCA1	IQ motif containing with AAA domain 1 [Source:HGNC Symbol;Acc:HGNC:26195]
37	ENSG00000278685	FBgn0036931	ortholog_many2many	IQCA1P1	IQ motif containing with AAA domain 1 pseudogene 1 [Source:HGNC Symbol;Acc:HGNC:22831]
37	ENSG00000278685	FBgn0037712	ortholog_many2many	IQCA1P1	IQ motif containing with AAA domain 1 pseudogene 1 [Source:HGNC Symbol;Acc:HGNC:22831]
38	ENSG00000132376	FBgn0030761	ortholog_many2many	INPP5K	inositol polyphosphate-5-phosphatase K [Source:HGNC Symbol;Acc:HGNC:33882]
38	ENSG00000132376	FBgn0034179	ortholog_many2many	INPP5K	inositol polyphosphate-5-phosphatase K [Source:HGNC Symbol;Acc:HGNC:33882]
38	ENSG00000185133	FBgn0030761	ortholog_many2many	INPP5J	inositol polyphosphate-5-phosphatase J [Source:HGNC Symbol;Acc:HGNC:8956]
38	ENSG00000185133	FBgn0034179	ortholog_many2many	INPP5J	inositol polyphosphate-5-phosphatase J [Source:HGNC Symbol;Acc:HGNC:8956]
39	ENSG00000133105	FBgn0039354	ortholog_many2many	RXFP2	relaxin/insulin-like family peptide receptor 2 [Source:HGNC Symbol;Acc:HGNC:17318]
39	ENSG00000133105	FBgn0085440	ortholog_many2many	RXFP2	relaxin/insulin-like family peptide receptor 2 [Source:HGNC Symbol;Acc:HGNC:17318]
39	ENSG00000171509	FBgn0039354	ortholog_many2many	RXFP1	relaxin/insulin-like family peptide receptor 1 [Source:HGNC Symbol;Acc:HGNC:19718]
39	ENSG00000171509	FBgn0085440	ortholog_many2many	RXFP1	relaxin/insulin-like family peptide receptor 1 [Source:HGNC Symbol;Acc:HGNC:19718]
40	ENSG00000136856	FBgn0015230	ortholog_many2many	SLC2A8	solute carrier family 2 (facilitated glucose transporter), member 8 [Source:HGNC Symbol;Acc:HGNC:13812]
40	ENSG00000136856	FBgn0028560	ortholog_many2many	SLC2A8	solute carrier family 2 (facilitated glucose transporter), member 8 [Source:HGNC Symbol;Acc:HGNC:13812]
40	ENSG00000136856	FBgn0029932	ortholog_many2many	SLC2A8	solute carrier family 2 (facilitated glucose transporter), member 8 [Source:HGNC Symbol;Acc:HGNC:13812]
40	ENSG00000136856	FBgn0031517	ortholog_many2many	SLC2A8	solute carrier family 2 (facilitated glucose transporter), member 8 [Source:HGNC Symbol;Acc:HGNC:13812]
40	ENSG00000136856	FBgn0031520	ortholog_many2many	SLC2A8	solute carrier family 2 (facilitated glucose transporter), member 8 [Source:HGNC Symbol;Acc:HGNC:13812]
40	ENSG00000136856	FBgn0031522	ortholog_many2many	SLC2A8	solute carrier family 2 (facilitated glucose transporter), member 8 [Source:HGNC Symbol;Acc:HGNC:13812]
40	ENSG00000136856	FBgn0031523	ortholog_many2many	SLC2A8	solute carrier family 2 (facilitated glucose transporter), member 8 [Source:HGNC Symbol;Acc:HGNC:13812]
40	ENSG00000136856	FBgn0033644	ortholog_many2many	SLC2A8	solute carrier family 2 (facilitated glucose transporter), member 8 [Source:HGNC Symbol;Acc:HGNC:13812]
40	ENSG00000136856	FBgn0034045	ortholog_many2many	SLC2A8	solute carrier family 2 (facilitated glucose transporter), member 8 [Source:HGNC Symbol;Acc:HGNC:13812]
40	ENSG00000136856	FBgn0034247	ortholog_many2many	SLC2A8	solute carrier family 2 (facilitated glucose transporter), member 8 [Source:HGNC Symbol;Acc:HGNC:13812]
40	ENSG00000136856	FBgn0034909	ortholog_many2many	SLC2A8	solute carrier family 2 (facilitated glucose transporter), member 8 [Source:HGNC Symbol;Acc:HGNC:13812]
40	ENSG00000136856	FBgn0036316	ortholog_many2many	SLC2A8	solute carrier family 2 (facilitated glucose transporter), member 8 [Source:HGNC Symbol;Acc:HGNC:13812]
40	ENSG00000136856	FBgn0037386	ortholog_many2many	SLC2A8	solute carrier family 2 (facilitated glucose transporter), member 8 [Source:HGNC Symbol;Acc:HGNC:13812]
40	ENSG00000136856	FBgn0037387	ortholog_many2many	SLC2A8	solute carrier family 2 (facilitated glucose transporter), member 8 [Source:HGNC Symbol;Acc:HGNC:13812]
40	ENSG00000136856	FBgn0037485	ortholog_many2many	SLC2A8	solute carrier family 2 (facilitated glucose transporter), member 8 [Source:HGNC Symbol;Acc:HGNC:13812]
40	ENSG00000136856	FBgn0037486	ortholog_many2many	SLC2A8	solute carrier family 2 (facilitated glucose transporter), member 8 [Source:HGNC Symbol;Acc:HGNC:13812]
40	ENSG00000136856	FBgn0050035	ortholog_many2many	SLC2A8	solute carrier family 2 (facilitated glucose transporter), member 8 [Source:HGNC Symbol;Acc:HGNC:13812]
40	ENSG00000136856	FBgn0051100	ortholog_many2many	SLC2A8	solute carrier family 2 (facilitated glucose transporter), member 8 [Source:HGNC Symbol;Acc:HGNC:13812]
40	ENSG00000136856	FBgn0053281	ortholog_many2many	SLC2A8	solute carrier family 2 (facilitated glucose transporter), member 8 [Source:HGNC Symbol;Acc:HGNC:13812]
40	ENSG00000136856	FBgn0053282	ortholog_many2many	SLC2A8	solute carrier family 2 (facilitated glucose transporter), member 8 [Source:HGNC Symbol;Acc:HGNC:13812]
40	ENSG00000160326	FBgn0015230	ortholog_many2many	SLC2A6	solute carrier family 2 (facilitated glucose transporter), member 6 [Source:HGNC Symbol;Acc:HGNC:11011]
40	ENSG00000160326	FBgn0028560	ortholog_many2many	SLC2A6	solute carrier family 2 (facilitated glucose transporter), member 6 [Source:HGNC Symbol;Acc:HGNC:11011]
40	ENSG00000160326	FBgn0029932	ortholog_many2many	SLC2A6	solute carrier family 2 (facilitated glucose transporter), member 6 [Source:HGNC Symbol;Acc:HGNC:11011]
40	ENSG00000160326	FBgn0031517	ortholog_many2many	SLC2A6	solute carrier family 2 (facilitated glucose transporter), member 6 [Source:HGNC Symbol;Acc:HGNC:11011]
40	ENSG00000160326	FBgn0031520	ortholog_many2many	SLC2A6	solute carrier family 2 (facilitated glucose transporter), member 6 [Source:HGNC Symbol;Acc:HGNC:11011]
40	ENSG00000160326	FBgn0031522	ortholog_many2many	SLC2A6	solute carrier family 2 (facilitated glucose transporter), member 6 [Source:HGNC Symbol;Acc:HGNC:11011]
40	ENSG00000160326	FBgn0031523	ortholog_many2many	SLC2A6	solute carrier family 2 (facilitated glucose transporter), member 6 [Source:HGNC Symbol;Acc:HGNC:11011]
40	ENSG00000160326	FBgn0033644	ortholog_many2many	SLC2A6	solute carrier family 2 (facilitated glucose transporter), member 6 [Source:HGNC Symbol;Acc:HGNC:11011]
40	ENSG00000160326	FBgn0034045	ortholog_many2many	SLC2A6	solute carrier family 2 (facilitated glucose transporter), member 6 [Source:HGNC Symbol;Acc:HGNC:11011]
40	ENSG00000160326	FBgn0034247	ortholog_many2many	SLC2A6	solute carrier family 2 (facilitated glucose transporter), member 6 [Source:HGNC Symbol;Acc:HGNC:11011]
40	ENSG00000160326	FBgn0034909	ortholog_many2many	SLC2A6	solute carrier family 2 (facilitated glucose transporter), member 6 [Source:HGNC Symbol;Acc:HGNC:11011]
40	ENSG00000160326	FBgn0036316	ortholog_many2many	SLC2A6	solute carrier family 2 (facilitated glucose transporter), member 6 [Source:HGNC Symbol;Acc:HGNC:11011]
40	ENSG00000160326	FBgn0037386	ortholog_many2many	SLC2A6	solute carrier family 2 (facilitated glucose transporter), member 6 [Source:HGNC Symbol;Acc:HGNC:11011]
40	ENSG00000160326	FBgn0037387	ortholog_many2many	SLC2A6	solute carrier family 2 (facilitated glucose transporter), member 6 [Source:HGNC Symbol;Acc:HGNC:11011]
40	ENSG00000160326	FBgn0037485	ortholog_many2many	SLC2A6	solute carrier family 2 (facilitated glucose transporter), member 6 [Source:HGNC Symbol;Acc:HGNC:11011]
40	ENSG00000160326	FBgn0037486	ortholog_many2many	SLC2A6	solute carrier family 2 (facilitated glucose transporter), member 6 [Source:HGNC Symbol;Acc:HGNC:11011]
40	ENSG00000160326	FBgn0050035	ortholog_many2many	SLC2A6	solute carrier family 2 (facilitated glucose transporter), member 6 [Source:HGNC Symbol;Acc:HGNC:11011]
40	ENSG00000160326	FBgn0051100	ortholog_many2many	SLC2A6	solute carrier family 2 (facilitated glucose transporter), member 6 [Source:HGNC Symbol;Acc:HGNC:11011]
40	ENSG00000160326	FBgn0053281	ortholog_many2many	SLC2A6	solute carrier family 2 (facilitated glucose transporter), member 6 [Source:HGNC Symbol;Acc:HGNC:11011]
40	ENSG00000160326	FBgn0053282	ortholog_many2many	SLC2A6	solute carrier family 2 (facilitated glucose transporter), member 6 [Source:HGNC Symbol;Acc:HGNC:11011]
41	ENSG00000177182	FBgn0023525	ortholog_many2many	CLVS1	clavesin 1 [Source:HGNC Symbol;Acc:HGNC:23139]
41	ENSG00000177182	FBgn0029608	ortholog_many2many	CLVS1	clavesin 1 [Source:HGNC Symbol;Acc:HGNC:23139]
41	ENSG00000177182	FBgn0029863	ortholog_many2many	CLVS1	clavesin 1 [Source:HGNC Symbol;Acc:HGNC:23139]
41	ENSG00000177182	FBgn0033434	ortholog_many2many	CLVS1	clavesin 1 [Source:HGNC Symbol;Acc:HGNC:23139]
41	ENSG00000177182	FBgn0033437	ortholog_many2many	CLVS1	clavesin 1 [Source:HGNC Symbol;Acc:HGNC:23139]
41	ENSG00000177182	FBgn0035636	ortholog_many2many	CLVS1	clavesin 1 [Source:HGNC Symbol;Acc:HGNC:23139]
41	ENSG00000177182	FBgn0036289	ortholog_many2many	CLVS1	clavesin 1 [Source:HGNC Symbol;Acc:HGNC:23139]
41	ENSG00000177182	FBgn0037323	ortholog_many2many	CLVS1	clavesin 1 [Source:HGNC Symbol;Acc:HGNC:23139]
41	ENSG00000177182	FBgn0038966	ortholog_many2many	CLVS1	clavesin 1 [Source:HGNC Symbol;Acc:HGNC:23139]
41	ENSG00000177182	FBgn0039106	ortholog_many2many	CLVS1	clavesin 1 [Source:HGNC Symbol;Acc:HGNC:23139]
41	ENSG00000177182	FBgn0039107	ortholog_many2many	CLVS1	clavesin 1 [Source:HGNC Symbol;Acc:HGNC:23139]
41	ENSG00000177182	FBgn0039864	ortholog_many2many	CLVS1	clavesin 1 [Source:HGNC Symbol;Acc:HGNC:23139]
41	ENSG00000177182	FBgn0050339	ortholog_many2many	CLVS1	clavesin 1 [Source:HGNC Symbol;Acc:HGNC:23139]
41	ENSG00000177182	FBgn0051636	ortholog_many2many	CLVS1	clavesin 1 [Source:HGNC Symbol;Acc:HGNC:23139]
41	ENSG00000177182	FBgn0053514	ortholog_many2many	CLVS1	clavesin 1 [Source:HGNC Symbol;Acc:HGNC:23139]
41	ENSG00000177182	FBgn0053965	ortholog_many2many	CLVS1	clavesin 1 [Source:HGNC Symbol;Acc:HGNC:23139]
41	ENSG00000177182	FBgn0053966	ortholog_many2many	CLVS1	clavesin 1 [Source:HGNC Symbol;Acc:HGNC:23139]
42	ENSG00000138794	FBgn0010501	ortholog_many2many	CASP6	caspase 6, apoptosis-related cysteine peptidase [Source:HGNC Symbol;Acc:HGNC:1507]
42	ENSG00000138794	FBgn0019972	ortholog_many2many	CASP6	caspase 6, apoptosis-related cysteine peptidase [Source:HGNC Symbol;Acc:HGNC:1507]
42	ENSG00000138794	FBgn0028381	ortholog_many2many	CASP6	caspase 6, apoptosis-related cysteine peptidase [Source:HGNC Symbol;Acc:HGNC:1507]
42	ENSG00000164305	FBgn0010501	ortholog_many2many	CASP3	caspase 3, apoptosis-related cysteine peptidase [Source:HGNC Symbol;Acc:HGNC:1504]
42	ENSG00000164305	FBgn0019972	ortholog_many2many	CASP3	caspase 3, apoptosis-related cysteine peptidase [Source:HGNC Symbol;Acc:HGNC:1504]
42	ENSG00000164305	FBgn0028381	ortholog_many2many	CASP3	caspase 3, apoptosis-related cysteine peptidase [Source:HGNC Symbol;Acc:HGNC:1504]
42	ENSG00000165806	FBgn0010501	ortholog_many2many	CASP7	caspase 7, apoptosis-related cysteine peptidase [Source:HGNC Symbol;Acc:HGNC:1508]
42	ENSG00000165806	FBgn0019972	ortholog_many2many	CASP7	caspase 7, apoptosis-related cysteine peptidase [Source:HGNC Symbol;Acc:HGNC:1508]
42	ENSG00000165806	FBgn0028381	ortholog_many2many	CASP7	caspase 7, apoptosis-related cysteine peptidase [Source:HGNC Symbol;Acc:HGNC:1508]
43	ENSG00000138892	FBgn0031853	ortholog_many2many	TTLL8	tubulin tyrosine ligase-like family, member 8 [Source:HGNC Symbol;Acc:HGNC:34000]
43	ENSG00000138892	FBgn0031854	ortholog_many2many	TTLL8	tubulin tyrosine ligase-like family, member 8 [Source:HGNC Symbol;Acc:HGNC:34000]
43	ENSG00000214021	FBgn0031853	ortholog_many2many	TTLL3	tubulin tyrosine ligase-like family, member 3 [Source:HGNC Symbol;Acc:HGNC:24483]
43	ENSG00000214021	FBgn0031854	ortholog_many2many	TTLL3	tubulin tyrosine ligase-like family, member 3 [Source:HGNC Symbol;Acc:HGNC:24483]
43	ENSG00000250151	FBgn0031853	ortholog_many2many	ARPC4-TTLL3	ARPC4-TTLL3 readthrough [Source:HGNC Symbol;Acc:HGNC:38830]
43	ENSG00000250151	FBgn0031854	ortholog_many2many	ARPC4-TTLL3	ARPC4-TTLL3 readthrough [Source:HGNC Symbol;Acc:HGNC:38830]
44	ENSG00000140090	FBgn0037238	ortholog_many2many	SLC24A4	solute carrier family 24 (sodium/potassium/calcium exchanger), member 4 [Source:HGNC Symbol;Acc:HGNC:10978]
44	ENSG00000140090	FBgn0039941	ortholog_many2many	SLC24A4	solute carrier family 24 (sodium/potassium/calcium exchanger), member 4 [Source:HGNC Symbol;Acc:HGNC:10978]
44	ENSG00000140090	FBgn0040030	ortholog_many2many	SLC24A4	solute carrier family 24 (sodium/potassium/calcium exchanger), member 4 [Source:HGNC Symbol;Acc:HGNC:10978]
44	ENSG00000140090	FBgn0040031	ortholog_many2many	SLC24A4	solute carrier family 24 (sodium/potassium/calcium exchanger), member 4 [Source:HGNC Symbol;Acc:HGNC:10978]
44	ENSG00000185052	FBgn0037238	ortholog_many2many	SLC24A3	solute carrier family 24 (sodium/potassium/calcium exchanger), member 3 [Source:HGNC Symbol;Acc:HGNC:10977]
44	ENSG00000185052	FBgn0039941	ortholog_many2many	SLC24A3	solute carrier family 24 (sodium/potassium/calcium exchanger), member 3 [Source:HGNC Symbol;Acc:HGNC:10977]
44	ENSG00000185052	FBgn0040030	ortholog_many2many	SLC24A3	solute carrier family 24 (sodium/potassium/calcium exchanger), member 3 [Source:HGNC Symbol;Acc:HGNC:10977]
44	ENSG00000185052	FBgn0040031	ortholog_many2many	SLC24A3	solute carrier family 24 (sodium/potassium/calcium exchanger), member 3 [Source:HGNC Symbol;Acc:HGNC:10977]
44	ENSG00000188467	FBgn0037238	ortholog_many2many	SLC24A5	solute carrier family 24 (sodium/potassium/calcium exchanger), member 5 [Source:HGNC Symbol;Acc:HGNC:20611]
44	ENSG00000188467	FBgn0039941	ortholog_many2many	SLC24A5	solute carrier family 24 (sodium/potassium/calcium exchanger), member 5 [Source:HGNC Symbol;Acc:HGNC:20611]
44	ENSG00000188467	FBgn0040030	ortholog_many2many	SLC24A5	solute carrier family 24 (sodium/potassium/calcium exchanger), member 5 [Source:HGNC Symbol;Acc:HGNC:20611]
44	ENSG00000188467	FBgn0040031	ortholog_many2many	SLC24A5	solute carrier family 24 (sodium/potassium/calcium exchanger), member 5 [Source:HGNC Symbol;Acc:HGNC:20611]
45	ENSG00000144362	FBgn0031045	ortholog_many2many	PHOSPHO2	phosphatase, orphan 2 [Source:HGNC Symbol;Acc:HGNC:28316]
45	ENSG00000144362	FBgn0031048	ortholog_many2many	PHOSPHO2	phosphatase, orphan 2 [Source:HGNC Symbol;Acc:HGNC:28316]
45	ENSG00000173868	FBgn0031045	ortholog_many2many	PHOSPHO1	phosphatase, orphan 1 [Source:HGNC Symbol;Acc:HGNC:16815]
45	ENSG00000173868	FBgn0031048	ortholog_many2many	PHOSPHO1	phosphatase, orphan 1 [Source:HGNC Symbol;Acc:HGNC:16815]
46	ENSG00000144837	FBgn0030884	ortholog_many2many	PLA1A	phospholipase A1 member A [Source:HGNC Symbol;Acc:HGNC:17661]
46	ENSG00000144837	FBgn0036367	ortholog_many2many	PLA1A	phospholipase A1 member A [Source:HGNC Symbol;Acc:HGNC:17661]
46	ENSG00000163898	FBgn0030884	ortholog_many2many	LIPH	lipase, member H [Source:HGNC Symbol;Acc:HGNC:18483]
46	ENSG00000163898	FBgn0036367	ortholog_many2many	LIPH	lipase, member H [Source:HGNC Symbol;Acc:HGNC:18483]
46	ENSG00000188992	FBgn0030884	ortholog_many2many	LIPI	lipase, member I [Source:HGNC Symbol;Acc:HGNC:18821]
46	ENSG00000188992	FBgn0036367	ortholog_many2many	LIPI	lipase, member I [Source:HGNC Symbol;Acc:HGNC:18821]
47	ENSG00000145358	FBgn0036165	ortholog_many2many	DDIT4L	DNA-damage-inducible transcript 4-like [Source:HGNC Symbol;Acc:HGNC:30555]
47	ENSG00000145358	FBgn0041094	ortholog_many2many	DDIT4L	DNA-damage-inducible transcript 4-like [Source:HGNC Symbol;Acc:HGNC:30555]
47	ENSG00000168209	FBgn0036165	ortholog_many2many	DDIT4	DNA-damage-inducible transcript 4 [Source:HGNC Symbol;Acc:HGNC:24944]
47	ENSG00000168209	FBgn0041094	ortholog_many2many	DDIT4	DNA-damage-inducible transcript 4 [Source:HGNC Symbol;Acc:HGNC:24944]
48	ENSG00000156968	FBgn0026872	ortholog_many2many	MPV17L	MPV17 mitochondrial membrane protein-like [Source:HGNC Symbol;Acc:HGNC:26827]
48	ENSG00000156968	FBgn0029580	ortholog_many2many	MPV17L	MPV17 mitochondrial membrane protein-like [Source:HGNC Symbol;Acc:HGNC:26827]
48	ENSG00000156968	FBgn0037292	ortholog_many2many	MPV17L	MPV17 mitochondrial membrane protein-like [Source:HGNC Symbol;Acc:HGNC:26827]
48	ENSG00000156968	FBgn0040805	ortholog_many2many	MPV17L	MPV17 mitochondrial membrane protein-like [Source:HGNC Symbol;Acc:HGNC:26827]
48	ENSG00000261130	FBgn0026872	ortholog_many2many	RP11-1021N1.1	Uncharacterized protein {ECO:0000313|Ensembl:ENSP00000454340} [Source:UniProtKB/TrEMBL;Acc:H3BMD7]
48	ENSG00000261130	FBgn0029580	ortholog_many2many	RP11-1021N1.1	Uncharacterized protein {ECO:0000313|Ensembl:ENSP00000454340} [Source:UniProtKB/TrEMBL;Acc:H3BMD7]
48	ENSG00000261130	FBgn0037292	ortholog_many2many	RP11-1021N1.1	Uncharacterized protein {ECO:0000313|Ensembl:ENSP00000454340} [Source:UniProtKB/TrEMBL;Acc:H3BMD7]
48	ENSG00000261130	FBgn0040805	ortholog_many2many	RP11-1021N1.1	Uncharacterized protein {ECO:0000313|Ensembl:ENSP00000454340} [Source:UniProtKB/TrEMBL;Acc:H3BMD7]
49	ENSG00000162551	FBgn0016123	ortholog_many2many	ALPL	alkaline phosphatase, liver/bone/kidney [Source:HGNC Symbol;Acc:HGNC:438]
49	ENSG00000162551	FBgn0030661	ortholog_many2many	ALPL	alkaline phosphatase, liver/bone/kidney [Source:HGNC Symbol;Acc:HGNC:438]
49	ENSG00000162551	FBgn0032779	ortholog_many2many	ALPL	alkaline phosphatase, liver/bone/kidney [Source:HGNC Symbol;Acc:HGNC:438]
49	ENSG00000162551	FBgn0033423	ortholog_many2many	ALPL	alkaline phosphatase, liver/bone/kidney [Source:HGNC Symbol;Acc:HGNC:438]
49	ENSG00000162551	FBgn0034710	ortholog_many2many	ALPL	alkaline phosphatase, liver/bone/kidney [Source:HGNC Symbol;Acc:HGNC:438]
49	ENSG00000162551	FBgn0034711	ortholog_many2many	ALPL	alkaline phosphatase, liver/bone/kidney [Source:HGNC Symbol;Acc:HGNC:438]
49	ENSG00000162551	FBgn0034712	ortholog_many2many	ALPL	alkaline phosphatase, liver/bone/kidney [Source:HGNC Symbol;Acc:HGNC:438]
49	ENSG00000162551	FBgn0035619	ortholog_many2many	ALPL	alkaline phosphatase, liver/bone/kidney [Source:HGNC Symbol;Acc:HGNC:438]
49	ENSG00000162551	FBgn0035620	ortholog_many2many	ALPL	alkaline phosphatase, liver/bone/kidney [Source:HGNC Symbol;Acc:HGNC:438]
49	ENSG00000162551	FBgn0037083	ortholog_many2many	ALPL	alkaline phosphatase, liver/bone/kidney [Source:HGNC Symbol;Acc:HGNC:438]
49	ENSG00000162551	FBgn0037786	ortholog_many2many	ALPL	alkaline phosphatase, liver/bone/kidney [Source:HGNC Symbol;Acc:HGNC:438]
49	ENSG00000162551	FBgn0038845	ortholog_many2many	ALPL	alkaline phosphatase, liver/bone/kidney [Source:HGNC Symbol;Acc:HGNC:438]
49	ENSG00000162551	FBgn0043791	ortholog_many2many	ALPL	alkaline phosphatase, liver/bone/kidney [Source:HGNC Symbol;Acc:HGNC:438]
49	ENSG00000163283	FBgn0016123	ortholog_many2many	ALPP	alkaline phosphatase, placental [Source:HGNC Symbol;Acc:HGNC:439]
49	ENSG00000163283	FBgn0030661	ortholog_many2many	ALPP	alkaline phosphatase, placental [Source:HGNC Symbol;Acc:HGNC:439]
49	ENSG00000163283	FBgn0032779	ortholog_many2many	ALPP	alkaline phosphatase, placental [Source:HGNC Symbol;Acc:HGNC:439]
49	ENSG00000163283	FBgn0033423	ortholog_many2many	ALPP	alkaline phosphatase, placental [Source:HGNC Symbol;Acc:HGNC:439]
49	ENSG00000163283	FBgn0034710	ortholog_many2many	ALPP	alkaline phosphatase, placental [Source:HGNC Symbol;Acc:HGNC:439]
49	ENSG00000163283	FBgn0034711	ortholog_many2many	ALPP	alkaline phosphatase, placental [Source:HGNC Symbol;Acc:HGNC:439]
49	ENSG00000163283	FBgn0034712	ortholog_many2many	ALPP	alkaline phosphatase, placental [Source:HGNC Symbol;Acc:HGNC:439]
49	ENSG00000163283	FBgn0035619	ortholog_many2many	ALPP	alkaline phosphatase, placental [Source:HGNC Symbol;Acc:HGNC:439]
49	ENSG00000163283	FBgn0035620	ortholog_many2many	ALPP	alkaline phosphatase, placental [Source:HGNC Symbol;Acc:HGNC:439]
49	ENSG00000163283	FBgn0037083	ortholog_many2many	ALPP	alkaline phosphatase, placental [Source:HGNC Symbol;Acc:HGNC:439]
49	ENSG00000163283	FBgn0037786	ortholog_many2many	ALPP	alkaline phosphatase, placental [Source:HGNC Symbol;Acc:HGNC:439]
49	ENSG00000163283	FBgn0038845	ortholog_many2many	ALPP	alkaline phosphatase, placental [Source:HGNC Symbol;Acc:HGNC:439]
49	ENSG00000163283	FBgn0043791	ortholog_many2many	ALPP	alkaline phosphatase, placental [Source:HGNC Symbol;Acc:HGNC:439]
49	ENSG00000163286	FBgn0016123	ortholog_many2many	ALPPL2	alkaline phosphatase, placental-like 2 [Source:HGNC Symbol;Acc:HGNC:441]
49	ENSG00000163286	FBgn0030661	ortholog_many2many	ALPPL2	alkaline phosphatase, placental-like 2 [Source:HGNC Symbol;Acc:HGNC:441]
49	ENSG00000163286	FBgn0032779	ortholog_many2many	ALPPL2	alkaline phosphatase, placental-like 2 [Source:HGNC Symbol;Acc:HGNC:441]
49	ENSG00000163286	FBgn0033423	ortholog_many2many	ALPPL2	alkaline phosphatase, placental-like 2 [Source:HGNC Symbol;Acc:HGNC:441]
49	ENSG00000163286	FBgn0034710	ortholog_many2many	ALPPL2	alkaline phosphatase, placental-like 2 [Source:HGNC Symbol;Acc:HGNC:441]
49	ENSG00000163286	FBgn0034711	ortholog_many2many	ALPPL2	alkaline phosphatase, placental-like 2 [Source:HGNC Symbol;Acc:HGNC:441]
49	ENSG00000163286	FBgn0034712	ortholog_many2many	ALPPL2	alkaline phosphatase, placental-like 2 [Source:HGNC Symbol;Acc:HGNC:441]
49	ENSG00000163286	FBgn0035619	ortholog_many2many	ALPPL2	alkaline phosphatase, placental-like 2 [Source:HGNC Symbol;Acc:HGNC:441]
49	ENSG00000163286	FBgn0035620	ortholog_many2many	ALPPL2	alkaline phosphatase, placental-like 2 [Source:HGNC Symbol;Acc:HGNC:441]
49	ENSG00000163286	FBgn0037083	ortholog_many2many	ALPPL2	alkaline phosphatase, placental-like 2 [Source:HGNC Symbol;Acc:HGNC:441]
49	ENSG00000163286	FBgn0037786	ortholog_many2many	ALPPL2	alkaline phosphatase, placental-like 2 [Source:HGNC Symbol;Acc:HGNC:441]
49	ENSG00000163286	FBgn0038845	ortholog_many2many	ALPPL2	alkaline phosphatase, placental-like 2 [Source:HGNC Symbol;Acc:HGNC:441]
49	ENSG00000163286	FBgn0043791	ortholog_many2many	ALPPL2	alkaline phosphatase, placental-like 2 [Source:HGNC Symbol;Acc:HGNC:441]
49	ENSG00000163295	FBgn0016123	ortholog_many2many	ALPI	alkaline phosphatase, intestinal [Source:HGNC Symbol;Acc:HGNC:437]
49	ENSG00000163295	FBgn0030661	ortholog_many2many	ALPI	alkaline phosphatase, intestinal [Source:HGNC Symbol;Acc:HGNC:437]
49	ENSG00000163295	FBgn0032779	ortholog_many2many	ALPI	alkaline phosphatase, intestinal [Source:HGNC Symbol;Acc:HGNC:437]
49	ENSG00000163295	FBgn0033423	ortholog_many2many	ALPI	alkaline phosphatase, intestinal [Source:HGNC Symbol;Acc:HGNC:437]
49	ENSG00000163295	FBgn0034710	ortholog_many2many	ALPI	alkaline phosphatase, intestinal [Source:HGNC Symbol;Acc:HGNC:437]
49	ENSG00000163295	FBgn0034711	ortholog_many2many	ALPI	alkaline phosphatase, intestinal [Source:HGNC Symbol;Acc:HGNC:437]
49	ENSG00000163295	FBgn0034712	ortholog_many2many	ALPI	alkaline phosphatase, intestinal [Source:HGNC Symbol;Acc:HGNC:437]
49	ENSG00000163295	FBgn0035619	ortholog_many2many	ALPI	alkaline phosphatase, intestinal [Source:HGNC Symbol;Acc:HGNC:437]
49	ENSG00000163295	FBgn0035620	ortholog_many2many	ALPI	alkaline phosphatase, intestinal [Source:HGNC Symbol;Acc:HGNC:437]
49	ENSG00000163295	FBgn0037083	ortholog_many2many	ALPI	alkaline phosphatase, intestinal [Source:HGNC Symbol;Acc:HGNC:437]
49	ENSG00000163295	FBgn0037786	ortholog_many2many	ALPI	alkaline phosphatase, intestinal [Source:HGNC Symbol;Acc:HGNC:437]
49	ENSG00000163295	FBgn0038845	ortholog_many2many	ALPI	alkaline phosphatase, intestinal [Source:HGNC Symbol;Acc:HGNC:437]
49	ENSG00000163295	FBgn0043791	ortholog_many2many	ALPI	alkaline phosphatase, intestinal [Source:HGNC Symbol;Acc:HGNC:437]
50	ENSG00000164708	FBgn0011270	ortholog_many2many	PGAM2	phosphoglycerate mutase 2 (muscle) [Source:HGNC Symbol;Acc:HGNC:8889]
50	ENSG00000164708	FBgn0014869	ortholog_many2many	PGAM2	phosphoglycerate mutase 2 (muscle) [Source:HGNC Symbol;Acc:HGNC:8889]
50	ENSG00000171314	FBgn0011270	ortholog_many2many	PGAM1	phosphoglycerate mutase 1 (brain) [Source:HGNC Symbol;Acc:HGNC:8888]
50	ENSG00000171314	FBgn0014869	ortholog_many2many	PGAM1	phosphoglycerate mutase 1 (brain) [Source:HGNC Symbol;Acc:HGNC:8888]
50	ENSG00000226784	FBgn0011270	ortholog_many2many	PGAM4	phosphoglycerate mutase family member 4 [Source:HGNC Symbol;Acc:HGNC:21731]
50	ENSG00000226784	FBgn0014869	ortholog_many2many	PGAM4	phosphoglycerate mutase family member 4 [Source:HGNC Symbol;Acc:HGNC:21731]
51	ENSG00000167774	FBgn0025839	ortholog_many2many	NDUFA7	NADH dehydrogenase (ubiquinone) 1 alpha subcomplex, 7, 14.5kDa [Source:HGNC Symbol;Acc:HGNC:7691]
51	ENSG00000167774	FBgn0037172	ortholog_many2many	NDUFA7	NADH dehydrogenase (ubiquinone) 1 alpha subcomplex, 7, 14.5kDa [Source:HGNC Symbol;Acc:HGNC:7691]
51	ENSG00000267855	FBgn0025839	ortholog_many2many	NDUFA7	NADH dehydrogenase (ubiquinone) 1 alpha subcomplex, 7, 14.5kDa [Source:HGNC Symbol;Acc:HGNC:7691]
51	ENSG00000267855	FBgn0037172	ortholog_many2many	NDUFA7	NADH dehydrogenase (ubiquinone) 1 alpha subcomplex, 7, 14.5kDa [Source:HGNC Symbol;Acc:HGNC:7691]
52	ENSG00000170035	FBgn0015320	ortholog_many2many	UBE2E3	ubiquitin-conjugating enzyme E2E 3 [Source:HGNC Symbol;Acc:HGNC:12479]
52	ENSG00000170035	FBgn0031331	ortholog_many2many	UBE2E3	ubiquitin-conjugating enzyme E2E 3 [Source:HGNC Symbol;Acc:HGNC:12479]
52	ENSG00000170142	FBgn0015320	ortholog_many2many	UBE2E1	ubiquitin-conjugating enzyme E2E 1 [Source:HGNC Symbol;Acc:HGNC:12477]
52	ENSG00000170142	FBgn0031331	ortholog_many2many	UBE2E1	ubiquitin-conjugating enzyme E2E 1 [Source:HGNC Symbol;Acc:HGNC:12477]
52	ENSG00000182247	FBgn0015320	ortholog_many2many	UBE2E2	ubiquitin-conjugating enzyme E2E 2 [Source:HGNC Symbol;Acc:HGNC:12478]
52	ENSG00000182247	FBgn0031331	ortholog_many2many	UBE2E2	ubiquitin-conjugating enzyme E2E 2 [Source:HGNC Symbol;Acc:HGNC:12478]
53	ENSG00000171587	FBgn0033159	ortholog_many2many	DSCAM	Down syndrome cell adhesion molecule [Source:HGNC Symbol;Acc:HGNC:3039]
53	ENSG00000171587	FBgn0263218	ortholog_many2many	DSCAM	Down syndrome cell adhesion molecule [Source:HGNC Symbol;Acc:HGNC:3039]
53	ENSG00000171587	FBgn0263219	ortholog_many2many	DSCAM	Down syndrome cell adhesion molecule [Source:HGNC Symbol;Acc:HGNC:3039]
53	ENSG00000177103	FBgn0033159	ortholog_many2many	DSCAML1	Down syndrome cell adhesion molecule like 1 [Source:HGNC Symbol;Acc:HGNC:14656]
53	ENSG00000177103	FBgn0263218	ortholog_many2many	DSCAML1	Down syndrome cell adhesion molecule like 1 [Source:HGNC Symbol;Acc:HGNC:14656]
53	ENSG00000177103	FBgn0263219	ortholog_many2many	DSCAML1	Down syndrome cell adhesion molecule like 1 [Source:HGNC Symbol;Acc:HGNC:14656]
54	ENSG00000173660	FBgn0050354	ortholog_many2many	UQCRH	ubiquinol-cytochrome c reductase hinge protein [Source:HGNC Symbol;Acc:HGNC:12590]
54	ENSG00000173660	FBgn0260008	ortholog_many2many	UQCRH	ubiquinol-cytochrome c reductase hinge protein [Source:HGNC Symbol;Acc:HGNC:12590]
54	ENSG00000233954	FBgn0050354	ortholog_many2many	UQCRHL	ubiquinol-cytochrome c reductase hinge protein-like [Source:EntrezGene;Acc:440567]
54	ENSG00000233954	FBgn0260008	ortholog_many2many	UQCRHL	ubiquinol-cytochrome c reductase hinge protein-like [Source:EntrezGene;Acc:440567]

## Sheet: 2,798 human rows
	Ensembl Gene ID	Drosophila Ensembl Gene ID	Homology Type	Associated Gene Name	Description
	ENSG00000004948	FBgn0030437	ortholog_many2many	CALCR	calcitonin receptor [Source:HGNC Symbol;Acc:HGNC:1440]
	ENSG00000004948	FBgn0052843	ortholog_many2many	CALCR	calcitonin receptor [Source:HGNC Symbol;Acc:HGNC:1440]
	ENSG00000008394	FBgn0025814	ortholog_many2many	MGST1	microsomal glutathione S-transferase 1 [Source:HGNC Symbol;Acc:HGNC:7061]
	ENSG00000008394	FBgn0053177	ortholog_many2many	MGST1	microsomal glutathione S-transferase 1 [Source:HGNC Symbol;Acc:HGNC:7061]
	ENSG00000008394	FBgn0053178	ortholog_many2many	MGST1	microsomal glutathione S-transferase 1 [Source:HGNC Symbol;Acc:HGNC:7061]
	ENSG00000015413	FBgn0036986	ortholog_many2many	DPEP1	dipeptidase 1 (renal) [Source:HGNC Symbol;Acc:HGNC:3002]
	ENSG00000015413	FBgn0039420	ortholog_many2many	DPEP1	dipeptidase 1 (renal) [Source:HGNC Symbol;Acc:HGNC:3002]
	ENSG00000015413	FBgn0085449	ortholog_many2many	DPEP1	dipeptidase 1 (renal) [Source:HGNC Symbol;Acc:HGNC:3002]
	ENSG00000015413	FBgn0261804	ortholog_many2many	DPEP1	dipeptidase 1 (renal) [Source:HGNC Symbol;Acc:HGNC:3002]
3	ENSG00000021355	FBgn0002930	ortholog_many2many	SERPINB1	serpin peptidase inhibitor, clade B (ovalbumin), member 1 [Source:HGNC Symbol;Acc:HGNC:3311]
	ENSG00000021355	FBgn0024293	ortholog_many2many	SERPINB1	serpin peptidase inhibitor, clade B (ovalbumin), member 1 [Source:HGNC Symbol;Acc:HGNC:3311]
	ENSG00000021355	FBgn0024294	ortholog_many2many	SERPINB1	serpin peptidase inhibitor, clade B (ovalbumin), member 1 [Source:HGNC Symbol;Acc:HGNC:3311]
	ENSG00000021355	FBgn0028983	ortholog_many2many	SERPINB1	serpin peptidase inhibitor, clade B (ovalbumin), member 1 [Source:HGNC Symbol;Acc:HGNC:3311]
	ENSG00000021355	FBgn0028985	ortholog_many2many	SERPINB1	serpin peptidase inhibitor, clade B (ovalbumin), member 1 [Source:HGNC Symbol;Acc:HGNC:3311]
	ENSG00000021355	FBgn0028986	ortholog_many2many	SERPINB1	serpin peptidase inhibitor, clade B (ovalbumin), member 1 [Source:HGNC Symbol;Acc:HGNC:3311]
	ENSG00000021355	FBgn0028987	ortholog_many2many	SERPINB1	serpin peptidase inhibitor, clade B (ovalbumin), member 1 [Source:HGNC Symbol;Acc:HGNC:3311]
	ENSG00000021355	FBgn0028988	ortholog_many2many	SERPINB1	serpin peptidase inhibitor, clade B (ovalbumin), member 1 [Source:HGNC Symbol;Acc:HGNC:3311]
	ENSG00000021355	FBgn0033112	ortholog_many2many	SERPINB1	serpin peptidase inhibitor, clade B (ovalbumin), member 1 [Source:HGNC Symbol;Acc:HGNC:3311]
	ENSG00000021355	FBgn0033113	ortholog_many2many	SERPINB1	serpin peptidase inhibitor, clade B (ovalbumin), member 1 [Source:HGNC Symbol;Acc:HGNC:3311]
	ENSG00000021355	FBgn0033115	ortholog_many2many	SERPINB1	serpin peptidase inhibitor, clade B (ovalbumin), member 1 [Source:HGNC Symbol;Acc:HGNC:3311]
	ENSG00000021355	FBgn0033574	ortholog_many2many	SERPINB1	serpin peptidase inhibitor, clade B (ovalbumin), member 1 [Source:HGNC Symbol;Acc:HGNC:3311]
	ENSG00000021355	FBgn0051902	ortholog_many2many	SERPINB1	serpin peptidase inhibitor, clade B (ovalbumin), member 1 [Source:HGNC Symbol;Acc:HGNC:3311]
	ENSG00000021355	FBgn0053121	ortholog_many2many	SERPINB1	serpin peptidase inhibitor, clade B (ovalbumin), member 1 [Source:HGNC Symbol;Acc:HGNC:3311]
	ENSG00000021355	FBgn0083141	ortholog_many2many	SERPINB1	serpin peptidase inhibitor, clade B (ovalbumin), member 1 [Source:HGNC Symbol;Acc:HGNC:3311]
	ENSG00000023445	FBgn0015247	ortholog_many2many	BIRC3	baculoviral IAP repeat containing 3 [Source:HGNC Symbol;Acc:HGNC:591]
	ENSG00000023445	FBgn0260635	ortholog_many2many	BIRC3	baculoviral IAP repeat containing 3 [Source:HGNC Symbol;Acc:HGNC:591]
	ENSG00000041982	FBgn0003326	ortholog_many2many	TNC	tenascin C [Source:HGNC Symbol;Acc:HGNC:5318]
	ENSG00000041982	FBgn0030163	ortholog_many2many	TNC	tenascin C [Source:HGNC Symbol;Acc:HGNC:5318]
	ENSG00000041982	FBgn0030164	ortholog_many2many	TNC	tenascin C [Source:HGNC Symbol;Acc:HGNC:5318]
	ENSG00000041982	FBgn0030880	ortholog_many2many	TNC	tenascin C [Source:HGNC Symbol;Acc:HGNC:5318]
	ENSG00000041982	FBgn0031804	ortholog_many2many	TNC	tenascin C [Source:HGNC Symbol;Acc:HGNC:5318]
	ENSG00000041982	FBgn0033312	ortholog_many2many	TNC	tenascin C [Source:HGNC Symbol;Acc:HGNC:5318]
	ENSG00000041982	FBgn0034160	ortholog_many2many	TNC	tenascin C [Source:HGNC Symbol;Acc:HGNC:5318]
	ENSG00000041982	FBgn0035452	ortholog_many2many	TNC	tenascin C [Source:HGNC Symbol;Acc:HGNC:5318]
	ENSG00000041982	FBgn0050280	ortholog_many2many	TNC	tenascin C [Source:HGNC Symbol;Acc:HGNC:5318]
	ENSG00000041982	FBgn0050281	ortholog_many2many	TNC	tenascin C [Source:HGNC Symbol;Acc:HGNC:5318]
	ENSG00000041982	FBgn0051832	ortholog_many2many	TNC	tenascin C [Source:HGNC Symbol;Acc:HGNC:5318]
	ENSG00000043591	FBgn0038063	ortholog_many2many	ADRB1	adrenoceptor beta 1 [Source:HGNC Symbol;Acc:HGNC:285]
	ENSG00000043591	FBgn0038980	ortholog_many2many	ADRB1	adrenoceptor beta 1 [Source:HGNC Symbol;Acc:HGNC:285]
	ENSG00000054277	FBgn0002940	ortholog_many2many	OPN3	opsin 3 [Source:HGNC Symbol;Acc:HGNC:14007]
	ENSG00000054277	FBgn0003248	ortholog_many2many	OPN3	opsin 3 [Source:HGNC Symbol;Acc:HGNC:14007]
	ENSG00000054277	FBgn0003249	ortholog_many2many	OPN3	opsin 3 [Source:HGNC Symbol;Acc:HGNC:14007]
	ENSG00000054277	FBgn0003250	ortholog_many2many	OPN3	opsin 3 [Source:HGNC Symbol;Acc:HGNC:14007]
	ENSG00000054277	FBgn0014019	ortholog_many2many	OPN3	opsin 3 [Source:HGNC Symbol;Acc:HGNC:14007]
	ENSG00000054277	FBgn0019940	ortholog_many2many	OPN3	opsin 3 [Source:HGNC Symbol;Acc:HGNC:14007]
	ENSG00000054277	FBgn0036260	ortholog_many2many	OPN3	opsin 3 [Source:HGNC Symbol;Acc:HGNC:14007]
	ENSG00000057149	FBgn0002930	ortholog_many2many	SERPINB3	serpin peptidase inhibitor, clade B (ovalbumin), member 3 [Source:HGNC Symbol;Acc:HGNC:10569]
	ENSG00000057149	FBgn0024293	ortholog_many2many	SERPINB3	serpin peptidase inhibitor, clade B (ovalbumin), member 3 [Source:HGNC Symbol;Acc:HGNC:10569]
	ENSG00000057149	FBgn0024294	ortholog_many2many	SERPINB3	serpin peptidase inhibitor, clade B (ovalbumin), member 3 [Source:HGNC Symbol;Acc:HGNC:10569]
	ENSG00000057149	FBgn0028983	ortholog_many2many	SERPINB3	serpin peptidase inhibitor, clade B (ovalbumin), member 3 [Source:HGNC Symbol;Acc:HGNC:10569]
	ENSG00000057149	FBgn0028985	ortholog_many2many	SERPINB3	serpin peptidase inhibitor, clade B (ovalbumin), member 3 [Source:HGNC Symbol;Acc:HGNC:10569]
	ENSG00000057149	FBgn0028986	ortholog_many2many	SERPINB3	serpin peptidase inhibitor, clade B (ovalbumin), member 3 [Source:HGNC Symbol;Acc:HGNC:10569]
	ENSG00000057149	FBgn0028987	ortholog_many2many	SERPINB3	serpin peptidase inhibitor, clade B (ovalbumin), member 3 [Source:HGNC Symbol;Acc:HGNC:10569]
	ENSG00000057149	FBgn0028988	ortholog_many2many	SERPINB3	serpin peptidase inhibitor, clade B (ovalbumin), member 3 [Source:HGNC Symbol;Acc:HGNC:10569]
	ENSG00000057149	FBgn0033112	ortholog_many2many	SERPINB3	serpin peptidase inhibitor, clade B (ovalbumin), member 3 [Source:HGNC Symbol;Acc:HGNC:10569]
	ENSG00000057149	FBgn0033113	ortholog_many2many	SERPINB3	serpin peptidase inhibitor, clade B (ovalbumin), member 3 [Source:HGNC Symbol;Acc:HGNC:10569]
	ENSG00000057149	FBgn0033115	ortholog_many2many	SERPINB3	serpin peptidase inhibitor, clade B (ovalbumin), member 3 [Source:HGNC Symbol;Acc:HGNC:10569]
	ENSG00000057149	FBgn0033574	ortholog_many2many	SERPINB3	serpin peptidase inhibitor, clade B (ovalbumin), member 3 [Source:HGNC Symbol;Acc:HGNC:10569]
	ENSG00000057149	FBgn0051902	ortholog_many2many	SERPINB3	serpin peptidase inhibitor, clade B (ovalbumin), member 3 [Source:HGNC Symbol;Acc:HGNC:10569]
	ENSG00000057149	FBgn0053121	ortholog_many2many	SERPINB3	serpin peptidase inhibitor, clade B (ovalbumin), member 3 [Source:HGNC Symbol;Acc:HGNC:10569]
	ENSG00000057149	FBgn0083141	ortholog_many2many	SERPINB3	serpin peptidase inhibitor, clade B (ovalbumin), member 3 [Source:HGNC Symbol;Acc:HGNC:10569]
	ENSG00000064989	FBgn0030437	ortholog_many2many	CALCRL	calcitonin receptor-like [Source:HGNC Symbol;Acc:HGNC:16709]
	ENSG00000064989	FBgn0052843	ortholog_many2many	CALCRL	calcitonin receptor-like [Source:HGNC Symbol;Acc:HGNC:16709]
	ENSG00000066322	FBgn0037534	ortholog_many2many	ELOVL1	ELOVL fatty acid elongase 1 [Source:HGNC Symbol;Acc:HGNC:14418]
	ENSG00000066322	FBgn0038983	ortholog_many2many	ELOVL1	ELOVL fatty acid elongase 1 [Source:HGNC Symbol;Acc:HGNC:14418]
	ENSG00000066322	FBgn0038986	ortholog_many2many	ELOVL1	ELOVL fatty acid elongase 1 [Source:HGNC Symbol;Acc:HGNC:14418]
	ENSG00000066322	FBgn0051522	ortholog_many2many	ELOVL1	ELOVL fatty acid elongase 1 [Source:HGNC Symbol;Acc:HGNC:14418]
	ENSG00000066322	FBgn0051523	ortholog_many2many	ELOVL1	ELOVL fatty acid elongase 1 [Source:HGNC Symbol;Acc:HGNC:14418]
	ENSG00000066322	FBgn0053110	ortholog_many2many	ELOVL1	ELOVL fatty acid elongase 1 [Source:HGNC Symbol;Acc:HGNC:14418]
	ENSG00000066322	FBgn0260942	ortholog_many2many	ELOVL1	ELOVL fatty acid elongase 1 [Source:HGNC Symbol;Acc:HGNC:14418]
	ENSG00000069812	FBgn0001168	ortholog_many2many	HES2	hes family bHLH transcription factor 2 [Source:HGNC Symbol;Acc:HGNC:16005]
	ENSG00000069812	FBgn0010109	ortholog_many2many	HES2	hes family bHLH transcription factor 2 [Source:HGNC Symbol;Acc:HGNC:16005]
	ENSG00000069812	FBgn0032741	ortholog_many2many	HES2	hes family bHLH transcription factor 2 [Source:HGNC Symbol;Acc:HGNC:16005]
	ENSG00000071073	FBgn0036446	ortholog_many2many	MGAT4A	mannosyl (alpha-1,3-)-glycoprotein beta-1,4-N-acetylglucosaminyltransferase, isozyme A [Source:HGNC Symbol;Acc:HGNC:7047]
	ENSG00000071073	FBgn0036447	ortholog_many2many	MGAT4A	mannosyl (alpha-1,3-)-glycoprotein beta-1,4-N-acetylglucosaminyltransferase, isozyme A [Source:HGNC Symbol;Acc:HGNC:7047]
	ENSG00000085265	FBgn0003326	ortholog_many2many	FCN1	ficolin (collagen/fibrinogen domain containing) 1 [Source:HGNC Symbol;Acc:HGNC:3623]
	ENSG00000085265	FBgn0030163	ortholog_many2many	FCN1	ficolin (collagen/fibrinogen domain containing) 1 [Source:HGNC Symbol;Acc:HGNC:3623]
	ENSG00000085265	FBgn0030164	ortholog_many2many	FCN1	ficolin (collagen/fibrinogen domain containing) 1 [Source:HGNC Symbol;Acc:HGNC:3623]
	ENSG00000085265	FBgn0030880	ortholog_many2many	FCN1	ficolin (collagen/fibrinogen domain containing) 1 [Source:HGNC Symbol;Acc:HGNC:3623]
	ENSG00000085265	FBgn0031804	ortholog_many2many	FCN1	ficolin (collagen/fibrinogen domain containing) 1 [Source:HGNC Symbol;Acc:HGNC:3623]
	ENSG00000085265	FBgn0033312	ortholog_many2many	FCN1	ficolin (collagen/fibrinogen domain containing) 1 [Source:HGNC Symbol;Acc:HGNC:3623]
	ENSG00000085265	FBgn0034160	ortholog_many2many	FCN1	ficolin (collagen/fibrinogen domain containing) 1 [Source:HGNC Symbol;Acc:HGNC:3623]
	ENSG00000085265	FBgn0035452	ortholog_many2many	FCN1	ficolin (collagen/fibrinogen domain containing) 1 [Source:HGNC Symbol;Acc:HGNC:3623]
	ENSG00000085265	FBgn0050280	ortholog_many2many	FCN1	ficolin (collagen/fibrinogen domain containing) 1 [Source:HGNC Symbol;Acc:HGNC:3623]
	ENSG00000085265	FBgn0050281	ortholog_many2many	FCN1	ficolin (collagen/fibrinogen domain containing) 1 [Source:HGNC Symbol;Acc:HGNC:3623]
	ENSG00000085265	FBgn0051832	ortholog_many2many	FCN1	ficolin (collagen/fibrinogen domain containing) 1 [Source:HGNC Symbol;Acc:HGNC:3623]
	ENSG00000089280	FBgn0011571	ortholog_many2many	FUS	FUS RNA binding protein [Source:HGNC Symbol;Acc:HGNC:4010]
	ENSG00000089280	FBgn0037939	ortholog_many2many	FUS	FUS RNA binding protein [Source:HGNC Symbol;Acc:HGNC:4010]
	ENSG00000090382	FBgn0004425	ortholog_many2many	LYZ	lysozyme [Source:HGNC Symbol;Acc:HGNC:6740]
	ENSG00000090382	FBgn0004426	ortholog_many2many	LYZ	lysozyme [Source:HGNC Symbol;Acc:HGNC:6740]
	ENSG00000090382	FBgn0004427	ortholog_many2many	LYZ	lysozyme [Source:HGNC Symbol;Acc:HGNC:6740]
	ENSG00000090382	FBgn0004428	ortholog_many2many	LYZ	lysozyme [Source:HGNC Symbol;Acc:HGNC:6740]
	ENSG00000090382	FBgn0004429	ortholog_many2many	LYZ	lysozyme [Source:HGNC Symbol;Acc:HGNC:6740]
	ENSG00000090382	FBgn0004430	ortholog_many2many	LYZ	lysozyme [Source:HGNC Symbol;Acc:HGNC:6740]
	ENSG00000090382	FBgn0004431	ortholog_many2many	LYZ	lysozyme [Source:HGNC Symbol;Acc:HGNC:6740]
	ENSG00000090382	FBgn0029765	ortholog_many2many	LYZ	lysozyme [Source:HGNC Symbol;Acc:HGNC:6740]
	ENSG00000090382	FBgn0034092	ortholog_many2many	LYZ	lysozyme [Source:HGNC Symbol;Acc:HGNC:6740]
	ENSG00000090382	FBgn0034538	ortholog_many2many	LYZ	lysozyme [Source:HGNC Symbol;Acc:HGNC:6740]
	ENSG00000090382	FBgn0034539	ortholog_many2many	LYZ	lysozyme [Source:HGNC Symbol;Acc:HGNC:6740]
	ENSG00000090382	FBgn0035813	ortholog_many2many	LYZ	lysozyme [Source:HGNC Symbol;Acc:HGNC:6740]
	ENSG00000090382	FBgn0050062	ortholog_many2many	LYZ	lysozyme [Source:HGNC Symbol;Acc:HGNC:6740]
	ENSG00000091106	FBgn0015247	ortholog_many2many	NLRC4	NLR family, CARD domain containing 4 [Source:HGNC Symbol;Acc:HGNC:16412]
	ENSG00000091106	FBgn0260635	ortholog_many2many	NLRC4	NLR family, CARD domain containing 4 [Source:HGNC Symbol;Acc:HGNC:16412]
	ENSG00000093134	FBgn0029848	ortholog_many2many	VNN3	vanin 3 [Source:HGNC Symbol;Acc:HGNC:16431]
	ENSG00000093134	FBgn0040069	ortholog_many2many	VNN3	vanin 3 [Source:HGNC Symbol;Acc:HGNC:16431]
	ENSG00000093134	FBgn0052750	ortholog_many2many	VNN3	vanin 3 [Source:HGNC Symbol;Acc:HGNC:16431]
	ENSG00000093134	FBgn0052751	ortholog_many2many	VNN3	vanin 3 [Source:HGNC Symbol;Acc:HGNC:16431]
	ENSG00000099984	FBgn0030484	ortholog_many2many	GSTT2	glutathione S-transferase theta 2 (gene/pseudogene) [Source:HGNC Symbol;Acc:HGNC:4642]
	ENSG00000099984	FBgn0031117	ortholog_many2many	GSTT2	glutathione S-transferase theta 2 (gene/pseudogene) [Source:HGNC Symbol;Acc:HGNC:4642]
	ENSG00000099984	FBgn0050000	ortholog_many2many	GSTT2	glutathione S-transferase theta 2 (gene/pseudogene) [Source:HGNC Symbol;Acc:HGNC:4642]
	ENSG00000099984	FBgn0050005	ortholog_many2many	GSTT2	glutathione S-transferase theta 2 (gene/pseudogene) [Source:HGNC Symbol;Acc:HGNC:4642]
	ENSG00000100078	FBgn0029720	ortholog_many2many	PLA2G3	phospholipase A2, group III [Source:HGNC Symbol;Acc:HGNC:17934]
	ENSG00000100078	FBgn0030013	ortholog_many2many	PLA2G3	phospholipase A2, group III [Source:HGNC Symbol;Acc:HGNC:17934]
	ENSG00000100078	FBgn0033170	ortholog_many2many	PLA2G3	phospholipase A2, group III [Source:HGNC Symbol;Acc:HGNC:17934]
	ENSG00000100078	FBgn0050503	ortholog_many2many	PLA2G3	phospholipase A2, group III [Source:HGNC Symbol;Acc:HGNC:17934]
	ENSG00000100078	FBgn0250862	ortholog_many2many	PLA2G3	phospholipase A2, group III [Source:HGNC Symbol;Acc:HGNC:17934]
	ENSG00000101197	FBgn0015247	ortholog_many2many	BIRC7	baculoviral IAP repeat containing 7 [Source:HGNC Symbol;Acc:HGNC:13702]
	ENSG00000101197	FBgn0260635	ortholog_many2many	BIRC7	baculoviral IAP repeat containing 7 [Source:HGNC Symbol;Acc:HGNC:13702]
	ENSG00000101670	FBgn0004045	ortholog_many2many	LIPG	lipase, endothelial [Source:HGNC Symbol;Acc:HGNC:6623]
	ENSG00000101670	FBgn0004047	ortholog_many2many	LIPG	lipase, endothelial [Source:HGNC Symbol;Acc:HGNC:6623]
	ENSG00000101670	FBgn0005391	ortholog_many2many	LIPG	lipase, endothelial [Source:HGNC Symbol;Acc:HGNC:6623]
	ENSG00000101670	FBgn0030162	ortholog_many2many	LIPG	lipase, endothelial [Source:HGNC Symbol;Acc:HGNC:6623]
	ENSG00000101670	FBgn0030827	ortholog_many2many	LIPG	lipase, endothelial [Source:HGNC Symbol;Acc:HGNC:6623]
	ENSG00000101670	FBgn0030828	ortholog_many2many	LIPG	lipase, endothelial [Source:HGNC Symbol;Acc:HGNC:6623]
	ENSG00000101670	FBgn0031405	ortholog_many2many	LIPG	lipase, endothelial [Source:HGNC Symbol;Acc:HGNC:6623]
	ENSG00000101670	FBgn0031426	ortholog_many2many	LIPG	lipase, endothelial [Source:HGNC Symbol;Acc:HGNC:6623]
	ENSG00000101670	FBgn0031976	ortholog_many2many	LIPG	lipase, endothelial [Source:HGNC Symbol;Acc:HGNC:6623]
	ENSG00000101670	FBgn0032029	ortholog_many2many	LIPG	lipase, endothelial [Source:HGNC Symbol;Acc:HGNC:6623]
	ENSG00000101670	FBgn0032289	ortholog_many2many	LIPG	lipase, endothelial [Source:HGNC Symbol;Acc:HGNC:6623]
	ENSG00000101670	FBgn0032612	ortholog_many2many	LIPG	lipase, endothelial [Source:HGNC Symbol;Acc:HGNC:6623]
	ENSG00000101670	FBgn0032973	ortholog_many2many	LIPG	lipase, endothelial [Source:HGNC Symbol;Acc:HGNC:6623]
	ENSG00000101670	FBgn0034166	ortholog_many2many	LIPG	lipase, endothelial [Source:HGNC Symbol;Acc:HGNC:6623]
	ENSG00000101670	FBgn0035453	ortholog_many2many	LIPG	lipase, endothelial [Source:HGNC Symbol;Acc:HGNC:6623]
	ENSG00000101670	FBgn0036977	ortholog_many2many	LIPG	lipase, endothelial [Source:HGNC Symbol;Acc:HGNC:6623]
	ENSG00000101670	FBgn0038398	ortholog_many2many	LIPG	lipase, endothelial [Source:HGNC Symbol;Acc:HGNC:6623]
	ENSG00000101670	FBgn0039344	ortholog_many2many	LIPG	lipase, endothelial [Source:HGNC Symbol;Acc:HGNC:6623]
	ENSG00000101670	FBgn0039470	ortholog_many2many	LIPG	lipase, endothelial [Source:HGNC Symbol;Acc:HGNC:6623]
	ENSG00000101670	FBgn0039471	ortholog_many2many	LIPG	lipase, endothelial [Source:HGNC Symbol;Acc:HGNC:6623]
	ENSG00000101670	FBgn0039472	ortholog_many2many	LIPG	lipase, endothelial [Source:HGNC Symbol;Acc:HGNC:6623]
	ENSG00000101670	FBgn0039473	ortholog_many2many	LIPG	lipase, endothelial [Source:HGNC Symbol;Acc:HGNC:6623]
	ENSG00000101670	FBgn0039474	ortholog_many2many	LIPG	lipase, endothelial [Source:HGNC Symbol;Acc:HGNC:6623]
	ENSG00000101670	FBgn0039475	ortholog_many2many	LIPG	lipase, endothelial [Source:HGNC Symbol;Acc:HGNC:6623]
	ENSG00000101670	FBgn0039476	ortholog_many2many	LIPG	lipase, endothelial [Source:HGNC Symbol;Acc:HGNC:6623]
	ENSG00000101670	FBgn0085476	ortholog_many2many	LIPG	lipase, endothelial [Source:HGNC Symbol;Acc:HGNC:6623]
	ENSG00000101670	FBgn0085477	ortholog_many2many	LIPG	lipase, endothelial [Source:HGNC Symbol;Acc:HGNC:6623]
	ENSG00000101670	FBgn0250847	ortholog_many2many	LIPG	lipase, endothelial [Source:HGNC Symbol;Acc:HGNC:6623]
5	ENSG00000101901	FBgn0003023	ortholog_many2many	ALG13	ALG13, UDP-N-acetylglucosaminyltransferase subunit [Source:HGNC Symbol;Acc:HGNC:30881]
	ENSG00000101901	FBgn0031622	ortholog_many2many	ALG13	ALG13, UDP-N-acetylglucosaminyltransferase subunit [Source:HGNC Symbol;Acc:HGNC:30881]
	ENSG00000101966	FBgn0015247	ortholog_many2many	XIAP	X-linked inhibitor of apoptosis [Source:HGNC Symbol;Acc:HGNC:592]
	ENSG00000101966	FBgn0260635	ortholog_many2many	XIAP	X-linked inhibitor of apoptosis [Source:HGNC Symbol;Acc:HGNC:592]
4	ENSG00000102076	FBgn0002940	ortholog_many2many	OPN1LW	opsin 1 (cone pigments), long-wave-sensitive [Source:HGNC Symbol;Acc:HGNC:9936]
6	ENSG00000102076	FBgn0003248	ortholog_many2many	OPN1LW	opsin 1 (cone pigments), long-wave-sensitive [Source:HGNC Symbol;Acc:HGNC:9936]
7	ENSG00000102076	FBgn0003249	ortholog_many2many	OPN1LW	opsin 1 (cone pigments), long-wave-sensitive [Source:HGNC Symbol;Acc:HGNC:9936]
8	ENSG00000102076	FBgn0003250	ortholog_many2many	OPN1LW	opsin 1 (cone pigments), long-wave-sensitive [Source:HGNC Symbol;Acc:HGNC:9936]
	ENSG00000102076	FBgn0014019	ortholog_many2many	OPN1LW	opsin 1 (cone pigments), long-wave-sensitive [Source:HGNC Symbol;Acc:HGNC:9936]
	ENSG00000102076	FBgn0019940	ortholog_many2many	OPN1LW	opsin 1 (cone pigments), long-wave-sensitive [Source:HGNC Symbol;Acc:HGNC:9936]
	ENSG00000102076	FBgn0036260	ortholog_many2many	OPN1LW	opsin 1 (cone pigments), long-wave-sensitive [Source:HGNC Symbol;Acc:HGNC:9936]
	ENSG00000102239	FBgn0033058	ortholog_many2many	BRS3	bombesin-like receptor 3 [Source:HGNC Symbol;Acc:HGNC:1113]
	ENSG00000102239	FBgn0050106	ortholog_many2many	BRS3	bombesin-like receptor 3 [Source:HGNC Symbol;Acc:HGNC:1113]
	ENSG00000103023	FBgn0028514	ortholog_many2many	PRSS54	protease, serine, 54 [Source:HGNC Symbol;Acc:HGNC:26336]
	ENSG00000103023	FBgn0028517	ortholog_many2many	PRSS54	protease, serine, 54 [Source:HGNC Symbol;Acc:HGNC:26336]
	ENSG00000103023	FBgn0028864	ortholog_many2many	PRSS54	protease, serine, 54 [Source:HGNC Symbol;Acc:HGNC:26336]
	ENSG00000103023	FBgn0031389	ortholog_many2many	PRSS54	protease, serine, 54 [Source:HGNC Symbol;Acc:HGNC:26336]
	ENSG00000103023	FBgn0031470	ortholog_many2many	PRSS54	protease, serine, 54 [Source:HGNC Symbol;Acc:HGNC:26336]
	ENSG00000103023	FBgn0031471	ortholog_many2many	PRSS54	protease, serine, 54 [Source:HGNC Symbol;Acc:HGNC:26336]
	ENSG00000103023	FBgn0032213	ortholog_many2many	PRSS54	protease, serine, 54 [Source:HGNC Symbol;Acc:HGNC:26336]
	ENSG00000103023	FBgn0032507	ortholog_many2many	PRSS54	protease, serine, 54 [Source:HGNC Symbol;Acc:HGNC:26336]
	ENSG00000103023	FBgn0032638	ortholog_many2many	PRSS54	protease, serine, 54 [Source:HGNC Symbol;Acc:HGNC:26336]
	ENSG00000103023	FBgn0032639	ortholog_many2many	PRSS54	protease, serine, 54 [Source:HGNC Symbol;Acc:HGNC:26336]
	ENSG00000103023	FBgn0033320	ortholog_many2many	PRSS54	protease, serine, 54 [Source:HGNC Symbol;Acc:HGNC:26336]
	ENSG00000103023	FBgn0033321	ortholog_many2many	PRSS54	protease, serine, 54 [Source:HGNC Symbol;Acc:HGNC:26336]
	ENSG00000103023	FBgn0035496	ortholog_many2many	PRSS54	protease, serine, 54 [Source:HGNC Symbol;Acc:HGNC:26336]
	ENSG00000103023	FBgn0036612	ortholog_many2many	PRSS54	protease, serine, 54 [Source:HGNC Symbol;Acc:HGNC:26336]
	ENSG00000103023	FBgn0037627	ortholog_many2many	PRSS54	protease, serine, 54 [Source:HGNC Symbol;Acc:HGNC:26336]
	ENSG00000103023	FBgn0051780	ortholog_many2many	PRSS54	protease, serine, 54 [Source:HGNC Symbol;Acc:HGNC:26336]
	ENSG00000103023	FBgn0051827	ortholog_many2many	PRSS54	protease, serine, 54 [Source:HGNC Symbol;Acc:HGNC:26336]
	ENSG00000103023	FBgn0058160	ortholog_many2many	PRSS54	protease, serine, 54 [Source:HGNC Symbol;Acc:HGNC:26336]
	ENSG00000103740	FBgn0027348	ortholog_many2many	ACSBG1	acyl-CoA synthetase bubblegum family member 1 [Source:HGNC Symbol;Acc:HGNC:29567]
	ENSG00000103740	FBgn0028519	ortholog_many2many	ACSBG1	acyl-CoA synthetase bubblegum family member 1 [Source:HGNC Symbol;Acc:HGNC:29567]
	ENSG00000105479	FBgn0038452	ortholog_many2many	CCDC114	coiled-coil domain containing 114 [Source:HGNC Symbol;Acc:HGNC:26560]
	ENSG00000105479	FBgn0039070	ortholog_many2many	CCDC114	coiled-coil domain containing 114 [Source:HGNC Symbol;Acc:HGNC:26560]
15	ENSG00000105996	FBgn0004054	ortholog_many2many	HOXA2	homeobox A2 [Source:HGNC Symbol;Acc:HGNC:5103]
	ENSG00000105996	FBgn0051481	ortholog_many2many	HOXA2	homeobox A2 [Source:HGNC Symbol;Acc:HGNC:5103]
	ENSG00000109667	FBgn0028561	ortholog_many2many	SLC2A9	solute carrier family 2 (facilitated glucose transporter), member 9 [Source:HGNC Symbol;Acc:HGNC:13446]
	ENSG00000109667	FBgn0028562	ortholog_many2many	SLC2A9	solute carrier family 2 (facilitated glucose transporter), member 9 [Source:HGNC Symbol;Acc:HGNC:13446]
	ENSG00000109667	FBgn0028563	ortholog_many2many	SLC2A9	solute carrier family 2 (facilitated glucose transporter), member 9 [Source:HGNC Symbol;Acc:HGNC:13446]
	ENSG00000109667	FBgn0033047	ortholog_many2many	SLC2A9	solute carrier family 2 (facilitated glucose transporter), member 9 [Source:HGNC Symbol;Acc:HGNC:13446]
	ENSG00000110330	FBgn0015247	ortholog_many2many	BIRC2	baculoviral IAP repeat containing 2 [Source:HGNC Symbol;Acc:HGNC:590]
	ENSG00000110330	FBgn0260635	ortholog_many2many	BIRC2	baculoviral IAP repeat containing 2 [Source:HGNC Symbol;Acc:HGNC:590]
23	ENSG00000111752	FBgn0004860	ortholog_many2many	PHC1	polyhomeotic homolog 1 (Drosophila) [Source:HGNC Symbol;Acc:HGNC:3182]
24	ENSG00000111752	FBgn0004861	ortholog_many2many	PHC1	polyhomeotic homolog 1 (Drosophila) [Source:HGNC Symbol;Acc:HGNC:3182]
	ENSG00000112299	FBgn0029848	ortholog_many2many	VNN1	vanin 1 [Source:HGNC Symbol;Acc:HGNC:12705]
	ENSG00000112299	FBgn0040069	ortholog_many2many	VNN1	vanin 1 [Source:HGNC Symbol;Acc:HGNC:12705]
	ENSG00000112299	FBgn0052750	ortholog_many2many	VNN1	vanin 1 [Source:HGNC Symbol;Acc:HGNC:12705]
	ENSG00000112299	FBgn0052751	ortholog_many2many	VNN1	vanin 1 [Source:HGNC Symbol;Acc:HGNC:12705]
	ENSG00000112303	FBgn0029848	ortholog_many2many	VNN2	vanin 2 [Source:HGNC Symbol;Acc:HGNC:12706]
	ENSG00000112303	FBgn0040069	ortholog_many2many	VNN2	vanin 2 [Source:HGNC Symbol;Acc:HGNC:12706]
	ENSG00000112303	FBgn0052750	ortholog_many2many	VNN2	vanin 2 [Source:HGNC Symbol;Acc:HGNC:12706]
	ENSG00000112303	FBgn0052751	ortholog_many2many	VNN2	vanin 2 [Source:HGNC Symbol;Acc:HGNC:12706]
1	ENSG00000114315	FBgn0001168	ortholog_many2many	HES1	hes family bHLH transcription factor 1 [Source:HGNC Symbol;Acc:HGNC:5192]
X	ENSG00000114315	FBgn0010109	ortholog_many2many	HES1	hes family bHLH transcription factor 1 [Source:HGNC Symbol;Acc:HGNC:5192]
	ENSG00000114315	FBgn0032741	ortholog_many2many	HES1	hes family bHLH transcription factor 1 [Source:HGNC Symbol;Acc:HGNC:5192]
	ENSG00000115526	FBgn0031697	ortholog_many2many	CHST10	carbohydrate sulfotransferase 10 [Source:HGNC Symbol;Acc:HGNC:19650]
	ENSG00000115526	FBgn0035287	ortholog_many2many	CHST10	carbohydrate sulfotransferase 10 [Source:HGNC Symbol;Acc:HGNC:19650]
	ENSG00000116147	FBgn0003326	ortholog_many2many	TNR	tenascin R [Source:HGNC Symbol;Acc:HGNC:11953]
	ENSG00000116147	FBgn0030163	ortholog_many2many	TNR	tenascin R [Source:HGNC Symbol;Acc:HGNC:11953]
	ENSG00000116147	FBgn0030164	ortholog_many2many	TNR	tenascin R [Source:HGNC Symbol;Acc:HGNC:11953]
	ENSG00000116147	FBgn0030880	ortholog_many2many	TNR	tenascin R [Source:HGNC Symbol;Acc:HGNC:11953]
	ENSG00000116147	FBgn0031804	ortholog_many2many	TNR	tenascin R [Source:HGNC Symbol;Acc:HGNC:11953]
	ENSG00000116147	FBgn0033312	ortholog_many2many	TNR	tenascin R [Source:HGNC Symbol;Acc:HGNC:11953]
	ENSG00000116147	FBgn0034160	ortholog_many2many	TNR	tenascin R [Source:HGNC Symbol;Acc:HGNC:11953]
	ENSG00000116147	FBgn0035452	ortholog_many2many	TNR	tenascin R [Source:HGNC Symbol;Acc:HGNC:11953]
	ENSG00000116147	FBgn0050280	ortholog_many2many	TNR	tenascin R [Source:HGNC Symbol;Acc:HGNC:11953]
	ENSG00000116147	FBgn0050281	ortholog_many2many	TNR	tenascin R [Source:HGNC Symbol;Acc:HGNC:11953]
	ENSG00000116147	FBgn0051832	ortholog_many2many	TNR	tenascin R [Source:HGNC Symbol;Acc:HGNC:11953]
	ENSG00000117601	FBgn0002930	ortholog_many2many	SERPINC1	serpin peptidase inhibitor, clade C (antithrombin), member 1 [Source:HGNC Symbol;Acc:HGNC:775]
	ENSG00000117601	FBgn0024293	ortholog_many2many	SERPINC1	serpin peptidase inhibitor, clade C (antithrombin), member 1 [Source:HGNC Symbol;Acc:HGNC:775]
	ENSG00000117601	FBgn0024294	ortholog_many2many	SERPINC1	serpin peptidase inhibitor, clade C (antithrombin), member 1 [Source:HGNC Symbol;Acc:HGNC:775]
	ENSG00000117601	FBgn0028983	ortholog_many2many	SERPINC1	serpin peptidase inhibitor, clade C (antithrombin), member 1 [Source:HGNC Symbol;Acc:HGNC:775]
	ENSG00000117601	FBgn0028985	ortholog_many2many	SERPINC1	serpin peptidase inhibitor, clade C (antithrombin), member 1 [Source:HGNC Symbol;Acc:HGNC:775]
	ENSG00000117601	FBgn0028986	ortholog_many2many	SERPINC1	serpin peptidase inhibitor, clade C (antithrombin), member 1 [Source:HGNC Symbol;Acc:HGNC:775]
	ENSG00000117601	FBgn0028987	ortholog_many2many	SERPINC1	serpin peptidase inhibitor, clade C (antithrombin), member 1 [Source:HGNC Symbol;Acc:HGNC:775]
	ENSG00000117601	FBgn0028988	ortholog_many2many	SERPINC1	serpin peptidase inhibitor, clade C (antithrombin), member 1 [Source:HGNC Symbol;Acc:HGNC:775]
	ENSG00000117601	FBgn0033112	ortholog_many2many	SERPINC1	serpin peptidase inhibitor, clade C (antithrombin), member 1 [Source:HGNC Symbol;Acc:HGNC:775]
	ENSG00000117601	FBgn0033113	ortholog_many2many	SERPINC1	serpin peptidase inhibitor, clade C (antithrombin), member 1 [Source:HGNC Symbol;Acc:HGNC:775]
	ENSG00000117601	FBgn0033115	ortholog_many2many	SERPINC1	serpin peptidase inhibitor, clade C (antithrombin), member 1 [Source:HGNC Symbol;Acc:HGNC:775]
	ENSG00000117601	FBgn0033574	ortholog_many2many	SERPINC1	serpin peptidase inhibitor, clade C (antithrombin), member 1 [Source:HGNC Symbol;Acc:HGNC:775]
	ENSG00000117601	FBgn0051902	ortholog_many2many	SERPINC1	serpin peptidase inhibitor, clade C (antithrombin), member 1 [Source:HGNC Symbol;Acc:HGNC:775]
	ENSG00000117601	FBgn0053121	ortholog_many2many	SERPINC1	serpin peptidase inhibitor, clade C (antithrombin), member 1 [Source:HGNC Symbol;Acc:HGNC:775]
	ENSG00000117601	FBgn0083141	ortholog_many2many	SERPINC1	serpin peptidase inhibitor, clade C (antithrombin), member 1 [Source:HGNC Symbol;Acc:HGNC:775]
	ENSG00000118017	FBgn0031491	ortholog_many2many	A4GNT	alpha-1,4-N-acetylglucosaminyltransferase [Source:HGNC Symbol;Acc:HGNC:17968]
	ENSG00000118017	FBgn0039378	ortholog_many2many	A4GNT	alpha-1,4-N-acetylglucosaminyltransferase [Source:HGNC Symbol;Acc:HGNC:17968]
	ENSG00000120051	FBgn0039490	ortholog_many2many	CFAP58	cilia and flagella associated protein 58 [Source:HGNC Symbol;Acc:HGNC:26676]
	ENSG00000120051	FBgn0039491	ortholog_many2many	CFAP58	cilia and flagella associated protein 58 [Source:HGNC Symbol;Acc:HGNC:26676]
	ENSG00000120051	FBgn0046323	ortholog_many2many	CFAP58	cilia and flagella associated protein 58 [Source:HGNC Symbol;Acc:HGNC:26676]
	ENSG00000120332	FBgn0003326	ortholog_many2many	TNN	tenascin N [Source:HGNC Symbol;Acc:HGNC:22942]
	ENSG00000120332	FBgn0030163	ortholog_many2many	TNN	tenascin N [Source:HGNC Symbol;Acc:HGNC:22942]
	ENSG00000120332	FBgn0030164	ortholog_many2many	TNN	tenascin N [Source:HGNC Symbol;Acc:HGNC:22942]
	ENSG00000120332	FBgn0030880	ortholog_many2many	TNN	tenascin N [Source:HGNC Symbol;Acc:HGNC:22942]
	ENSG00000120332	FBgn0031804	ortholog_many2many	TNN	tenascin N [Source:HGNC Symbol;Acc:HGNC:22942]
	ENSG00000120332	FBgn0033312	ortholog_many2many	TNN	tenascin N [Source:HGNC Symbol;Acc:HGNC:22942]
	ENSG00000120332	FBgn0034160	ortholog_many2many	TNN	tenascin N [Source:HGNC Symbol;Acc:HGNC:22942]
	ENSG00000120332	FBgn0035452	ortholog_many2many	TNN	tenascin N [Source:HGNC Symbol;Acc:HGNC:22942]
	ENSG00000120332	FBgn0050280	ortholog_many2many	TNN	tenascin N [Source:HGNC Symbol;Acc:HGNC:22942]
	ENSG00000120332	FBgn0050281	ortholog_many2many	TNN	tenascin N [Source:HGNC Symbol;Acc:HGNC:22942]
	ENSG00000120332	FBgn0051832	ortholog_many2many	TNN	tenascin N [Source:HGNC Symbol;Acc:HGNC:22942]
	ENSG00000120563	FBgn0004425	ortholog_many2many	LYZL1	lysozyme-like 1 [Source:HGNC Symbol;Acc:HGNC:30502]
	ENSG00000120563	FBgn0004426	ortholog_many2many	LYZL1	lysozyme-like 1 [Source:HGNC Symbol;Acc:HGNC:30502]
	ENSG00000120563	FBgn0004427	ortholog_many2many	LYZL1	lysozyme-like 1 [Source:HGNC Symbol;Acc:HGNC:30502]
	ENSG00000120563	FBgn0004428	ortholog_many2many	LYZL1	lysozyme-like 1 [Source:HGNC Symbol;Acc:HGNC:30502]
	ENSG00000120563	FBgn0004429	ortholog_many2many	LYZL1	lysozyme-like 1 [Source:HGNC Symbol;Acc:HGNC:30502]
	ENSG00000120563	FBgn0004430	ortholog_many2many	LYZL1	lysozyme-like 1 [Source:HGNC Symbol;Acc:HGNC:30502]
	ENSG00000120563	FBgn0004431	ortholog_many2many	LYZL1	lysozyme-like 1 [Source:HGNC Symbol;Acc:HGNC:30502]
	ENSG00000120563	FBgn0029765	ortholog_many2many	LYZL1	lysozyme-like 1 [Source:HGNC Symbol;Acc:HGNC:30502]
	ENSG00000120563	FBgn0034092	ortholog_many2many	LYZL1	lysozyme-like 1 [Source:HGNC Symbol;Acc:HGNC:30502]
	ENSG00000120563	FBgn0034538	ortholog_many2many	LYZL1	lysozyme-like 1 [Source:HGNC Symbol;Acc:HGNC:30502]
	ENSG00000120563	FBgn0034539	ortholog_many2many	LYZL1	lysozyme-like 1 [Source:HGNC Symbol;Acc:HGNC:30502]
	ENSG00000120563	FBgn0035813	ortholog_many2many	LYZL1	lysozyme-like 1 [Source:HGNC Symbol;Acc:HGNC:30502]
	ENSG00000120563	FBgn0050062	ortholog_many2many	LYZL1	lysozyme-like 1 [Source:HGNC Symbol;Acc:HGNC:30502]
	ENSG00000122012	FBgn0029896	ortholog_many2many	SV2C	synaptic vesicle glycoprotein 2C [Source:HGNC Symbol;Acc:HGNC:30670]
	ENSG00000122012	FBgn0030331	ortholog_many2many	SV2C	synaptic vesicle glycoprotein 2C [Source:HGNC Symbol;Acc:HGNC:30670]
	ENSG00000122012	FBgn0037829	ortholog_many2many	SV2C	synaptic vesicle glycoprotein 2C [Source:HGNC Symbol;Acc:HGNC:30670]
	ENSG00000122012	FBgn0038448	ortholog_many2many	SV2C	synaptic vesicle glycoprotein 2C [Source:HGNC Symbol;Acc:HGNC:30670]
	ENSG00000122012	FBgn0040350	ortholog_many2many	SV2C	synaptic vesicle glycoprotein 2C [Source:HGNC Symbol;Acc:HGNC:30670]
	ENSG00000122012	FBgn0051103	ortholog_many2many	SV2C	synaptic vesicle glycoprotein 2C [Source:HGNC Symbol;Acc:HGNC:30670]
	ENSG00000122012	FBgn0051106	ortholog_many2many	SV2C	synaptic vesicle glycoprotein 2C [Source:HGNC Symbol;Acc:HGNC:30670]
	ENSG00000122012	FBgn0051272	ortholog_many2many	SV2C	synaptic vesicle glycoprotein 2C [Source:HGNC Symbol;Acc:HGNC:30670]
	ENSG00000122012	FBgn0053233	ortholog_many2many	SV2C	synaptic vesicle glycoprotein 2C [Source:HGNC Symbol;Acc:HGNC:30670]
	ENSG00000122012	FBgn0053234	ortholog_many2many	SV2C	synaptic vesicle glycoprotein 2C [Source:HGNC Symbol;Acc:HGNC:30670]
	ENSG00000122375	FBgn0002940	ortholog_many2many	OPN4	opsin 4 [Source:HGNC Symbol;Acc:HGNC:14449]
	ENSG00000122375	FBgn0003248	ortholog_many2many	OPN4	opsin 4 [Source:HGNC Symbol;Acc:HGNC:14449]
	ENSG00000122375	FBgn0003249	ortholog_many2many	OPN4	opsin 4 [Source:HGNC Symbol;Acc:HGNC:14449]
	ENSG00000122375	FBgn0003250	ortholog_many2many	OPN4	opsin 4 [Source:HGNC Symbol;Acc:HGNC:14449]
	ENSG00000122375	FBgn0014019	ortholog_many2many	OPN4	opsin 4 [Source:HGNC Symbol;Acc:HGNC:14449]
	ENSG00000122375	FBgn0019940	ortholog_many2many	OPN4	opsin 4 [Source:HGNC Symbol;Acc:HGNC:14449]
	ENSG00000122375	FBgn0036260	ortholog_many2many	OPN4	opsin 4 [Source:HGNC Symbol;Acc:HGNC:14449]
	ENSG00000122863	FBgn0031826	ortholog_many2many	CHST3	carbohydrate (chondroitin 6) sulfotransferase 3 [Source:HGNC Symbol;Acc:HGNC:1971]
	ENSG00000122863	FBgn0051637	ortholog_many2many	CHST3	carbohydrate (chondroitin 6) sulfotransferase 3 [Source:HGNC Symbol;Acc:HGNC:1971]
	ENSG00000124120	FBgn0023525	ortholog_many2many	TTPAL	tocopherol (alpha) transfer protein-like [Source:HGNC Symbol;Acc:HGNC:16114]
	ENSG00000124120	FBgn0029608	ortholog_many2many	TTPAL	tocopherol (alpha) transfer protein-like [Source:HGNC Symbol;Acc:HGNC:16114]
	ENSG00000124120	FBgn0029863	ortholog_many2many	TTPAL	tocopherol (alpha) transfer protein-like [Source:HGNC Symbol;Acc:HGNC:16114]
	ENSG00000124120	FBgn0033434	ortholog_many2many	TTPAL	tocopherol (alpha) transfer protein-like [Source:HGNC Symbol;Acc:HGNC:16114]
	ENSG00000124120	FBgn0033437	ortholog_many2many	TTPAL	tocopherol (alpha) transfer protein-like [Source:HGNC Symbol;Acc:HGNC:16114]
	ENSG00000124120	FBgn0035636	ortholog_many2many	TTPAL	tocopherol (alpha) transfer protein-like [Source:HGNC Symbol;Acc:HGNC:16114]
	ENSG00000124120	FBgn0036289	ortholog_many2many	TTPAL	tocopherol (alpha) transfer protein-like [Source:HGNC Symbol;Acc:HGNC:16114]
	ENSG00000124120	FBgn0037323	ortholog_many2many	TTPAL	tocopherol (alpha) transfer protein-like [Source:HGNC Symbol;Acc:HGNC:16114]
	ENSG00000124120	FBgn0038966	ortholog_many2many	TTPAL	tocopherol (alpha) transfer protein-like [Source:HGNC Symbol;Acc:HGNC:16114]
	ENSG00000124120	FBgn0039106	ortholog_many2many	TTPAL	tocopherol (alpha) transfer protein-like [Source:HGNC Symbol;Acc:HGNC:16114]
	ENSG00000124120	FBgn0039107	ortholog_many2many	TTPAL	tocopherol (alpha) transfer protein-like [Source:HGNC Symbol;Acc:HGNC:16114]
	ENSG00000124120	FBgn0039864	ortholog_many2many	TTPAL	tocopherol (alpha) transfer protein-like [Source:HGNC Symbol;Acc:HGNC:16114]
	ENSG00000124120	FBgn0050339	ortholog_many2many	TTPAL	tocopherol (alpha) transfer protein-like [Source:HGNC Symbol;Acc:HGNC:16114]
	ENSG00000124120	FBgn0051636	ortholog_many2many	TTPAL	tocopherol (alpha) transfer protein-like [Source:HGNC Symbol;Acc:HGNC:16114]
	ENSG00000124120	FBgn0053514	ortholog_many2many	TTPAL	tocopherol (alpha) transfer protein-like [Source:HGNC Symbol;Acc:HGNC:16114]
	ENSG00000124120	FBgn0053965	ortholog_many2many	TTPAL	tocopherol (alpha) transfer protein-like [Source:HGNC Symbol;Acc:HGNC:16114]
	ENSG00000124120	FBgn0053966	ortholog_many2many	TTPAL	tocopherol (alpha) transfer protein-like [Source:HGNC Symbol;Acc:HGNC:16114]
	ENSG00000124302	FBgn0031697	ortholog_many2many	CHST8	carbohydrate (N-acetylgalactosamine 4-0) sulfotransferase 8 [Source:HGNC Symbol;Acc:HGNC:15993]
	ENSG00000124302	FBgn0035287	ortholog_many2many	CHST8	carbohydrate (N-acetylgalactosamine 4-0) sulfotransferase 8 [Source:HGNC Symbol;Acc:HGNC:15993]
	ENSG00000124570	FBgn0002930	ortholog_many2many	SERPINB6	serpin peptidase inhibitor, clade B (ovalbumin), member 6 [Source:HGNC Symbol;Acc:HGNC:8950]
	ENSG00000124570	FBgn0024293	ortholog_many2many	SERPINB6	serpin peptidase inhibitor, clade B (ovalbumin), member 6 [Source:HGNC Symbol;Acc:HGNC:8950]
	ENSG00000124570	FBgn0024294	ortholog_many2many	SERPINB6	serpin peptidase inhibitor, clade B (ovalbumin), member 6 [Source:HGNC Symbol;Acc:HGNC:8950]
	ENSG00000124570	FBgn0028983	ortholog_many2many	SERPINB6	serpin peptidase inhibitor, clade B (ovalbumin), member 6 [Source:HGNC Symbol;Acc:HGNC:8950]
	ENSG00000124570	FBgn0028985	ortholog_many2many	SERPINB6	serpin peptidase inhibitor, clade B (ovalbumin), member 6 [Source:HGNC Symbol;Acc:HGNC:8950]
	ENSG00000124570	FBgn0028986	ortholog_many2many	SERPINB6	serpin peptidase inhibitor, clade B (ovalbumin), member 6 [Source:HGNC Symbol;Acc:HGNC:8950]
	ENSG00000124570	FBgn0028987	ortholog_many2many	SERPINB6	serpin peptidase inhibitor, clade B (ovalbumin), member 6 [Source:HGNC Symbol;Acc:HGNC:8950]
	ENSG00000124570	FBgn0028988	ortholog_many2many	SERPINB6	serpin peptidase inhibitor, clade B (ovalbumin), member 6 [Source:HGNC Symbol;Acc:HGNC:8950]
	ENSG00000124570	FBgn0033112	ortholog_many2many	SERPINB6	serpin peptidase inhibitor, clade B (ovalbumin), member 6 [Source:HGNC Symbol;Acc:HGNC:8950]
	ENSG00000124570	FBgn0033113	ortholog_many2many	SERPINB6	serpin peptidase inhibitor, clade B (ovalbumin), member 6 [Source:HGNC Symbol;Acc:HGNC:8950]
	ENSG00000124570	FBgn0033115	ortholog_many2many	SERPINB6	serpin peptidase inhibitor, clade B (ovalbumin), member 6 [Source:HGNC Symbol;Acc:HGNC:8950]
	ENSG00000124570	FBgn0033574	ortholog_many2many	SERPINB6	serpin peptidase inhibitor, clade B (ovalbumin), member 6 [Source:HGNC Symbol;Acc:HGNC:8950]
	ENSG00000124570	FBgn0051902	ortholog_many2many	SERPINB6	serpin peptidase inhibitor, clade B (ovalbumin), member 6 [Source:HGNC Symbol;Acc:HGNC:8950]
	ENSG00000124570	FBgn0053121	ortholog_many2many	SERPINB6	serpin peptidase inhibitor, clade B (ovalbumin), member 6 [Source:HGNC Symbol;Acc:HGNC:8950]
	ENSG00000124570	FBgn0083141	ortholog_many2many	SERPINB6	serpin peptidase inhibitor, clade B (ovalbumin), member 6 [Source:HGNC Symbol;Acc:HGNC:8950]
	ENSG00000124818	FBgn0002940	ortholog_many2many	OPN5	opsin 5 [Source:HGNC Symbol;Acc:HGNC:19992]
	ENSG00000124818	FBgn0003248	ortholog_many2many	OPN5	opsin 5 [Source:HGNC Symbol;Acc:HGNC:19992]
	ENSG00000124818	FBgn0003249	ortholog_many2many	OPN5	opsin 5 [Source:HGNC Symbol;Acc:HGNC:19992]
	ENSG00000124818	FBgn0003250	ortholog_many2many	OPN5	opsin 5 [Source:HGNC Symbol;Acc:HGNC:19992]
[truncated: 2,482 more rows]

## Sheet: 1,389 UNIQUE HUMAN GENES
Ensembl Gene ID	Associated Gene Name	Description
[truncated: 1,389 more rows]

[truncated: 3 more sheets: GO 1389, 1,197 unique FLY genes, <192 many-to-many]
