# Supplementary material for: Genes conserved in bilaterians but jointly lost with Myc during nematode evolution are enriched in cell proliferation and cell migration functions
Source: Dev Genes Evol. 2015 Jul 15;225(5):259–73. doi: 10.1007/s00427-015-0508-1 (PMC4568025; doi:10.1007/s00427-015-0508-1)
Supplement: Supplementary file 2 — (XLSX 71 kb) [file 427_2015_508_MOESM2_ESM.xlsx]

## Sheet: 1,158 Hs genes w Mm hmlgs
Ensembl Gene ID	Associated Gene Name	Description
ENSG00000128274	A4GALT	alpha 1,4-galactosyltransferase [Source:HGNC Symbol;Acc:HGNC:18149]
ENSG00000118017	A4GNT	alpha-1,4-N-acetylglucosaminyltransferase [Source:HGNC Symbol;Acc:HGNC:17968]
ENSG00000267740	AC024592.12	Uncharacterized protein {ECO:0000313|Ensembl:ENSP00000465499} [Source:UniProtKB/TrEMBL;Acc:K7EK78]
ENSG00000226321	AC104809.3	Protein LOC728763 {ECO:0000313|Ensembl:ENSP00000397968} [Source:UniProtKB/TrEMBL;Acc:H7C117]
ENSG00000170634	ACYP2	acylphosphatase 2, muscle type [Source:HGNC Symbol;Acc:HGNC:180]
ENSG00000065457	ADAT1	adenosine deaminase, tRNA-specific 1 [Source:HGNC Symbol;Acc:HGNC:228]
ENSG00000138031	ADCY3	adenylate cyclase 3 [Source:HGNC Symbol;Acc:HGNC:234]
ENSG00000043591	ADRB1	adrenoceptor beta 1 [Source:HGNC Symbol;Acc:HGNC:285]
ENSG00000169252	ADRB2	adrenoceptor beta 2, surface [Source:HGNC Symbol;Acc:HGNC:286]
ENSG00000188778	ADRB3	adrenoceptor beta 3 [Source:HGNC Symbol;Acc:HGNC:288]
ENSG00000139154	AEBP2	AE binding protein 2 [Source:HGNC Symbol;Acc:HGNC:24051]
ENSG00000172493	AFF1	AF4/FMR2 family, member 1 [Source:HGNC Symbol;Acc:HGNC:7135]
ENSG00000155966	AFF2	AF4/FMR2 family, member 2 [Source:HGNC Symbol;Acc:HGNC:3776]
ENSG00000144218	AFF3	AF4/FMR2 family, member 3 [Source:HGNC Symbol;Acc:HGNC:6473]
ENSG00000072364	AFF4	AF4/FMR2 family, member 4 [Source:HGNC Symbol;Acc:HGNC:17869]
ENSG00000106305	AIMP2	aminoacyl tRNA synthetase complex-interacting multifunctional protein 2 [Source:HGNC Symbol;Acc:HGNC:20609]
ENSG00000135409	AMHR2	anti-Mullerian hormone receptor, type II [Source:HGNC Symbol;Acc:HGNC:465]
ENSG00000166126	AMN	amnion associated transmembrane protein [Source:HGNC Symbol;Acc:HGNC:14604]
ENSG00000053900	ANAPC4	anaphase promoting complex subunit 4 [Source:HGNC Symbol;Acc:HGNC:19990]
ENSG00000089053	ANAPC5	anaphase promoting complex subunit 5 [Source:HGNC Symbol;Acc:HGNC:15713]
ENSG00000132855	ANGPTL3	angiopoietin-like 3 [Source:HGNC Symbol;Acc:HGNC:491]
ENSG00000167772	ANGPTL4	angiopoietin-like 4 [Source:HGNC Symbol;Acc:HGNC:16039]
ENSG00000134461	ANKRD16	ankyrin repeat domain 16 [Source:HGNC Symbol;Acc:HGNC:23471]
ENSG00000186106	ANKRD46	ankyrin repeat domain 46 [Source:HGNC Symbol;Acc:HGNC:27229]
ENSG00000100124	ANKRD54	ankyrin repeat domain 54 [Source:HGNC Symbol;Acc:HGNC:25185]
ENSG00000135299	ANKRD6	ankyrin repeat domain 6 [Source:HGNC Symbol;Acc:HGNC:17280]
ENSG00000230778	ANKRD63	ankyrin repeat domain 63 [Source:HGNC Symbol;Acc:HGNC:40027]
ENSG00000175311	ANKS4B	ankyrin repeat and sterile alpha motif domain containing 4B [Source:HGNC Symbol;Acc:HGNC:26795]
ENSG00000160746	ANO10	anoctamin 10 [Source:HGNC Symbol;Acc:HGNC:25519]
ENSG00000265590	AP000275.65	Uncharacterized protein {ECO:0000313|Ensembl:ENSP00000446874} [Source:UniProtKB/TrEMBL;Acc:F8VZ95]
ENSG00000169621	APLF	aprataxin and PNKP like factor [Source:HGNC Symbol;Acc:HGNC:28724]
ENSG00000084674	APOB	apolipoprotein B [Source:HGNC Symbol;Acc:HGNC:603]
ENSG00000189058	APOD	apolipoprotein D [Source:HGNC Symbol;Acc:HGNC:612]
ENSG00000134884	ARGLU1	arginine and glutamate rich 1 [Source:HGNC Symbol;Acc:HGNC:25482]
ENSG00000104728	ARHGEF10	Rho guanine nucleotide exchange factor (GEF) 10 [Source:HGNC Symbol;Acc:HGNC:14103]
ENSG00000074964	ARHGEF10L	Rho guanine nucleotide exchange factor (GEF) 10-like [Source:HGNC Symbol;Acc:HGNC:25540]
ENSG00000152219	ARL14EP	ADP-ribosylation factor-like 14 effector protein [Source:HGNC Symbol;Acc:HGNC:26798]
ENSG00000268223	ARL14EPL	ADP-ribosylation factor-like 14 effector protein-like [Source:HGNC Symbol;Acc:HGNC:44201]
ENSG00000214087	ARL16	ADP-ribosylation factor-like 16 [Source:HGNC Symbol;Acc:HGNC:27902]
ENSG00000170540	ARL6IP1	ADP-ribosylation factor-like 6 interacting protein 1 [Source:HGNC Symbol;Acc:HGNC:697]
ENSG00000182196	ARL6IP4	ADP-ribosylation factor-like 6 interacting protein 4 [Source:HGNC Symbol;Acc:HGNC:18076]
ENSG00000118690	ARMC2	armadillo repeat containing 2 [Source:HGNC Symbol;Acc:HGNC:23045]
ENSG00000165309	ARMC3	armadillo repeat containing 3 [Source:HGNC Symbol;Acc:HGNC:30964]
ENSG00000169126	ARMC4	armadillo repeat containing 4 [Source:HGNC Symbol;Acc:HGNC:25583]
ENSG00000105676	ARMC6	armadillo repeat containing 6 [Source:HGNC Symbol;Acc:HGNC:25049]
ENSG00000125449	ARMC7	armadillo repeat containing 7 [Source:HGNC Symbol;Acc:HGNC:26168]
ENSG00000250151	ARPC4-TTLL3	ARPC4-TTLL3 readthrough [Source:HGNC Symbol;Acc:HGNC:38830]
ENSG00000164291	ARSK	arylsulfatase family, member K [Source:HGNC Symbol;Acc:HGNC:25239]
ENSG00000188611	ASAH2	N-acylsphingosine amidohydrolase (non-lysosomal ceramidase) 2 [Source:HGNC Symbol;Acc:HGNC:18860]
ENSG00000204147	ASAH2B	N-acylsphingosine amidohydrolase (non-lysosomal ceramidase) 2B [Source:HGNC Symbol;Acc:HGNC:23456]
ENSG00000100325	ASCC2	activating signal cointegrator 1 complex subunit 2 [Source:HGNC Symbol;Acc:HGNC:24103]
ENSG00000162174	ASRGL1	asparaginase like 1 [Source:HGNC Symbol;Acc:HGNC:16448]
ENSG00000171456	ASXL1	additional sex combs like transcriptional regulator 1 [Source:HGNC Symbol;Acc:HGNC:18318]
ENSG00000143970	ASXL2	additional sex combs like transcriptional regulator 2 [Source:HGNC Symbol;Acc:HGNC:23805]
ENSG00000141431	ASXL3	additional sex combs like transcriptional regulator 3 [Source:HGNC Symbol;Acc:HGNC:29357]
ENSG00000154438	ASZ1	ankyrin repeat, SAM and basic leucine zipper domain containing 1 [Source:HGNC Symbol;Acc:HGNC:1350]
ENSG00000171681	ATF7IP	activating transcription factor 7 interacting protein [Source:HGNC Symbol;Acc:HGNC:20092]
ENSG00000166669	ATF7IP2	activating transcription factor 7 interacting protein 2 [Source:HGNC Symbol;Acc:HGNC:20397]
ENSG00000126775	ATG14	autophagy related 14 [Source:HGNC Symbol;Acc:HGNC:19962]
ENSG00000167863	ATP5H	ATP synthase, H+ transporting, mitochondrial Fo complex, subunit d [Source:HGNC Symbol;Acc:HGNC:845]
ENSG00000154723	ATP5J	ATP synthase, H+ transporting, mitochondrial Fo complex, subunit F6 [Source:HGNC Symbol;Acc:HGNC:847]
ENSG00000071553	ATP6AP1	ATPase, H+ transporting, lysosomal accessory protein 1 [Source:HGNC Symbol;Acc:HGNC:868]
ENSG00000205464	ATP6AP1L	ATPase, H+ transporting, lysosomal accessory protein 1-like [Source:HGNC Symbol;Acc:HGNC:28091]
ENSG00000182220	ATP6AP2	ATPase, H+ transporting, lysosomal accessory protein 2 [Source:HGNC Symbol;Acc:HGNC:18305]
ENSG00000174684	B3GNT1	UDP-GlcNAc:betaGal beta-1,3-N-acetylglucosaminyltransferase 1 [Source:HGNC Symbol;Acc:HGNC:15685]
ENSG00000156273	BACH1	BTB and CNC homology 1, basic leucine zipper transcription factor 1 [Source:HGNC Symbol;Acc:HGNC:935]
ENSG00000112182	BACH2	BTB and CNC homology 1, basic leucine zipper transcription factor 2 [Source:HGNC Symbol;Acc:HGNC:14078]
ENSG00000151929	BAG3	BCL2-associated athanogene 3 [Source:HGNC Symbol;Acc:HGNC:939]
ENSG00000156735	BAG4	BCL2-associated athanogene 4 [Source:HGNC Symbol;Acc:HGNC:940]
ENSG00000166170	BAG5	BCL2-associated athanogene 5 [Source:HGNC Symbol;Acc:HGNC:941]
ENSG00000204463	BAG6	BCL2-associated athanogene 6 [Source:HGNC Symbol;Acc:HGNC:13919]
ENSG00000266074	BAHCC1	BAH domain and coiled-coil containing 1 [Source:HGNC Symbol;Acc:HGNC:29279]
ENSG00000140320	BAHD1	bromo adjacent homology domain containing 1 [Source:HGNC Symbol;Acc:HGNC:29153]
ENSG00000175866	BAIAP2	BAI1-associated protein 2 [Source:HGNC Symbol;Acc:HGNC:947]
ENSG00000006453	BAIAP2L1	BAI1-associated protein 2-like 1 [Source:HGNC Symbol;Acc:HGNC:21649]
ENSG00000128298	BAIAP2L2	BAI1-associated protein 2-like 2 [Source:HGNC Symbol;Acc:HGNC:26203]
ENSG00000153064	BANK1	B-cell scaffold protein with ankyrin repeats 1 [Source:HGNC Symbol;Acc:HGNC:18233]
ENSG00000186666	BCDIN3D	BCDIN3 domain containing [Source:HGNC Symbol;Acc:HGNC:27050]
ENSG00000183092	BEGAIN	brain-enriched guanylate kinase-associated [Source:HGNC Symbol;Acc:HGNC:24163]
ENSG00000180535	BHLHA15	basic helix-loop-helix family, member a15 [Source:HGNC Symbol;Acc:HGNC:22265]
ENSG00000110330	BIRC2	baculoviral IAP repeat containing 2 [Source:HGNC Symbol;Acc:HGNC:590]
ENSG00000023445	BIRC3	baculoviral IAP repeat containing 3 [Source:HGNC Symbol;Acc:HGNC:591]
ENSG00000101197	BIRC7	baculoviral IAP repeat containing 7 [Source:HGNC Symbol;Acc:HGNC:13702]
ENSG00000163098	BIRC8	baculoviral IAP repeat containing 8 [Source:HGNC Symbol;Acc:HGNC:14878]
ENSG00000090013	BLVRB	biliverdin reductase B (flavin reductase (NADPH)) [Source:HGNC Symbol;Acc:HGNC:1063]
ENSG00000204217	BMPR2	bone morphogenetic protein receptor, type II (serine/threonine kinase) [Source:HGNC Symbol;Acc:HGNC:1078]
ENSG00000102010	BMX	BMX non-receptor tyrosine kinase [Source:HGNC Symbol;Acc:HGNC:1079]
ENSG00000145919	BOD1	biorientation of chromosomes in cell division 1 [Source:HGNC Symbol;Acc:HGNC:25114]
ENSG00000038219	BOD1L1	biorientation of chromosomes in cell division 1-like 1 [Source:HGNC Symbol;Acc:HGNC:31792]
ENSG00000228075	BOD1L2	biorientation of chromosomes in cell division 1-like 2 [Source:HGNC Symbol;Acc:HGNC:28505]
ENSG00000176720	BOK	BCL2-related ovarian killer [Source:HGNC Symbol;Acc:HGNC:1087]
ENSG00000164713	BRI3	brain protein I3 [Source:HGNC Symbol;Acc:HGNC:1109]
ENSG00000174744	BRMS1	breast cancer metastasis suppressor 1 [Source:HGNC Symbol;Acc:HGNC:17262]
ENSG00000102239	BRS3	bombesin-like receptor 3 [Source:HGNC Symbol;Acc:HGNC:1113]
ENSG00000168000	BSCL2	Berardinelli-Seip congenital lipodystrophy 2 (seipin) [Source:HGNC Symbol;Acc:HGNC:15832]
ENSG00000222009	BTBD19	BTB (POZ) domain containing 19 [Source:HGNC Symbol;Acc:HGNC:27145]
ENSG00000169814	BTD	biotinidase [Source:HGNC Symbol;Acc:HGNC:1122]
ENSG00000010671	BTK	Bruton agammaglobulinemia tyrosine kinase [Source:HGNC Symbol;Acc:HGNC:1133]
ENSG00000112276	BVES	blood vessel epicardial substance [Source:HGNC Symbol;Acc:HGNC:1152]
ENSG00000082153	BZW1	basic leucine zipper and W2 domains 1 [Source:HGNC Symbol;Acc:HGNC:18380]
ENSG00000136261	BZW2	basic leucine zipper and W2 domains 2 [Source:HGNC Symbol;Acc:HGNC:18808]
ENSG00000111678	C12orf57	chromosome 12 open reading frame 57 [Source:HGNC Symbol;Acc:HGNC:29521]
ENSG00000156206	C15orf26	chromosome 15 open reading frame 26 [Source:HGNC Symbol;Acc:HGNC:26782]
ENSG00000186073	C15orf41	chromosome 15 open reading frame 41 [Source:HGNC Symbol;Acc:HGNC:26929]
ENSG00000185716	C16orf52	chromosome 16 open reading frame 52 [Source:HGNC Symbol;Acc:HGNC:27087]
ENSG00000182831	C16orf72	chromosome 16 open reading frame 72 [Source:HGNC Symbol;Acc:HGNC:30103]
ENSG00000131943	C19orf12	chromosome 19 open reading frame 12 [Source:HGNC Symbol;Acc:HGNC:25443]
ENSG00000123144	C19orf43	chromosome 19 open reading frame 43 [Source:HGNC Symbol;Acc:HGNC:28424]
ENSG00000143612	C1orf43	chromosome 1 open reading frame 43 [Source:HGNC Symbol;Acc:HGNC:29876]
ENSG00000128346	C22orf23	chromosome 22 open reading frame 23 [Source:HGNC Symbol;Acc:HGNC:18589]
ENSG00000168014	C2CD3	C2 calcium-dependent domain containing 3 [Source:HGNC Symbol;Acc:HGNC:24564]
ENSG00000241962	C2orf15	chromosome 2 open reading frame 15 [Source:HGNC Symbol;Acc:HGNC:28436]
ENSG00000115998	C2orf42	chromosome 2 open reading frame 42 [Source:HGNC Symbol;Acc:HGNC:26056]
ENSG00000162972	C2orf47	chromosome 2 open reading frame 47 [Source:HGNC Symbol;Acc:HGNC:26198]
ENSG00000179021	C3orf38	chromosome 3 open reading frame 38 [Source:HGNC Symbol;Acc:HGNC:28384]
ENSG00000197826	C4orf22	chromosome 4 open reading frame 22 [Source:HGNC Symbol;Acc:HGNC:28554]
ENSG00000082213	C5orf22	chromosome 5 open reading frame 22 [Source:HGNC Symbol;Acc:HGNC:25639]
ENSG00000213204	C6orf165	chromosome 6 open reading frame 165 [Source:HGNC Symbol;Acc:HGNC:21405]
ENSG00000272514	C6orf165	chromosome 6 open reading frame 165 [Source:HGNC Symbol;Acc:HGNC:21405]
ENSG00000130349	C6orf203	chromosome 6 open reading frame 203 [Source:HGNC Symbol;Acc:HGNC:17971]
ENSG00000146576	C7orf26	chromosome 7 open reading frame 26 [Source:HGNC Symbol;Acc:HGNC:21702]
ENSG00000164603	C7orf60	chromosome 7 open reading frame 60 [Source:HGNC Symbol;Acc:HGNC:26475]
ENSG00000182307	C8orf33	chromosome 8 open reading frame 33 [Source:HGNC Symbol;Acc:HGNC:26104]
ENSG00000160401	C9orf117	chromosome 9 open reading frame 117 [Source:HGNC Symbol;Acc:HGNC:27843]
ENSG00000155621	C9orf85	chromosome 9 open reading frame 85 [Source:HGNC Symbol;Acc:HGNC:28784]
ENSG00000104327	CALB1	calbindin 1, 28kDa [Source:HGNC Symbol;Acc:HGNC:1434]
ENSG00000172137	CALB2	calbindin 2 [Source:HGNC Symbol;Acc:HGNC:1435]
ENSG00000004948	CALCR	calcitonin receptor [Source:HGNC Symbol;Acc:HGNC:1440]
ENSG00000064989	CALCRL	calcitonin receptor-like [Source:HGNC Symbol;Acc:HGNC:16709]
ENSG00000153048	CARHSP1	calcium regulated heat stable protein 1, 24kDa [Source:HGNC Symbol;Acc:HGNC:17150]
ENSG00000127995	CASD1	CAS1 domain containing 1 [Source:HGNC Symbol;Acc:HGNC:16014]
ENSG00000164305	CASP3	caspase 3, apoptosis-related cysteine peptidase [Source:HGNC Symbol;Acc:HGNC:1504]
ENSG00000138794	CASP6	caspase 6, apoptosis-related cysteine peptidase [Source:HGNC Symbol;Acc:HGNC:1507]
ENSG00000165806	CASP7	caspase 7, apoptosis-related cysteine peptidase [Source:HGNC Symbol;Acc:HGNC:1508]
ENSG00000064012	CASP8	caspase 8, apoptosis-related cysteine peptidase [Source:HGNC Symbol;Acc:HGNC:1509]
ENSG00000130940	CASZ1	castor zinc finger 1 [Source:HGNC Symbol;Acc:HGNC:26002]
ENSG00000078699	CBFA2T2	core-binding factor, runt domain, alpha subunit 2; translocated to, 2 [Source:HGNC Symbol;Acc:HGNC:1536]
ENSG00000129993	CBFA2T3	core-binding factor, runt domain, alpha subunit 2; translocated to, 3 [Source:HGNC Symbol;Acc:HGNC:1537]
ENSG00000105879	CBLL1	Cbl proto-oncogene-like 1, E3 ubiquitin protein ligase [Source:HGNC Symbol;Acc:HGNC:21225]
ENSG00000105479	CCDC114	coiled-coil domain containing 114 [Source:HGNC Symbol;Acc:HGNC:26560]
ENSG00000244607	CCDC13	coiled-coil domain containing 13 [Source:HGNC Symbol;Acc:HGNC:26358]
ENSG00000135205	CCDC146	coiled-coil domain containing 146 [Source:HGNC Symbol;Acc:HGNC:29296]
ENSG00000198003	CCDC151	coiled-coil domain containing 151 [Source:HGNC Symbol;Acc:HGNC:28303]
ENSG00000120262	CCDC170	coiled-coil domain containing 170 [Source:HGNC Symbol;Acc:HGNC:21177]
ENSG00000024862	CCDC28A	coiled-coil domain containing 28A [Source:HGNC Symbol;Acc:HGNC:21098]
ENSG00000160050	CCDC28B	coiled-coil domain containing 28B [Source:HGNC Symbol;Acc:HGNC:28163]
ENSG00000145075	CCDC39	coiled-coil domain containing 39 [Source:HGNC Symbol;Acc:HGNC:25244]
ENSG00000141519	CCDC40	coiled-coil domain containing 40 [Source:HGNC Symbol;Acc:HGNC:26090]
ENSG00000180329	CCDC43	coiled-coil domain containing 43 [Source:HGNC Symbol;Acc:HGNC:26472]
ENSG00000173093	CCDC63	coiled-coil domain containing 63 [Source:HGNC Symbol;Acc:HGNC:26669]
ENSG00000135127	CCDC64	coiled-coil domain containing 64 [Source:HGNC Symbol;Acc:HGNC:28095]
ENSG00000162069	CCDC64B	coiled-coil domain containing 64B [Source:HGNC Symbol;Acc:HGNC:33584]
ENSG00000139537	CCDC65	coiled-coil domain containing 65 [Source:HGNC Symbol;Acc:HGNC:29937]
ENSG00000113328	CCNG1	cyclin G1 [Source:HGNC Symbol;Acc:HGNC:1592]
ENSG00000138764	CCNG2	cyclin G2 [Source:HGNC Symbol;Acc:HGNC:1593]
ENSG00000118816	CCNI	cyclin I [Source:HGNC Symbol;Acc:HGNC:1595]
ENSG00000129226	CD68	CD68 molecule [Source:HGNC Symbol;Acc:HGNC:1693]
ENSG00000140326	CDAN1	codanin 1 [Source:HGNC Symbol;Acc:HGNC:1713]
ENSG00000197622	CDC42SE1	CDC42 small effector 1 [Source:HGNC Symbol;Acc:HGNC:17719]
ENSG00000158985	CDC42SE2	CDC42 small effector 2 [Source:HGNC Symbol;Acc:HGNC:18547]
ENSG00000168564	CDKN2AIP	CDKN2A interacting protein [Source:HGNC Symbol;Acc:HGNC:24325]
ENSG00000237190	CDKN2AIPNL	CDKN2A interacting protein N-terminal like [Source:HGNC Symbol;Acc:HGNC:30545]
ENSG00000140743	CDR2	cerebellar degeneration-related protein 2, 62kDa [Source:HGNC Symbol;Acc:HGNC:1799]
ENSG00000109089	CDR2L	cerebellar degeneration-related protein 2-like [Source:HGNC Symbol;Acc:HGNC:29999]
ENSG00000139610	CELA1	chymotrypsin-like elastase family, member 1 [Source:HGNC Symbol;Acc:HGNC:3308]
ENSG00000142615	CELA2A	chymotrypsin-like elastase family, member 2A [Source:HGNC Symbol;Acc:HGNC:24609]
ENSG00000215704	CELA2B	chymotrypsin-like elastase family, member 2B [Source:HGNC Symbol;Acc:HGNC:29995]
ENSG00000142789	CELA3A	chymotrypsin-like elastase family, member 3A [Source:HGNC Symbol;Acc:HGNC:15944]
ENSG00000219073	CELA3B	chymotrypsin-like elastase family, member 3B [Source:HGNC Symbol;Acc:HGNC:15945]
ENSG00000151849	CENPJ	centromere protein J [Source:HGNC Symbol;Acc:HGNC:17272]
ENSG00000141577	CEP131	centrosomal protein 131kDa [Source:HGNC Symbol;Acc:HGNC:29511]
ENSG00000174799	CEP135	centrosomal protein 135kDa [Source:HGNC Symbol;Acc:HGNC:29086]
ENSG00000135315	CEP162	centrosomal protein 162kDa [Source:HGNC Symbol;Acc:HGNC:21107]
ENSG00000110274	CEP164	centrosomal protein 164kDa [Source:HGNC Symbol;Acc:HGNC:29182]
ENSG00000126001	CEP250	centrosomal protein 250kDa [Source:HGNC Symbol;Acc:HGNC:1859]
ENSG00000148019	CEP78	centrosomal protein 78kDa [Source:HGNC Symbol;Acc:HGNC:25740]
ENSG00000197748	CFAP43	cilia and flagella associated protein 43 [Source:HGNC Symbol;Acc:HGNC:26684]
ENSG00000206530	CFAP44	cilia and flagella associated protein 44 [Source:HGNC Symbol;Acc:HGNC:25631]
ENSG00000213085	CFAP45	cilia and flagella associated protein 45 [Source:HGNC Symbol;Acc:HGNC:17229]
ENSG00000166596	CFAP52	cilia and flagella associated protein 52 [Source:HGNC Symbol;Acc:HGNC:16053]
ENSG00000243710	CFAP57	cilia and flagella associated protein 57 [Source:HGNC Symbol;Acc:HGNC:26485]
ENSG00000120051	CFAP58	cilia and flagella associated protein 58 [Source:HGNC Symbol;Acc:HGNC:26676]
ENSG00000089101	CFAP61	cilia and flagella associated protein 61 [Source:HGNC Symbol;Acc:HGNC:15872]
ENSG00000100399	CHADL	chondroadherin-like [Source:HGNC Symbol;Acc:HGNC:25165]
ENSG00000175264	CHST1	carbohydrate (keratan sulfate Gal-6) sulfotransferase 1 [Source:HGNC Symbol;Acc:HGNC:1969]
ENSG00000115526	CHST10	carbohydrate sulfotransferase 10 [Source:HGNC Symbol;Acc:HGNC:19650]
ENSG00000169105	CHST14	carbohydrate (N-acetylgalactosamine 4-0) sulfotransferase 14 [Source:HGNC Symbol;Acc:HGNC:24464]
ENSG00000175040	CHST2	carbohydrate (N-acetylglucosamine-6-O) sulfotransferase 2 [Source:HGNC Symbol;Acc:HGNC:1970]
ENSG00000122863	CHST3	carbohydrate (chondroitin 6) sulfotransferase 3 [Source:HGNC Symbol;Acc:HGNC:1971]
ENSG00000140835	CHST4	carbohydrate (N-acetylglucosamine 6-O) sulfotransferase 4 [Source:HGNC Symbol;Acc:HGNC:1972]
ENSG00000135702	CHST5	carbohydrate (N-acetylglucosamine 6-O) sulfotransferase 5 [Source:HGNC Symbol;Acc:HGNC:1973]
ENSG00000183196	CHST6	carbohydrate (N-acetylglucosamine 6-O) sulfotransferase 6 [Source:HGNC Symbol;Acc:HGNC:6938]
ENSG00000147119	CHST7	carbohydrate (N-acetylglucosamine 6-O) sulfotransferase 7 [Source:HGNC Symbol;Acc:HGNC:13817]
ENSG00000124302	CHST8	carbohydrate (N-acetylgalactosamine 4-0) sulfotransferase 8 [Source:HGNC Symbol;Acc:HGNC:15993]
ENSG00000154080	CHST9	carbohydrate (N-acetylgalactosamine 4-0) sulfotransferase 9 [Source:HGNC Symbol;Acc:HGNC:19898]
ENSG00000168802	CHTF8	CTF8, chromosome transmission fidelity factor 8 homolog (S. cerevisiae) [Source:HGNC Symbol;Acc:HGNC:24353]
ENSG00000134852	CLOCK	clock circadian regulator [Source:HGNC Symbol;Acc:HGNC:2082]
ENSG00000092853	CLSPN	claspin [Source:HGNC Symbol;Acc:HGNC:19715]
ENSG00000177182	CLVS1	clavesin 1 [Source:HGNC Symbol;Acc:HGNC:23139]
ENSG00000146352	CLVS2	clavesin 2 [Source:HGNC Symbol;Acc:HGNC:23046]
ENSG00000111726	CMAS	cytidine monophosphate N-acetylneuraminic acid synthetase [Source:HGNC Symbol;Acc:HGNC:18290]
ENSG00000182973	CNOT10	CCR4-NOT transcription complex, subunit 10 [Source:HGNC Symbol;Acc:HGNC:23817]
ENSG00000166685	COG1	component of oligomeric golgi complex 1 [Source:HGNC Symbol;Acc:HGNC:6545]
ENSG00000168434	COG7	component of oligomeric golgi complex 7 [Source:HGNC Symbol;Acc:HGNC:18622]
ENSG00000145781	COMMD10	COMM domain containing 10 [Source:HGNC Symbol;Acc:HGNC:30201]
ENSG00000114744	COMMD2	COMM domain containing 2 [Source:HGNC Symbol;Acc:HGNC:24993]
ENSG00000140365	COMMD4	COMM domain containing 4 [Source:HGNC Symbol;Acc:HGNC:26027]
ENSG00000105664	COMP	cartilage oligomeric matrix protein [Source:HGNC Symbol;Acc:HGNC:2227]
ENSG00000198612	COPS8	COP9 signalosome subunit 8 [Source:HGNC Symbol;Acc:HGNC:24335]
ENSG00000133983	COX16	COX16 cytochrome c oxidase assembly homolog (S. cerevisiae) [Source:HGNC Symbol;Acc:HGNC:20213]
ENSG00000203667	COX20	COX20 cytochrome C oxidase assembly factor [Source:HGNC Symbol;Acc:HGNC:26970]
ENSG00000127184	COX7C	cytochrome c oxidase subunit VIIc [Source:HGNC Symbol;Acc:HGNC:2292]
ENSG00000111269	CREBL2	cAMP responsive element binding protein-like 2 [Source:HGNC Symbol;Acc:HGNC:2350]
ENSG00000164463	CREBRF	CREB3 regulatory factor [Source:HGNC Symbol;Acc:HGNC:24050]
ENSG00000143162	CREG1	cellular repressor of E1A-stimulated genes 1 [Source:HGNC Symbol;Acc:HGNC:2351]
ENSG00000175874	CREG2	cellular repressor of E1A-stimulated genes 2 [Source:HGNC Symbol;Acc:HGNC:14272]
ENSG00000145708	CRHBP	corticotropin releasing hormone binding protein [Source:HGNC Symbol;Acc:HGNC:2356]
ENSG00000058453	CROCC	ciliary rootlet coiled-coil, rootletin [Source:HGNC Symbol;Acc:HGNC:21299]
ENSG00000103316	CRYM	crystallin, mu [Source:HGNC Symbol;Acc:HGNC:2418]
ENSG00000172346	CSDC2	cold shock domain containing C2, RNA binding [Source:HGNC Symbol;Acc:HGNC:30359]
ENSG00000009307	CSDE1	cold shock domain containing E1, RNA-binding [Source:HGNC Symbol;Acc:HGNC:29905]
ENSG00000147408	CSGALNACT1	chondroitin sulfate N-acetylgalactosaminyltransferase 1 [Source:HGNC Symbol;Acc:HGNC:24290]
ENSG00000169826	CSGALNACT2	chondroitin sulfate N-acetylgalactosaminyltransferase 2 [Source:HGNC Symbol;Acc:HGNC:24292]
ENSG00000149474	CSRP2BP	CSRP2 binding protein [Source:HGNC Symbol;Acc:HGNC:15904]
ENSG00000212710	CTAGE1	cutaneous T-cell lymphoma-associated antigen 1 [Source:HGNC Symbol;Acc:HGNC:24346]
ENSG00000271079	CTAGE15	CTAGE family, member 15 [Source:HGNC Symbol;Acc:HGNC:37295]
ENSG00000225932	CTAGE4	CTAGE family, member 4 [Source:HGNC Symbol;Acc:HGNC:24772]
ENSG00000150527	CTAGE5	CTAGE family, member 5 [Source:HGNC Symbol;Acc:HGNC:7057]
ENSG00000271321	CTAGE6	CTAGE family, member 6 [Source:HGNC Symbol;Acc:HGNC:28644]
ENSG00000244693	CTAGE8	CTAGE family, member 8 [Source:HGNC Symbol;Acc:HGNC:37294]
ENSG00000236761	CTAGE9	CTAGE family, member 9 [Source:HGNC Symbol;Acc:HGNC:37275]
ENSG00000268714	CTD-2287O16.3
ENSG00000267110	CTD-2587H24.4
ENSG00000141979	CTD-3222D19.2	Uncharacterized protein {ECO:0000313|Ensembl:ENSP00000386951} [Source:UniProtKB/TrEMBL;Acc:B8ZZF3]
ENSG00000118523	CTGF	connective tissue growth factor [Source:HGNC Symbol;Acc:HGNC:2500]
ENSG00000168925	CTRB1	chymotrypsinogen B1 [Source:HGNC Symbol;Acc:HGNC:2521]
ENSG00000168928	CTRB2	chymotrypsinogen B2 [Source:HGNC Symbol;Acc:HGNC:2522]
ENSG00000162438	CTRC	chymotrypsin C (caldecrin) [Source:HGNC Symbol;Acc:HGNC:2523]
ENSG00000141086	CTRL	chymotrypsin-like [Source:HGNC Symbol;Acc:HGNC:2524]
ENSG00000107874	CUEDC2	CUE domain containing 2 [Source:HGNC Symbol;Acc:HGNC:28352]
ENSG00000182224	CYB5D1	cytochrome b5 domain containing 1 [Source:HGNC Symbol;Acc:HGNC:26516]
ENSG00000142871	CYR61	cysteine-rich, angiogenic inducer, 61 [Source:HGNC Symbol;Acc:HGNC:2654]
ENSG00000112977	DAP	death-associated protein [Source:HGNC Symbol;Acc:HGNC:2672]
ENSG00000204209	DAXX	death-domain associated protein [Source:HGNC Symbol;Acc:HGNC:2681]
ENSG00000122741	DCAF10	DDB1 and CUL4 associated factor 10 [Source:HGNC Symbol;Acc:HGNC:23686]
ENSG00000198876	DCAF12	DDB1 and CUL4 associated factor 12 [Source:HGNC Symbol;Acc:HGNC:19911]
ENSG00000198889	DCAF12L1	DDB1 and CUL4 associated factor 12-like 1 [Source:HGNC Symbol;Acc:HGNC:29395]
ENSG00000198354	DCAF12L2	DDB1 and CUL4 associated factor 12-like 2 [Source:HGNC Symbol;Acc:HGNC:32950]
ENSG00000132017	DCAF15	DDB1 and CUL4 associated factor 15 [Source:HGNC Symbol;Acc:HGNC:25095]
ENSG00000132716	DCAF8	DDB1 and CUL4 associated factor 8 [Source:HGNC Symbol;Acc:HGNC:24891]
ENSG00000258465	DCAF8	DDB1 and CUL4 associated factor 8 [Source:HGNC Symbol;Acc:HGNC:24891]
ENSG00000226372	DCAF8L1	DDB1 and CUL4 associated factor 8-like 1 [Source:HGNC Symbol;Acc:HGNC:31810]
ENSG00000189186	DCAF8L2	DDB1 and CUL4 associated factor 8-like 2 [Source:HGNC Symbol;Acc:HGNC:31811]
ENSG00000156136	DCK	deoxycytidine kinase [Source:HGNC Symbol;Acc:HGNC:2704]
ENSG00000168209	DDIT4	DNA-damage-inducible transcript 4 [Source:HGNC Symbol;Acc:HGNC:24944]
ENSG00000145358	DDIT4L	DNA-damage-inducible transcript 4-like [Source:HGNC Symbol;Acc:HGNC:30555]
ENSG00000177030	DEAF1	DEAF1 transcription factor [Source:HGNC Symbol;Acc:HGNC:14677]
ENSG00000169598	DFFB	DNA fragmentation factor, 40kDa, beta polypeptide (caspase-activated DNase) [Source:HGNC Symbol;Acc:HGNC:2773]
ENSG00000095397	DFNB31	deafness, autosomal recessive 31 [Source:HGNC Symbol;Acc:HGNC:16361]
ENSG00000114956	DGUOK	deoxyguanosine kinase [Source:HGNC Symbol;Acc:HGNC:2858]
ENSG00000104808	DHDH	dihydrodiol dehydrogenase (dimeric) [Source:HGNC Symbol;Acc:HGNC:17887]
ENSG00000101191	DIDO1	death inducer-obliterator 1 [Source:HGNC Symbol;Acc:HGNC:2680]
ENSG00000126787	DLGAP5	discs, large (Drosophila) homolog-associated protein 5 [Source:HGNC Symbol;Acc:HGNC:16864]
ENSG00000165506	DNAAF2	dynein, axonemal, assembly factor 2 [Source:HGNC Symbol;Acc:HGNC:20188]
ENSG00000167646	DNAAF3	dynein, axonemal, assembly factor 3 [Source:HGNC Symbol;Acc:HGNC:30492]
ENSG00000197653	DNAH10	dynein, axonemal, heavy chain 10 [Source:HGNC Symbol;Acc:HGNC:2941]
ENSG00000105877	DNAH11	dynein, axonemal, heavy chain 11 [Source:HGNC Symbol;Acc:HGNC:2942]
ENSG00000187775	DNAH17	dynein, axonemal, heavy chain 17 [Source:HGNC Symbol;Acc:HGNC:2946]
ENSG00000158486	DNAH3	dynein, axonemal, heavy chain 3 [Source:HGNC Symbol;Acc:HGNC:2949]
ENSG00000039139	DNAH5	dynein, axonemal, heavy chain 5 [Source:HGNC Symbol;Acc:HGNC:2950]
ENSG00000115423	DNAH6	dynein, axonemal, heavy chain 6 [Source:HGNC Symbol;Acc:HGNC:2951]
ENSG00000118997	DNAH7	dynein, axonemal, heavy chain 7 [Source:HGNC Symbol;Acc:HGNC:18661]
ENSG00000124721	DNAH8	dynein, axonemal, heavy chain 8 [Source:HGNC Symbol;Acc:HGNC:2952]
ENSG00000007174	DNAH9	dynein, axonemal, heavy chain 9 [Source:HGNC Symbol;Acc:HGNC:2953]
ENSG00000122735	DNAI1	dynein, axonemal, intermediate chain 1 [Source:HGNC Symbol;Acc:HGNC:2954]
ENSG00000171595	DNAI2	dynein, axonemal, intermediate chain 2 [Source:HGNC Symbol;Acc:HGNC:18744]
ENSG00000178401	DNAJC22	DnaJ (Hsp40) homolog, subfamily C, member 22 [Source:HGNC Symbol;Acc:HGNC:25802]
ENSG00000177692	DNAJC28	DnaJ (Hsp40) homolog, subfamily C, member 28 [Source:HGNC Symbol;Acc:HGNC:1297]
ENSG00000119661	DNAL1	dynein, axonemal, light chain 1 [Source:HGNC Symbol;Acc:HGNC:23247]
ENSG00000115325	DOK1	docking protein 1, 62kDa (downstream of tyrosine kinase 1) [Source:HGNC Symbol;Acc:HGNC:2990]
ENSG00000147443	DOK2	docking protein 2, 56kDa [Source:HGNC Symbol;Acc:HGNC:2991]
ENSG00000146094	DOK3	docking protein 3 [Source:HGNC Symbol;Acc:HGNC:24583]
ENSG00000125170	DOK4	docking protein 4 [Source:HGNC Symbol;Acc:HGNC:19868]
ENSG00000101134	DOK5	docking protein 5 [Source:HGNC Symbol;Acc:HGNC:16173]
ENSG00000206052	DOK6	docking protein 6 [Source:HGNC Symbol;Acc:HGNC:28301]
ENSG00000166171	DPCD	deleted in primary ciliary dyskinesia homolog (mouse) [Source:HGNC Symbol;Acc:HGNC:24542]
ENSG00000015413	DPEP1	dipeptidase 1 (renal) [Source:HGNC Symbol;Acc:HGNC:3002]
ENSG00000167261	DPEP2	dipeptidase 2 [Source:HGNC Symbol;Acc:HGNC:23028]
ENSG00000141096	DPEP3	dipeptidase 3 [Source:HGNC Symbol;Acc:HGNC:23029]
ENSG00000179085	DPM3	dolichyl-phosphate mannosyltransferase polypeptide 3 [Source:HGNC Symbol;Acc:HGNC:3007]
ENSG00000157856	DRC1	dynein regulatory complex subunit 1 [Source:HGNC Symbol;Acc:HGNC:24245]
ENSG00000159625	DRC7	dynein regulatory complex subunit 7 [Source:HGNC Symbol;Acc:HGNC:25289]
ENSG00000171587	DSCAM	Down syndrome cell adhesion molecule [Source:HGNC Symbol;Acc:HGNC:3039]
ENSG00000177103	DSCAML1	Down syndrome cell adhesion molecule like 1 [Source:HGNC Symbol;Acc:HGNC:14656]
ENSG00000157538	DSCR3	Down syndrome critical region gene 3 [Source:HGNC Symbol;Acc:HGNC:3044]
ENSG00000169570	DTWD2	DTW domain containing 2 [Source:HGNC Symbol;Acc:HGNC:19334]
ENSG00000143507	DUSP10	dual specificity phosphatase 10 [Source:HGNC Symbol;Acc:HGNC:3065]
ENSG00000167969	ECI1	enoyl-CoA delta isomerase 1 [Source:HGNC Symbol;Acc:HGNC:2703]
ENSG00000179151	EDC3	enhancer of mRNA decapping 3 [Source:HGNC Symbol;Acc:HGNC:26114]
ENSG00000151617	EDNRA	endothelin receptor type A [Source:HGNC Symbol;Acc:HGNC:3179]
ENSG00000136160	EDNRB	endothelin receptor type B [Source:HGNC Symbol;Acc:HGNC:3180]
ENSG00000034239	EFCAB1	EF-hand calcium binding domain 1 [Source:HGNC Symbol;Acc:HGNC:25678]
ENSG00000172889	EGFL7	EGF-like-domain, multiple 7 [Source:HGNC Symbol;Acc:HGNC:20594]
ENSG00000241404	EGFL8	EGF-like-domain, multiple 8 [Source:HGNC Symbol;Acc:HGNC:13944]
ENSG00000115504	EHBP1	EH domain binding protein 1 [Source:HGNC Symbol;Acc:HGNC:29144]
ENSG00000173442	EHBP1L1	EH domain binding protein 1-like 1 [Source:HGNC Symbol;Acc:HGNC:30682]
ENSG00000104131	EIF3J	eukaryotic translation initiation factor 3, subunit J [Source:HGNC Symbol;Acc:HGNC:3270]
ENSG00000063046	EIF4B	eukaryotic translation initiation factor 4B [Source:HGNC Symbol;Acc:HGNC:3285]
ENSG00000187840	EIF4EBP1	eukaryotic translation initiation factor 4E binding protein 1 [Source:HGNC Symbol;Acc:HGNC:3288]
ENSG00000148730	EIF4EBP2	eukaryotic translation initiation factor 4E binding protein 2 [Source:HGNC Symbol;Acc:HGNC:3289]
ENSG00000243056	EIF4EBP3	eukaryotic translation initiation factor 4E binding protein 3 [Source:HGNC Symbol;Acc:HGNC:3290]
ENSG00000105656	ELL	elongation factor RNA polymerase II [Source:HGNC Symbol;Acc:HGNC:23114]
ENSG00000118985	ELL2	elongation factor, RNA polymerase II, 2 [Source:HGNC Symbol;Acc:HGNC:17064]
ENSG00000128886	ELL3	elongation factor RNA polymerase II-like 3 [Source:HGNC Symbol;Acc:HGNC:23113]
ENSG00000154920	EME1	essential meiotic structure-specific endonuclease 1 [Source:HGNC Symbol;Acc:HGNC:24965]
ENSG00000197774	EME2	essential meiotic structure-specific endonuclease subunit 2 [Source:HGNC Symbol;Acc:HGNC:27289]
ENSG00000124074	ENKD1	enkurin domain containing 1 [Source:HGNC Symbol;Acc:HGNC:25246]
ENSG00000151023	ENKUR	enkurin, TRPC channel interacting protein [Source:HGNC Symbol;Acc:HGNC:28388]
ENSG00000120658	ENOX1	ecto-NOX disulfide-thiol exchanger 1 [Source:HGNC Symbol;Acc:HGNC:25474]
ENSG00000165675	ENOX2	ecto-NOX disulfide-thiol exchanger 2 [Source:HGNC Symbol;Acc:HGNC:2259]
ENSG00000120533	ENY2	enhancer of yellow 2 homolog (Drosophila) [Source:HGNC Symbol;Acc:HGNC:24449]
ENSG00000129595	EPB41L4A	erythrocyte membrane protein band 4.1 like 4A [Source:HGNC Symbol;Acc:HGNC:13278]
ENSG00000089248	ERP29	endoplasmic reticulum protein 29 [Source:HGNC Symbol;Acc:HGNC:13799]
ENSG00000141446	ESCO1	establishment of sister chromatid cohesion N-acetyltransferase 1 [Source:HGNC Symbol;Acc:HGNC:24645]
ENSG00000171320	ESCO2	establishment of sister chromatid cohesion N-acetyltransferase 2 [Source:HGNC Symbol;Acc:HGNC:27230]
ENSG00000173153	ESRRA	estrogen-related receptor alpha [Source:HGNC Symbol;Acc:HGNC:3471]
ENSG00000119715	ESRRB	estrogen-related receptor beta [Source:HGNC Symbol;Acc:HGNC:3473]
ENSG00000196482	ESRRG	estrogen-related receptor gamma [Source:HGNC Symbol;Acc:HGNC:3474]
ENSG00000139083	ETV6	ets variant 6 [Source:HGNC Symbol;Acc:HGNC:3495]
ENSG00000182944	EWSR1	EWS RNA-binding protein 1 [Source:HGNC Symbol;Acc:HGNC:3508]
ENSG00000198324	FAM109A	family with sequence similarity 109, member A [Source:HGNC Symbol;Acc:HGNC:26509]
ENSG00000177096	FAM109B	family with sequence similarity 109, member B [Source:HGNC Symbol;Acc:HGNC:27161]
ENSG00000187866	FAM122A	family with sequence similarity 122A [Source:HGNC Symbol;Acc:HGNC:23490]
ENSG00000156504	FAM122B	family with sequence similarity 122B [Source:HGNC Symbol;Acc:HGNC:30490]
ENSG00000156500	FAM122C	family with sequence similarity 122C [Source:HGNC Symbol;Acc:HGNC:25202]
ENSG00000138640	FAM13A	family with sequence similarity 13, member A [Source:HGNC Symbol;Acc:HGNC:19367]
ENSG00000031003	FAM13B	family with sequence similarity 13, member B [Source:HGNC Symbol;Acc:HGNC:1335]
ENSG00000148541	FAM13C	family with sequence similarity 13, member C [Source:HGNC Symbol;Acc:HGNC:19371]
ENSG00000114023	FAM162A	family with sequence similarity 162, member A [Source:HGNC Symbol;Acc:HGNC:17865]
ENSG00000183807	FAM162B	family with sequence similarity 162, member B [Source:HGNC Symbol;Acc:HGNC:21549]
ENSG00000215187	FAM166B	family with sequence similarity 166, member B [Source:HGNC Symbol;Acc:HGNC:34242]
ENSG00000222011	FAM185A	family with sequence similarity 185, member A [Source:HGNC Symbol;Acc:HGNC:22412]
ENSG00000148481	FAM188A	family with sequence similarity 188, member A [Source:HGNC Symbol;Acc:HGNC:23578]
ENSG00000116199	FAM20B	family with sequence similarity 20, member B [Source:HGNC Symbol;Acc:HGNC:23017]
ENSG00000124098	FAM210B	family with sequence similarity 210, member B [Source:HGNC Symbol;Acc:HGNC:16102]
ENSG00000105058	FAM32A	family with sequence similarity 32, member A [Source:HGNC Symbol;Acc:HGNC:24563]
ENSG00000167695	FAM57A	family with sequence similarity 57, member A [Source:HGNC Symbol;Acc:HGNC:29646]
ENSG00000149926	FAM57B	family with sequence similarity 57, member B [Source:HGNC Symbol;Acc:HGNC:25295]
ENSG00000188343	FAM92A1	family with sequence similarity 92, member A1 [Source:HGNC Symbol;Acc:HGNC:30452]
ENSG00000153789	FAM92B	family with sequence similarity 92, member B [Source:HGNC Symbol;Acc:HGNC:24781]
ENSG00000140525	FANCI	Fanconi anemia, complementation group I [Source:HGNC Symbol;Acc:HGNC:25568]
ENSG00000115392	FANCL	Fanconi anemia, complementation group L [Source:HGNC Symbol;Acc:HGNC:20748]
ENSG00000138399	FASTKD1	FAST kinase domains 1 [Source:HGNC Symbol;Acc:HGNC:26150]
ENSG00000188878	FBF1	Fas (TNFRSF6) binding factor 1 [Source:HGNC Symbol;Acc:HGNC:24674]
ENSG00000182325	FBXL6	F-box and leucine-rich repeat protein 6 [Source:HGNC Symbol;Acc:HGNC:13603]
ENSG00000165355	FBXO33	F-box protein 33 [Source:HGNC Symbol;Acc:HGNC:19833]
ENSG00000197948	FCHSD1	FCH and double SH3 domains 1 [Source:HGNC Symbol;Acc:HGNC:25463]
ENSG00000137478	FCHSD2	FCH and double SH3 domains 2 [Source:HGNC Symbol;Acc:HGNC:29114]
ENSG00000085265	FCN1	ficolin (collagen/fibrinogen domain containing) 1 [Source:HGNC Symbol;Acc:HGNC:3623]
ENSG00000160339	FCN2	ficolin (collagen/fibrinogen domain containing lectin) 2 [Source:HGNC Symbol;Acc:HGNC:3624]
ENSG00000146618	FERD3L	Fer3-like bHLH transcription factor [Source:HGNC Symbol;Acc:HGNC:16660]
ENSG00000171560	FGA	fibrinogen alpha chain [Source:HGNC Symbol;Acc:HGNC:3661]
ENSG00000113578	FGF1	fibroblast growth factor 1 (acidic) [Source:HGNC Symbol;Acc:HGNC:3665]
ENSG00000138685	FGF2	fibroblast growth factor 2 (basic) [Source:HGNC Symbol;Acc:HGNC:3676]
ENSG00000130720	FIBCD1	fibrinogen C domain containing 1 [Source:HGNC Symbol;Acc:HGNC:25922]
ENSG00000172500	FIBP	fibroblast growth factor (acidic) intracellular binding protein [Source:HGNC Symbol;Acc:HGNC:3705]
ENSG00000179431	FJX1	four jointed box 1 (Drosophila) [Source:HGNC Symbol;Acc:HGNC:17166]
ENSG00000181027	FKRP	fukutin related protein [Source:HGNC Symbol;Acc:HGNC:17997]
ENSG00000137312	FLOT1	flotillin 1 [Source:HGNC Symbol;Acc:HGNC:3757]
ENSG00000132589	FLOT2	flotillin 2 [Source:HGNC Symbol;Acc:HGNC:3758]
ENSG00000279457	FO538757.2	cDNA FLJ51139 {ECO:0000313|EMBL:BAG63476.1} [Source:UniProtKB/TrEMBL;Acc:B4DXR4]
ENSG00000188352	FOCAD	focadhesin [Source:HGNC Symbol;Acc:HGNC:23377]
ENSG00000170345	FOS	FBJ murine osteosarcoma viral oncogene homolog [Source:HGNC Symbol;Acc:HGNC:3796]
ENSG00000125740	FOSB	FBJ murine osteosarcoma viral oncogene homolog B [Source:HGNC Symbol;Acc:HGNC:3797]
ENSG00000175592	FOSL1	FOS-like antigen 1 [Source:HGNC Symbol;Acc:HGNC:13718]
ENSG00000075426	FOSL2	FOS-like antigen 2 [Source:HGNC Symbol;Acc:HGNC:3798]
ENSG00000054598	FOXC1	forkhead box C1 [Source:HGNC Symbol;Acc:HGNC:3800]
ENSG00000176692	FOXC2	forkhead box C2 (MFH-1, mesenchyme forkhead 1) [Source:HGNC Symbol;Acc:HGNC:3801]
ENSG00000176678	FOXL1	forkhead box L1 [Source:HGNC Symbol;Acc:HGNC:3817]
ENSG00000075618	FSCN1	fascin actin-bundling protein 1 [Source:HGNC Symbol;Acc:HGNC:11148]
ENSG00000186765	FSCN2	fascin actin-bundling protein 2, retinal [Source:HGNC Symbol;Acc:HGNC:3960]
ENSG00000106328	FSCN3	fascin actin-bundling protein 3, testicular [Source:HGNC Symbol;Acc:HGNC:3961]
ENSG00000134363	FST	follistatin [Source:HGNC Symbol;Acc:HGNC:3971]
ENSG00000070404	FSTL3	follistatin-like 3 (secreted glycoprotein) [Source:HGNC Symbol;Acc:HGNC:3973]
ENSG00000089280	FUS	FUS RNA binding protein [Source:HGNC Symbol;Acc:HGNC:4010]
ENSG00000010361	FUZ	fuzzy planar cell polarity protein [Source:HGNC Symbol;Acc:HGNC:26219]
ENSG00000104064	GABPB1	GA binding protein transcription factor, beta subunit 1 [Source:HGNC Symbol;Acc:HGNC:4074]
ENSG00000143458	GABPB2	GA binding protein transcription factor, beta subunit 2 [Source:HGNC Symbol;Acc:HGNC:28441]
ENSG00000141013	GAS8	growth arrest-specific 8 [Source:HGNC Symbol;Acc:HGNC:4166]
ENSG00000157259	GATAD1	GATA zinc finger domain containing 1 [Source:HGNC Symbol;Acc:HGNC:29941]
ENSG00000164900	GBX1	gastrulation brain homeobox 1 [Source:HGNC Symbol;Acc:HGNC:4185]
ENSG00000168505	GBX2	gastrulation brain homeobox 2 [Source:HGNC Symbol;Acc:HGNC:4186]
ENSG00000137270	GCM1	glial cells missing homolog 1 (Drosophila) [Source:HGNC Symbol;Acc:HGNC:4197]
ENSG00000124827	GCM2	glial cells missing homolog 2 (Drosophila) [Source:HGNC Symbol;Acc:HGNC:4198]
ENSG00000104381	GDAP1	ganglioside induced differentiation associated protein 1 [Source:HGNC Symbol;Acc:HGNC:15968]
ENSG00000124194	GDAP1L1	ganglioside induced differentiation associated protein 1-like 1 [Source:HGNC Symbol;Acc:HGNC:4213]
ENSG00000115486	GGCX	gamma-glutamyl carboxylase [Source:HGNC Symbol;Acc:HGNC:4247]
ENSG00000137563	GGH	gamma-glutamyl hydrolase (conjugase, folylpolygammaglutamyl hydrolase) [Source:HGNC Symbol;Acc:HGNC:4248]
ENSG00000278311	GGNBP2	gametogenetin binding protein 2 [Source:HGNC Symbol;Acc:HGNC:19357]
ENSG00000146830	GIGYF1	GRB10 interacting GYF protein 1 [Source:HGNC Symbol;Acc:HGNC:9126]
ENSG00000204120	GIGYF2	GRB10 interacting GYF protein 2 [Source:HGNC Symbol;Acc:HGNC:11960]
ENSG00000174332	GLIS1	GLIS family zinc finger 1 [Source:HGNC Symbol;Acc:HGNC:29525]
ENSG00000126603	GLIS2	GLIS family zinc finger 2 [Source:HGNC Symbol;Acc:HGNC:29450]
ENSG00000107249	GLIS3	GLIS family zinc finger 3 [Source:HGNC Symbol;Acc:HGNC:28510]
ENSG00000174842	GLMN	glomulin, FKBP associated protein [Source:HGNC Symbol;Acc:HGNC:14373]
ENSG00000140632	GLYR1	glyoxylate reductase 1 homolog (Arabidopsis) [Source:HGNC Symbol;Acc:HGNC:24434]
ENSG00000185838	GNB1L	guanine nucleotide binding protein (G protein), beta polypeptide 1-like [Source:HGNC Symbol;Acc:HGNC:4397]
ENSG00000124713	GNMT	glycine N-methyltransferase [Source:HGNC Symbol;Acc:HGNC:4415]
ENSG00000111670	GNPTAB	N-acetylglucosamine-1-phosphate transferase, alpha and beta subunits [Source:HGNC Symbol;Acc:HGNC:29670]
ENSG00000135677	GNS	glucosamine (N-acetyl)-6-sulfatase [Source:HGNC Symbol;Acc:HGNC:4422]
ENSG00000136935	GOLGA1	golgin A1 [Source:HGNC Symbol;Acc:HGNC:4424]
ENSG00000144674	GOLGA4	golgin A4 [Source:HGNC Symbol;Acc:HGNC:4427]
ENSG00000120370	GORAB	golgin, RAB6-interacting [Source:HGNC Symbol;Acc:HGNC:25676]
ENSG00000160818	GPATCH4	G patch domain containing 4 [Source:HGNC Symbol;Acc:HGNC:25982]
ENSG00000147262	GPR119	G protein-coupled receptor 119 [Source:HGNC Symbol;Acc:HGNC:19060]
ENSG00000163328	GPR155	G protein-coupled receptor 155 [Source:HGNC Symbol;Acc:HGNC:22951]
ENSG00000175697	GPR156	G protein-coupled receptor 156 [Source:HGNC Symbol;Acc:HGNC:20844]
ENSG00000170775	GPR37	G protein-coupled receptor 37 (endothelin receptor type B-like) [Source:HGNC Symbol;Acc:HGNC:4494]
ENSG00000170075	GPR37L1	G protein-coupled receptor 37 like 1 [Source:HGNC Symbol;Acc:HGNC:14923]
ENSG00000139572	GPR84	G protein-coupled receptor 84 [Source:HGNC Symbol;Acc:HGNC:4535]
ENSG00000261915	GPS2	G protein pathway suppressor 2 [Source:HGNC Symbol;Acc:HGNC:4550]
ENSG00000126010	GRPR	gastrin-releasing peptide receptor [Source:HGNC Symbol;Acc:HGNC:4609]
ENSG00000186088	GSAP	gamma-secretase activating protein [Source:HGNC Symbol;Acc:HGNC:28042]
ENSG00000138780	GSTCD	glutathione S-transferase, C-terminal domain containing [Source:HGNC Symbol;Acc:HGNC:25806]
ENSG00000099984	GSTT2	glutathione S-transferase theta 2 (gene/pseudogene) [Source:HGNC Symbol;Acc:HGNC:4642]
ENSG00000133433	GSTT2B	glutathione S-transferase theta 2B (gene/pseudogene) [Source:HGNC Symbol;Acc:HGNC:33437]
ENSG00000169840	GSX1	GS homeobox 1 [Source:HGNC Symbol;Acc:HGNC:20374]
ENSG00000180613	GSX2	GS homeobox 2 [Source:HGNC Symbol;Acc:HGNC:24959]
ENSG00000138867	GUCD1	guanylyl cyclase domain containing 1 [Source:HGNC Symbol;Acc:HGNC:14237]
ENSG00000151233	GXYLT1	glucoside xylosyltransferase 1 [Source:HGNC Symbol;Acc:HGNC:27482]
ENSG00000172986	GXYLT2	glucoside xylosyltransferase 2 [Source:HGNC Symbol;Acc:HGNC:33383]
ENSG00000180423	HARBI1	harbinger transposase derived 1 [Source:HGNC Symbol;Acc:HGNC:26522]
ENSG00000164588	HCN1	hyperpolarization activated cyclic nucleotide-gated potassium channel 1 [Source:HGNC Symbol;Acc:HGNC:4845]
ENSG00000099822	HCN2	hyperpolarization activated cyclic nucleotide-gated potassium channel 2 [Source:HGNC Symbol;Acc:HGNC:4846]
ENSG00000143630	HCN3	hyperpolarization activated cyclic nucleotide-gated potassium channel 3 [Source:HGNC Symbol;Acc:HGNC:19183]
ENSG00000138622	HCN4	hyperpolarization activated cyclic nucleotide-gated potassium channel 4 [Source:HGNC Symbol;Acc:HGNC:16882]
ENSG00000164818	HEATR2	HEAT repeat containing 2 [Source:HGNC Symbol;Acc:HGNC:26013]
ENSG00000068097	HEATR6	HEAT repeat containing 6 [Source:HGNC Symbol;Acc:HGNC:24076]
ENSG00000114315	HES1	hes family bHLH transcription factor 1 [Source:HGNC Symbol;Acc:HGNC:5192]
ENSG00000069812	HES2	hes family bHLH transcription factor 2 [Source:HGNC Symbol;Acc:HGNC:16005]
ENSG00000181061	HIGD1A	HIG1 hypoxia inducible domain family, member 1A [Source:HGNC Symbol;Acc:HGNC:29527]
ENSG00000131097	HIGD1B	HIG1 hypoxia inducible domain family, member 1B [Source:HGNC Symbol;Acc:HGNC:24318]
ENSG00000214511	HIGD1C	HIG1 hypoxia inducible domain family, member 1C [Source:HGNC Symbol;Acc:HGNC:28044]
ENSG00000146066	HIGD2A	HIG1 hypoxia inducible domain family, member 2A [Source:HGNC Symbol;Acc:HGNC:28311]
ENSG00000175202	HIGD2B	HIG1 hypoxia inducible domain family, member 2B [Source:HGNC Symbol;Acc:HGNC:26984]
ENSG00000203852	HIST2H3A	histone cluster 2, H3a [Source:HGNC Symbol;Acc:HGNC:20505]
ENSG00000136630	HLX	H2.0-like homeobox [Source:HGNC Symbol;Acc:HGNC:4978]
ENSG00000100281	HMGXB4	HMG box domain containing 4 [Source:HGNC Symbol;Acc:HGNC:5003]
ENSG00000152413	HOMER1	homer homolog 1 (Drosophila) [Source:HGNC Symbol;Acc:HGNC:17512]
ENSG00000103942	HOMER2	homer homolog 2 (Drosophila) [Source:HGNC Symbol;Acc:HGNC:17513]
ENSG00000051128	HOMER3	homer homolog 3 (Drosophila) [Source:HGNC Symbol;Acc:HGNC:17514]
ENSG00000105996	HOXA2	homeobox A2 [Source:HGNC Symbol;Acc:HGNC:5103]
ENSG00000173917	HOXB2	homeobox B2 [Source:HGNC Symbol;Acc:HGNC:5113]
ENSG00000107521	HPS1	Hermansky-Pudlak syndrome 1 [Source:HGNC Symbol;Acc:HGNC:5163]
ENSG00000100099	HPS4	Hermansky-Pudlak syndrome 4 [Source:HGNC Symbol;Acc:HGNC:15844]
ENSG00000110756	HPS5	Hermansky-Pudlak syndrome 5 [Source:HGNC Symbol;Acc:HGNC:17022]
ENSG00000197386	HTT	huntingtin [Source:HGNC Symbol;Acc:HGNC:4851]
ENSG00000005700	IBTK	inhibitor of Bruton agammaglobulinemia tyrosine kinase [Source:HGNC Symbol;Acc:HGNC:17853]
ENSG00000125968	ID1	inhibitor of DNA binding 1, dominant negative helix-loop-helix protein [Source:HGNC Symbol;Acc:HGNC:5360]
ENSG00000115738	ID2	inhibitor of DNA binding 2, dominant negative helix-loop-helix protein [Source:HGNC Symbol;Acc:HGNC:5361]
ENSG00000117318	ID3	inhibitor of DNA binding 3, dominant negative helix-loop-helix protein [Source:HGNC Symbol;Acc:HGNC:5362]
ENSG00000172201	ID4	inhibitor of DNA binding 4, dominant negative helix-loop-helix protein [Source:HGNC Symbol;Acc:HGNC:5363]
ENSG00000010404	IDS	iduronate 2-sulfatase [Source:HGNC Symbol;Acc:HGNC:5389]
ENSG00000241489	IDS	Iduronate 2-sulfatase (Hunter syndrome), isoform CRA_e {ECO:0000313|EMBL:EAW61285.1}; Uncharacterized protein {ECO:0000313|Ensembl:ENSP00000477056}; cDNA FLJ42669 fis, clone BRAMY2022168, highly similar to IDURONATE 2-SULFATASE {ECO:0000313|EMBL:BAG54063.1} [Source:UniProtKB/TrEMBL;Acc:B3KWA1]
ENSG00000127415	IDUA	iduronidase, alpha-L- [Source:HGNC Symbol;Acc:HGNC:5391]
ENSG00000122641	INHBA	inhibin, beta A [Source:HGNC Symbol;Acc:HGNC:6066]
ENSG00000163083	INHBB	inhibin, beta B [Source:HGNC Symbol;Acc:HGNC:6067]
ENSG00000175189	INHBC	inhibin, beta C [Source:HGNC Symbol;Acc:HGNC:6068]
ENSG00000139269	INHBE	inhibin, beta E [Source:HGNC Symbol;Acc:HGNC:24029]
ENSG00000115274	INO80B	INO80 complex subunit B [Source:HGNC Symbol;Acc:HGNC:13324]
ENSG00000274049	INO80B-WBP1	INO80B-WBP1 readthrough (NMD candidate) [Source:HGNC Symbol;Acc:HGNC:49199]
ENSG00000151689	INPP1	inositol polyphosphate-1-phosphatase [Source:HGNC Symbol;Acc:HGNC:6071]
ENSG00000104613	INTS10	integrator complex subunit 10 [Source:HGNC Symbol;Acc:HGNC:25548]
ENSG00000138785	INTS12	integrator complex subunit 12 [Source:HGNC Symbol;Acc:HGNC:25067]
ENSG00000185085	INTS5	integrator complex subunit 5 [Source:HGNC Symbol;Acc:HGNC:29352]
ENSG00000164941	INTS8	integrator complex subunit 8 [Source:HGNC Symbol;Acc:HGNC:26048]
ENSG00000164066	INTU	inturned planar cell polarity protein [Source:HGNC Symbol;Acc:HGNC:29239]
ENSG00000164675	IQUB	IQ motif and ubiquitin domain containing [Source:HGNC Symbol;Acc:HGNC:21995]
ENSG00000259529	IRF9	interferon regulatory factor 9 [Source:HGNC Symbol;Acc:HGNC:6131]
ENSG00000113263	ITK	IL2-inducible T-cell kinase [Source:HGNC Symbol;Acc:HGNC:6171]
ENSG00000162434	JAK1	Janus kinase 1 [Source:HGNC Symbol;Acc:HGNC:6190]
ENSG00000096968	JAK2	Janus kinase 2 [Source:HGNC Symbol;Acc:HGNC:6192]
ENSG00000105639	JAK3	Janus kinase 3 [Source:HGNC Symbol;Acc:HGNC:6193]
ENSG00000120071	KANSL1	KAT8 regulatory NSL complex subunit 1 [Source:HGNC Symbol;Acc:HGNC:24565]
ENSG00000144445	KANSL1L	KAT8 regulatory NSL complex subunit 1-like [Source:HGNC Symbol;Acc:HGNC:26310]
ENSG00000176595	KBTBD11	kelch repeat and BTB (POZ) domain containing 11 [Source:HGNC Symbol;Acc:HGNC:29104]
ENSG00000234438	KBTBD13	kelch repeat and BTB (POZ) domain containing 13 [Source:HGNC Symbol;Acc:HGNC:37227]
ENSG00000135519	KCNH3	potassium voltage-gated channel, subfamily H (eag-related), member 3 [Source:HGNC Symbol;Acc:HGNC:6252]
ENSG00000089558	KCNH4	potassium voltage-gated channel, subfamily H (eag-related), member 4 [Source:HGNC Symbol;Acc:HGNC:6253]
ENSG00000183960	KCNH8	potassium voltage-gated channel, subfamily H (eag-related), member 8 [Source:HGNC Symbol;Acc:HGNC:18864]
ENSG00000100433	KCNK10	potassium channel, subfamily K, member 10 [Source:HGNC Symbol;Acc:HGNC:6273]
ENSG00000095981	KCNK16	potassium channel, subfamily K, member 16 [Source:HGNC Symbol;Acc:HGNC:14464]
ENSG00000082482	KCNK2	potassium channel, subfamily K, member 2 [Source:HGNC Symbol;Acc:HGNC:6277]
ENSG00000182450	KCNK4	potassium channel, subfamily K, member 4 [Source:HGNC Symbol;Acc:HGNC:6279]
ENSG00000164626	KCNK5	potassium channel, subfamily K, member 5 [Source:HGNC Symbol;Acc:HGNC:6280]
ENSG00000104756	KCTD9	potassium channel tetramerization domain containing 9 [Source:HGNC Symbol;Acc:HGNC:22401]
ENSG00000079999	KEAP1	kelch-like ECH-associated protein 1 [Source:HGNC Symbol;Acc:HGNC:23177]
ENSG00000100890	KIAA0391	KIAA0391 [Source:HGNC Symbol;Acc:HGNC:19958]
ENSG00000258790	KIAA0391	KIAA0391 [Source:HGNC Symbol;Acc:HGNC:19958]
ENSG00000166783	KIAA0430	KIAA0430 [Source:HGNC Symbol;Acc:HGNC:29562]
ENSG00000185261	KIAA0825	KIAA0825 [Source:HGNC Symbol;Acc:HGNC:28532]
ENSG00000198954	KIAA1279	KIAA1279 [Source:HGNC Symbol;Acc:HGNC:23419]
ENSG00000163617	KIAA1407	KIAA1407 [Source:HGNC Symbol;Acc:HGNC:29272]
ENSG00000164944	KIAA1429	KIAA1429 [Source:HGNC Symbol;Acc:HGNC:24500]
ENSG00000162929	KIAA1841	KIAA1841 [Source:HGNC Symbol;Acc:HGNC:29387]
ENSG00000112984	KIF20A	kinesin family member 20A [Source:HGNC Symbol;Acc:HGNC:9787]
ENSG00000138182	KIF20B	kinesin family member 20B [Source:HGNC Symbol;Acc:HGNC:7212]
ENSG00000179023	KLHDC7A	kelch domain containing 7A [Source:HGNC Symbol;Acc:HGNC:26791]
ENSG00000130487	KLHDC7B	kelch domain containing 7B [Source:HGNC Symbol;Acc:HGNC:25145]
ENSG00000003096	KLHL13	kelch-like family member 13 [Source:HGNC Symbol;Acc:HGNC:22931]
ENSG00000197705	KLHL14	kelch-like family member 14 [Source:HGNC Symbol;Acc:HGNC:29266]
ENSG00000174010	KLHL15	kelch-like family member 15 [Source:HGNC Symbol;Acc:HGNC:29347]
ENSG00000187961	KLHL17	kelch-like family member 17 [Source:HGNC Symbol;Acc:HGNC:24023]
ENSG00000099910	KLHL22	kelch-like family member 22 [Source:HGNC Symbol;Acc:HGNC:25888]
ENSG00000167487	KLHL26	kelch-like family member 26 [Source:HGNC Symbol;Acc:HGNC:25623]
ENSG00000124743	KLHL31	kelch-like family member 31 [Source:HGNC Symbol;Acc:HGNC:21353]
ENSG00000186231	KLHL32	kelch-like family member 32 [Source:HGNC Symbol;Acc:HGNC:21221]
ENSG00000185271	KLHL33	kelch-like family member 33 [Source:HGNC Symbol;Acc:HGNC:31952]
ENSG00000185915	KLHL34	kelch-like family member 34 [Source:HGNC Symbol;Acc:HGNC:26634]
ENSG00000135686	KLHL36	kelch-like family member 36 [Source:HGNC Symbol;Acc:HGNC:17844]
ENSG00000087448	KLHL42	kelch-like family member 42 [Source:HGNC Symbol;Acc:HGNC:29252]
ENSG00000198642	KLHL9	kelch-like family member 9 [Source:HGNC Symbol;Acc:HGNC:18732]
ENSG00000185513	L3MBTL1	l(3)mbt-like 1 (Drosophila) [Source:HGNC Symbol;Acc:HGNC:15905]
ENSG00000198945	L3MBTL3	l(3)mbt-like 3 (Drosophila) [Source:HGNC Symbol;Acc:HGNC:23035]
ENSG00000154655	L3MBTL4	l(3)mbt-like 4 (Drosophila) [Source:HGNC Symbol;Acc:HGNC:26677]
ENSG00000167531	LALBA	lactalbumin, alpha- [Source:HGNC Symbol;Acc:HGNC:6480]
ENSG00000185896	LAMP1	lysosomal-associated membrane protein 1 [Source:HGNC Symbol;Acc:HGNC:6499]
ENSG00000005893	LAMP2	lysosomal-associated membrane protein 2 [Source:HGNC Symbol;Acc:HGNC:6501]
ENSG00000078081	LAMP3	lysosomal-associated membrane protein 3 [Source:HGNC Symbol;Acc:HGNC:14582]
ENSG00000149357	LAMTOR1	late endosomal/lysosomal adaptor, MAPK and MTOR activator 1 [Source:HGNC Symbol;Acc:HGNC:26068]
ENSG00000109270	LAMTOR3	late endosomal/lysosomal adaptor, MAPK and MTOR activator 3 [Source:HGNC Symbol;Acc:HGNC:15606]
ENSG00000166173	LARP6	La ribonucleoprotein domain family, member 6 [Source:HGNC Symbol;Acc:HGNC:24012]
ENSG00000174720	LARP7	La ribonucleoprotein domain family, member 7 [Source:HGNC Symbol;Acc:HGNC:24912]
ENSG00000138136	LBX1	ladybird homeobox 1 [Source:HGNC Symbol;Acc:HGNC:16960]
ENSG00000135338	LCA5	Leber congenital amaurosis 5 [Source:HGNC Symbol;Acc:HGNC:31923]
ENSG00000157578	LCA5L	Leber congenital amaurosis 5-like [Source:HGNC Symbol;Acc:HGNC:1255]
ENSG00000145685	LHFPL2	lipoma HMGIC fusion partner-like 2 [Source:HGNC Symbol;Acc:HGNC:6588]
ENSG00000267796	LIN37	lin-37 DREAM MuvB core complex component [Source:HGNC Symbol;Acc:HGNC:33234]
ENSG00000166035	LIPC	lipase, hepatic [Source:HGNC Symbol;Acc:HGNC:6619]
ENSG00000101670	LIPG	lipase, endothelial [Source:HGNC Symbol;Acc:HGNC:6623]
ENSG00000163898	LIPH	lipase, member H [Source:HGNC Symbol;Acc:HGNC:18483]
ENSG00000188992	LIPI	lipase, member I [Source:HGNC Symbol;Acc:HGNC:18821]
ENSG00000145721	LIX1	Lix1 homolog (chicken) [Source:HGNC Symbol;Acc:HGNC:18581]
ENSG00000271601	LIX1L	Lix1 homolog (chicken) like [Source:HGNC Symbol;Acc:HGNC:28715]
ENSG00000143013	LMO4	LIM domain only 4 [Source:HGNC Symbol;Acc:HGNC:6644]
ENSG00000154359	LONRF1	LON peptidase N-terminal domain and ring finger 1 [Source:HGNC Symbol;Acc:HGNC:26302]
ENSG00000170500	LONRF2	LON peptidase N-terminal domain and ring finger 2 [Source:HGNC Symbol;Acc:HGNC:24788]
ENSG00000175556	LONRF3	LON peptidase N-terminal domain and ring finger 3 [Source:HGNC Symbol;Acc:HGNC:21152]
ENSG00000113083	LOX	lysyl oxidase [Source:HGNC Symbol;Acc:HGNC:6664]
ENSG00000129038	LOXL1	lysyl oxidase-like 1 [Source:HGNC Symbol;Acc:HGNC:6665]
ENSG00000134013	LOXL2	lysyl oxidase-like 2 [Source:HGNC Symbol;Acc:HGNC:6666]
ENSG00000115318	LOXL3	lysyl oxidase-like 3 [Source:HGNC Symbol;Acc:HGNC:13869]
ENSG00000138131	LOXL4	lysyl oxidase-like 4 [Source:HGNC Symbol;Acc:HGNC:17171]
ENSG00000175445	LPL	lipoprotein lipase [Source:HGNC Symbol;Acc:HGNC:6677]
ENSG00000171236	LRG1	leucine-rich alpha-2-glycoprotein 1 [Source:HGNC Symbol;Acc:HGNC:29480]
ENSG00000198812	LRRC10	leucine rich repeat containing 10 [Source:HGNC Symbol;Acc:HGNC:20264]
ENSG00000204950	LRRC10B	leucine rich repeat containing 10B [Source:HGNC Symbol;Acc:HGNC:37215]
ENSG00000171757	LRRC34	leucine rich repeat containing 34 [Source:HGNC Symbol;Acc:HGNC:28408]
ENSG00000141294	LRRC46	leucine rich repeat containing 46 [Source:HGNC Symbol;Acc:HGNC:25047]
ENSG00000161328	LRRC56	leucine rich repeat containing 56 [Source:HGNC Symbol;Acc:HGNC:25430]
ENSG00000129295	LRRC6	leucine rich repeat containing 6 [Source:HGNC Symbol;Acc:HGNC:16725]
ENSG00000100565	LRRC74A	leucine rich repeat containing 74A [Source:HGNC Symbol;Acc:HGNC:23346]
ENSG00000187905	LRRC74B	leucine rich repeat containing 74B [Source:HGNC Symbol;Acc:HGNC:34301]
ENSG00000083099	LYRM2	LYR motif containing 2 [Source:HGNC Symbol;Acc:HGNC:25229]
ENSG00000186687	LYRM7	LYR motif containing 7 [Source:HGNC Symbol;Acc:HGNC:28072]
ENSG00000163155	LYSMD1	LysM, putative peptidoglycan-binding, domain containing 1 [Source:HGNC Symbol;Acc:HGNC:32070]
ENSG00000140280	LYSMD2	LysM, putative peptidoglycan-binding, domain containing 2 [Source:HGNC Symbol;Acc:HGNC:28571]
ENSG00000090382	LYZ	lysozyme [Source:HGNC Symbol;Acc:HGNC:6740]
ENSG00000120563	LYZL1	lysozyme-like 1 [Source:HGNC Symbol;Acc:HGNC:30502]
ENSG00000151033	LYZL2	lysozyme-like 2 [Source:HGNC Symbol;Acc:HGNC:29613]
ENSG00000157093	LYZL4	lysozyme-like 4 [Source:HGNC Symbol;Acc:HGNC:28387]
ENSG00000275722	LYZL6	lysozyme-like 6 [Source:HGNC Symbol;Acc:HGNC:29614]
ENSG00000183833	MAATS1	MYCBP-associated, testis expressed 1 [Source:HGNC Symbol;Acc:HGNC:24010]
ENSG00000002822	MAD1L1	MAD1 mitotic arrest deficient-like 1 (yeast) [Source:HGNC Symbol;Acc:HGNC:6762]
ENSG00000116670	MAD2L2	MAD2 mitotic arrest deficient-like 2 (yeast) [Source:HGNC Symbol;Acc:HGNC:6764]
ENSG00000198060	MAR5	membrane-associated ring finger (C3HC4) 5 [Source:HGNC Symbol;Acc:HGNC:26025]
ENSG00000019169	MARCO	macrophage receptor with collagenous structure [Source:HGNC Symbol;Acc:HGNC:6895]
ENSG00000152939	MARVELD2	MARVEL domain containing 2 [Source:HGNC Symbol;Acc:HGNC:26401]
ENSG00000204406	MBD5	methyl-CpG binding domain protein 5 [Source:HGNC Symbol;Acc:HGNC:20444]
ENSG00000166987	MBD6	methyl-CpG binding domain protein 6 [Source:HGNC Symbol;Acc:HGNC:20445]
ENSG00000171444	MCC	mutated in colorectal cancers [Source:HGNC Symbol;Acc:HGNC:6935]
ENSG00000197771	MCMBP	minichromosome maintenance complex binding protein [Source:HGNC Symbol;Acc:HGNC:25782]
ENSG00000147316	MCPH1	microcephalin 1 [Source:HGNC Symbol;Acc:HGNC:6954]
ENSG00000125686	MED1	mediator complex subunit 1 [Source:HGNC Symbol;Acc:HGNC:9234]
ENSG00000175221	MED16	mediator complex subunit 16 [Source:HGNC Symbol;Acc:HGNC:17556]
ENSG00000008838	MED24	mediator complex subunit 24 [Source:HGNC Symbol;Acc:HGNC:22963]
ENSG00000104973	MED25	mediator complex subunit 25 [Source:HGNC Symbol;Acc:HGNC:28845]
ENSG00000105085	MED26	mediator complex subunit 26 [Source:HGNC Symbol;Acc:HGNC:2376]
ENSG00000118579	MED28	mediator complex subunit 28 [Source:HGNC Symbol;Acc:HGNC:24628]
ENSG00000063322	MED29	mediator complex subunit 29 [Source:HGNC Symbol;Acc:HGNC:23074]
ENSG00000164758	MED30	mediator complex subunit 30 [Source:HGNC Symbol;Acc:HGNC:23032]
ENSG00000141026	MED9	mediator complex subunit 9 [Source:HGNC Symbol;Acc:HGNC:25487]
ENSG00000162039	MEIOB	meiosis specific with OB domains [Source:HGNC Symbol;Acc:HGNC:28569]
ENSG00000133895	MEN1	multiple endocrine neoplasia I [Source:HGNC Symbol;Acc:HGNC:7010]
ENSG00000169519	METTL15	methyltransferase like 15 [Source:HGNC Symbol;Acc:HGNC:26606]
ENSG00000067365	METTL22	methyltransferase like 22 [Source:HGNC Symbol;Acc:HGNC:28368]
ENSG00000166482	MFAP4	microfibrillar-associated protein 4 [Source:HGNC Symbol;Acc:HGNC:7035]
ENSG00000163975	MFI2	antigen p97 (melanoma associated) identified by monoclonal antibodies 133.2 and 96.5 [Source:HGNC Symbol;Acc:HGNC:7037]
ENSG00000118855	MFSD1	major facilitator superfamily domain containing 1 [Source:HGNC Symbol;Acc:HGNC:25874]
ENSG00000128268	MGAT3	mannosyl (beta-1,4-)-glycoprotein beta-1,4-N-acetylglucosaminyltransferase [Source:HGNC Symbol;Acc:HGNC:7046]
ENSG00000071073	MGAT4A	mannosyl (alpha-1,3-)-glycoprotein beta-1,4-N-acetylglucosaminyltransferase, isozyme A [Source:HGNC Symbol;Acc:HGNC:7047]
ENSG00000161013	MGAT4B	mannosyl (alpha-1,3-)-glycoprotein beta-1,4-N-acetylglucosaminyltransferase, isozyme B [Source:HGNC Symbol;Acc:HGNC:7048]
ENSG00000182050	MGAT4C	MGAT4 family, member C [Source:HGNC Symbol;Acc:HGNC:30871]
ENSG00000205301	MGAT4D	MGAT4 family, member D [Source:HGNC Symbol;Acc:HGNC:43619]
ENSG00000008394	MGST1	microsomal glutathione S-transferase 1 [Source:HGNC Symbol;Acc:HGNC:7061]
ENSG00000150526	MIA2	melanoma inhibitory activity 2 [Source:HGNC Symbol;Acc:HGNC:18432]
ENSG00000154305	MIA3	melanoma inhibitory activity family, member 3 [Source:HGNC Symbol;Acc:HGNC:24008]
ENSG00000197530	MIB2	mindbomb E3 ubiquitin protein ligase 2 [Source:HGNC Symbol;Acc:HGNC:30577]
ENSG00000167470	MIDN	midnolin [Source:HGNC Symbol;Acc:HGNC:16298]
ENSG00000141741	MIEN1	migration and invasion enhancer 1 [Source:HGNC Symbol;Acc:HGNC:28230]
ENSG00000107789	MINPP1	multiple inositol-polyphosphate phosphatase 1 [Source:HGNC Symbol;Acc:HGNC:7102]
ENSG00000011143	MKS1	Meckel syndrome, type 1 [Source:HGNC Symbol;Acc:HGNC:7121]
ENSG00000130382	MLLT1	myeloid/lymphoid or mixed-lineage leukemia (trithorax homolog, Drosophila); translocated to, 1 [Source:HGNC Symbol;Acc:HGNC:7134]
ENSG00000171843	MLLT3	myeloid/lymphoid or mixed-lineage leukemia (trithorax homolog, Drosophila); translocated to, 3 [Source:HGNC Symbol;Acc:HGNC:7136]
ENSG00000146263	MMS22L	MMS22-like, DNA repair protein [Source:HGNC Symbol;Acc:HGNC:21475]
ENSG00000070444	MNT	MAX network transcriptional repressor [Source:HGNC Symbol;Acc:HGNC:7188]
ENSG00000130675	MNX1	motor neuron and pancreas homeobox 1 [Source:HGNC Symbol;Acc:HGNC:4979]
ENSG00000116151	MORN1	MORN repeat containing 1 [Source:HGNC Symbol;Acc:HGNC:25852]
ENSG00000139714	MORN3	MORN repeat containing 3 [Source:HGNC Symbol;Acc:HGNC:29807]
ENSG00000171160	MORN4	MORN repeat containing 4 [Source:HGNC Symbol;Acc:HGNC:24001]
ENSG00000079931	MOXD1	monooxygenase, DBH-like 1 [Source:HGNC Symbol;Acc:HGNC:21063]
ENSG00000135698	MPHOSPH6	M-phase phosphoprotein 6 [Source:HGNC Symbol;Acc:HGNC:7214]
ENSG00000008382	MPND	MPN domain containing [Source:HGNC Symbol;Acc:HGNC:25934]
ENSG00000156968	MPV17L	MPV17 mitochondrial membrane protein-like [Source:HGNC Symbol;Acc:HGNC:26827]
ENSG00000101189	MRGBP	MRG/MORF4L binding protein [Source:HGNC Symbol;Acc:HGNC:15866]
ENSG00000159111	MRPL10	mitochondrial ribosomal protein L10 [Source:HGNC Symbol;Acc:HGNC:14055]
ENSG00000242485	MRPL20	mitochondrial ribosomal protein L20 [Source:HGNC Symbol;Acc:HGNC:14478]
ENSG00000185414	MRPL30	mitochondrial ribosomal protein L30 [Source:HGNC Symbol;Acc:HGNC:14036]
ENSG00000116221	MRPL37	mitochondrial ribosomal protein L37 [Source:HGNC Symbol;Acc:HGNC:14034]
ENSG00000182154	MRPL41	mitochondrial ribosomal protein L41 [Source:HGNC Symbol;Acc:HGNC:14492]
ENSG00000183617	MRPL54	mitochondrial ribosomal protein L54 [Source:HGNC Symbol;Acc:HGNC:16685]
ENSG00000116898	MRPS15	mitochondrial ribosomal protein S15 [Source:HGNC Symbol;Acc:HGNC:14504]
ENSG00000239789	MRPS17	mitochondrial ribosomal protein S17 [Source:HGNC Symbol;Acc:HGNC:14047]
ENSG00000249773	MRPS17	mitochondrial ribosomal protein S17 [Source:HGNC Symbol;Acc:HGNC:14047]
ENSG00000112996	MRPS30	mitochondrial ribosomal protein S30 [Source:HGNC Symbol;Acc:HGNC:8769]
ENSG00000178860	MSC	musculin [Source:HGNC Symbol;Acc:HGNC:7321]
ENSG00000174579	MSL2	male-specific lethal 2 homolog (Drosophila) [Source:HGNC Symbol;Acc:HGNC:25544]
ENSG00000005302	MSL3	male-specific lethal 3 homolog (Drosophila) [Source:HGNC Symbol;Acc:HGNC:7370]
ENSG00000038945	MSR1	macrophage scavenger receptor 1 [Source:HGNC Symbol;Acc:HGNC:7376]
ENSG00000125459	MSTO1	misato 1, mitochondrial distribution and morphology regulator [Source:HGNC Symbol;Acc:HGNC:29678]
ENSG00000188786	MTF1	metal-regulatory transcription factor 1 [Source:HGNC Symbol;Acc:HGNC:7428]
ENSG00000143033	MTF2	metal response element binding transcription factor 2 [Source:HGNC Symbol;Acc:HGNC:29535]
ENSG00000103248	MTHFSD	methenyltetrahydrofolate synthetase domain containing [Source:HGNC Symbol;Acc:HGNC:25778]
ENSG00000090432	MUL1	mitochondrial E3 ubiquitin protein ligase 1 [Source:HGNC Symbol;Acc:HGNC:25762]
ENSG00000030304	MUSK	muscle, skeletal, receptor tyrosine kinase [Source:HGNC Symbol;Acc:HGNC:7525]
ENSG00000136997	MYC	v-myc avian myelocytomatosis viral oncogene homolog [Source:HGNC Symbol;Acc:HGNC:7553]
ENSG00000116990	MYCL	v-myc avian myelocytomatosis viral oncogene lung carcinoma derived homolog [Source:HGNC Symbol;Acc:HGNC:7555]
ENSG00000134323	MYCN	v-myc avian myelocytomatosis viral oncogene neuroblastoma derived homolog [Source:HGNC Symbol;Acc:HGNC:7559]
ENSG00000172936	MYD88	myeloid differentiation primary response 88 [Source:HGNC Symbol;Acc:HGNC:7562]
ENSG00000172428	MYEOV2	myeloma overexpressed 2 [Source:HGNC Symbol;Acc:HGNC:21314]
ENSG00000007944	MYLIP	myosin regulatory light chain interacting protein [Source:HGNC Symbol;Acc:HGNC:21155]
ENSG00000162601	MYSM1	Myb-like, SWIRM and MPN domains 1 [Source:HGNC Symbol;Acc:HGNC:29401]
ENSG00000249437	NAIP	NLR family, apoptosis inhibitory protein [Source:HGNC Symbol;Acc:HGNC:7634]
ENSG00000188613	NANOS1	nanos homolog 1 (Drosophila) [Source:HGNC Symbol;Acc:HGNC:23044]
ENSG00000188425	NANOS2	nanos homolog 2 (Drosophila) [Source:HGNC Symbol;Acc:HGNC:23292]
ENSG00000187556	NANOS3	nanos homolog 3 (Drosophila) [Source:HGNC Symbol;Acc:HGNC:22048]
ENSG00000170191	NANP	N-acetylneuraminic acid phosphatase [Source:HGNC Symbol;Acc:HGNC:16140]
ENSG00000095380	NANS	N-acetylneuraminic acid synthase [Source:HGNC Symbol;Acc:HGNC:19237]
ENSG00000104320	NBN	nibrin [Source:HGNC Symbol;Acc:HGNC:7652]
ENSG00000020129	NCDN	neurochondrin [Source:HGNC Symbol;Acc:HGNC:17597]
ENSG00000213672	NCKIPSD	NCK interacting protein with SH3 domain [Source:HGNC Symbol;Acc:HGNC:15486]
ENSG00000131507	NDFIP1	Nedd4 family interacting protein 1 [Source:HGNC Symbol;Acc:HGNC:17592]
ENSG00000102471	NDFIP2	Nedd4 family interacting protein 2 [Source:HGNC Symbol;Acc:HGNC:18537]
ENSG00000174886	NDUFA11	NADH dehydrogenase (ubiquinone) 1 alpha subcomplex, 11, 14.7kDa [Source:HGNC Symbol;Acc:HGNC:20371]
ENSG00000189043	NDUFA4	NDUFA4, mitochondrial complex associated [Source:HGNC Symbol;Acc:HGNC:7687]
ENSG00000185633	NDUFA4L2	NADH dehydrogenase (ubiquinone) 1 alpha subcomplex, 4-like 2 [Source:HGNC Symbol;Acc:HGNC:29836]
ENSG00000167774	NDUFA7	NADH dehydrogenase (ubiquinone) 1 alpha subcomplex, 7, 14.5kDa [Source:HGNC Symbol;Acc:HGNC:7691]
ENSG00000267855	NDUFA7	NADH dehydrogenase (ubiquinone) 1 alpha subcomplex, 7, 14.5kDa [Source:HGNC Symbol;Acc:HGNC:7691]
ENSG00000123545	NDUFAF4	NADH dehydrogenase (ubiquinone) complex I, assembly factor 4 [Source:HGNC Symbol;Acc:HGNC:21034]
ENSG00000139350	NEDD1	neural precursor cell expressed, developmentally down-regulated 1 [Source:HGNC Symbol;Acc:HGNC:7723]
ENSG00000204356	NELFE	negative elongation factor complex member E [Source:HGNC Symbol;Acc:HGNC:13974]
ENSG00000124257	NEURL2	neuralized E3 ubiquitin protein ligase 2 [Source:HGNC Symbol;Acc:HGNC:16156]
ENSG00000215041	NEURL4	neuralized E3 ubiquitin protein ligase 4 [Source:HGNC Symbol;Acc:HGNC:34410]
ENSG00000102908	NFAT5	nuclear factor of activated T-cells 5, tonicity-responsive [Source:HGNC Symbol;Acc:HGNC:7774]
ENSG00000131196	NFATC1	nuclear factor of activated T-cells, cytoplasmic, calcineurin-dependent 1 [Source:HGNC Symbol;Acc:HGNC:7775]
ENSG00000101096	NFATC2	nuclear factor of activated T-cells, cytoplasmic, calcineurin-dependent 2 [Source:HGNC Symbol;Acc:HGNC:7776]
ENSG00000072736	NFATC3	nuclear factor of activated T-cells, cytoplasmic, calcineurin-dependent 3 [Source:HGNC Symbol;Acc:HGNC:7777]
ENSG00000100968	NFATC4	nuclear factor of activated T-cells, cytoplasmic, calcineurin-dependent 4 [Source:HGNC Symbol;Acc:HGNC:7778]
ENSG00000123405	NFE2	nuclear factor, erythroid 2 [Source:HGNC Symbol;Acc:HGNC:7780]
ENSG00000082641	NFE2L1	nuclear factor, erythroid 2-like 1 [Source:HGNC Symbol;Acc:HGNC:7781]
ENSG00000116044	NFE2L2	nuclear factor, erythroid 2-like 2 [Source:HGNC Symbol;Acc:HGNC:7782]
ENSG00000050344	NFE2L3	nuclear factor, erythroid 2-like 3 [Source:HGNC Symbol;Acc:HGNC:7783]
ENSG00000109320	NFKB1	nuclear factor of kappa light polypeptide gene enhancer in B-cells 1 [Source:HGNC Symbol;Acc:HGNC:7794]
ENSG00000077150	NFKB2	nuclear factor of kappa light polypeptide gene enhancer in B-cells 2 (p49/p100) [Source:HGNC Symbol;Acc:HGNC:7795]
ENSG00000170322	NFRKB	nuclear factor related to kappaB binding protein [Source:HGNC Symbol;Acc:HGNC:7802]
ENSG00000196865	NHLRC2	NHL repeat containing 2 [Source:HGNC Symbol;Acc:HGNC:24731]
ENSG00000100503	NIN	ninein (GSK3B interacting protein) [Source:HGNC Symbol;Acc:HGNC:14906]
ENSG00000131669	NINJ1	ninjurin 1 [Source:HGNC Symbol;Acc:HGNC:7824]
ENSG00000171840	NINJ2	ninjurin 2 [Source:HGNC Symbol;Acc:HGNC:7825]
ENSG00000101004	NINL	ninein-like [Source:HGNC Symbol;Acc:HGNC:29163]
ENSG00000140807	NKD1	naked cuticle homolog 1 (Drosophila) [Source:HGNC Symbol;Acc:HGNC:17045]
ENSG00000145506	NKD2	naked cuticle homolog 2 (Drosophila) [Source:HGNC Symbol;Acc:HGNC:17046]
ENSG00000186416	NKRF	NFKB repressing factor [Source:HGNC Symbol;Acc:HGNC:19374]
ENSG00000167034	NKX3-1	NK3 homeobox 1 [Source:HGNC Symbol;Acc:HGNC:7838]
ENSG00000109705	NKX3-2	NK3 homeobox 2 [Source:HGNC Symbol;Acc:HGNC:951]
ENSG00000091106	NLRC4	NLR family, CARD domain containing 4 [Source:HGNC Symbol;Acc:HGNC:16412]
ENSG00000135577	NMBR	neuromedin B receptor [Source:HGNC Symbol;Acc:HGNC:7843]
ENSG00000101746	NOL4	nucleolar protein 4 [Source:HGNC Symbol;Acc:HGNC:7870]
ENSG00000197183	NOL4L	nucleolar protein 4-like [Source:HGNC Symbol;Acc:HGNC:16106]
ENSG00000185269	NOTUM	notum pectinacetylesterase homolog (Drosophila) [Source:HGNC Symbol;Acc:HGNC:27106]
ENSG00000136999	NOV	nephroblastoma overexpressed [Source:HGNC Symbol;Acc:HGNC:7885]
ENSG00000170485	NPAS2	neuronal PAS domain protein 2 [Source:HGNC Symbol;Acc:HGNC:7895]
ENSG00000106459	NRF1	nuclear respiratory factor 1 [Source:HGNC Symbol;Acc:HGNC:7996]
ENSG00000178425	NT5DC1	5'-nucleotidase domain containing 1 [Source:HGNC Symbol;Acc:HGNC:21556]
ENSG00000157045	NTAN1	N-terminal asparagine amidase [Source:HGNC Symbol;Acc:HGNC:29909]
ENSG00000013374	NUB1	negative regulator of ubiquitin-like proteins 1 [Source:HGNC Symbol;Acc:HGNC:17623]
ENSG00000015676	NUDCD3	NudC domain containing 3 [Source:HGNC Symbol;Acc:HGNC:22208]
ENSG00000170917	NUDT6	nudix (nucleoside diphosphate linked moiety X)-type motif 6 [Source:HGNC Symbol;Acc:HGNC:8053]
ENSG00000083635	NUFIP1	nuclear fragile X mental retardation protein interacting protein 1 [Source:HGNC Symbol;Acc:HGNC:8057]
ENSG00000069248	NUP133	nucleoporin 133kDa [Source:HGNC Symbol;Acc:HGNC:18016]
ENSG00000124789	NUP153	nucleoporin 153kDa [Source:HGNC Symbol;Acc:HGNC:8062]
ENSG00000030066	NUP160	nucleoporin 160kDa [Source:HGNC Symbol;Acc:HGNC:18017]
ENSG00000095319	NUP188	nucleoporin 188kDa [Source:HGNC Symbol;Acc:HGNC:17859]
ENSG00000075188	NUP37	nucleoporin 37kDa [Source:HGNC Symbol;Acc:HGNC:29929]
ENSG00000120253	NUP43	nucleoporin 43kDa [Source:HGNC Symbol;Acc:HGNC:21182]
ENSG00000108559	NUP88	nucleoporin 88kDa [Source:HGNC Symbol;Acc:HGNC:8067]
ENSG00000139496	NUPL1	nucleoporin like 1 [Source:HGNC Symbol;Acc:HGNC:20261]
ENSG00000184232	OAF	OAF homolog (Drosophila) [Source:HGNC Symbol;Acc:HGNC:28752]
ENSG00000104904	OAZ1	ornithine decarboxylase antizyme 1 [Source:HGNC Symbol;Acc:HGNC:8095]
ENSG00000180304	OAZ2	ornithine decarboxylase antizyme 2 [Source:HGNC Symbol;Acc:HGNC:8096]
ENSG00000143450	OAZ3	ornithine decarboxylase antizyme 3 [Source:HGNC Symbol;Acc:HGNC:8097]
ENSG00000104044	OCA2	oculocutaneous albinism II [Source:HGNC Symbol;Acc:HGNC:8101]
ENSG00000099330	OCEL1	occludin/ELL domain containing 1 [Source:HGNC Symbol;Acc:HGNC:26221]
ENSG00000177947	ODF3	outer dense fiber of sperm tails 3 [Source:HGNC Symbol;Acc:HGNC:19905]
ENSG00000177989	ODF3B	outer dense fiber of sperm tails 3B [Source:HGNC Symbol;Acc:HGNC:34388]
ENSG00000182950	ODF3L1	outer dense fiber of sperm tails 3-like 1 [Source:HGNC Symbol;Acc:HGNC:28735]
ENSG00000102076	OPN1LW	opsin 1 (cone pigments), long-wave-sensitive [Source:HGNC Symbol;Acc:HGNC:9936]
ENSG00000268221	OPN1MW	opsin 1 (cone pigments), medium-wave-sensitive [Source:HGNC Symbol;Acc:HGNC:4206]
ENSG00000269433	OPN1MW	opsin 1 (cone pigments), medium-wave-sensitive [Source:HGNC Symbol;Acc:HGNC:4206]
ENSG00000166160	OPN1MW2	opsin 1 (cone pigments), medium-wave-sensitive 2 [Source:HGNC Symbol;Acc:HGNC:26952]
ENSG00000128617	OPN1SW	opsin 1 (cone pigments), short-wave-sensitive [Source:HGNC Symbol;Acc:HGNC:1012]
ENSG00000054277	OPN3	opsin 3 [Source:HGNC Symbol;Acc:HGNC:14007]
ENSG00000122375	OPN4	opsin 4 [Source:HGNC Symbol;Acc:HGNC:14449]
ENSG00000124818	OPN5	opsin 5 [Source:HGNC Symbol;Acc:HGNC:19992]
ENSG00000135336	ORC3	origin recognition complex, subunit 3 [Source:HGNC Symbol;Acc:HGNC:8489]
ENSG00000091651	ORC6	origin recognition complex, subunit 6 [Source:HGNC Symbol;Acc:HGNC:17151]
ENSG00000171540	OTP	orthopedia homeobox [Source:HGNC Symbol;Acc:HGNC:8518]
ENSG00000164164	OTUD4	OTU deubiquitinase 4 [Source:HGNC Symbol;Acc:HGNC:24949]
ENSG00000204237	OXLD1	oxidoreductase-like domain containing 1 [Source:HGNC Symbol;Acc:HGNC:27901]
ENSG00000112530	PACRG	PARK2 co-regulated [Source:HGNC Symbol;Acc:HGNC:19152]
ENSG00000172239	PAIP1	poly(A) binding protein interacting protein 1 [Source:HGNC Symbol;Acc:HGNC:16945]
ENSG00000148832	PAOX	polyamine oxidase (exo-N4-amino) [Source:HGNC Symbol;Acc:HGNC:20837]
ENSG00000100982	PCIF1	PDX1 C-terminal inhibiting factor 1 [Source:HGNC Symbol;Acc:HGNC:16200]
ENSG00000126249	PDCD2L	programmed cell death 2-like [Source:HGNC Symbol;Acc:HGNC:28194]
ENSG00000150593	PDCD4	programmed cell death 4 (neoplastic transformation inhibitor) [Source:HGNC Symbol;Acc:HGNC:8763]
ENSG00000160191	PDE9A	phosphodiesterase 9A [Source:HGNC Symbol;Acc:HGNC:8795]
ENSG00000258429	PDF	peptide deformylase (mitochondrial) [Source:HGNC Symbol;Acc:HGNC:30012]
ENSG00000186862	PDZD7	PDZ domain containing 7 [Source:HGNC Symbol;Acc:HGNC:26257]
ENSG00000229833	PET100	PET100 homolog (S. cerevisiae) [Source:HGNC Symbol;Acc:HGNC:40038]
ENSG00000232838	PET117	PET117 homolog (S. cerevisiae) [Source:HGNC Symbol;Acc:HGNC:40045]
ENSG00000166821	PEX11A	peroxisomal biogenesis factor 11 alpha [Source:HGNC Symbol;Acc:HGNC:8852]
ENSG00000131779	PEX11B	peroxisomal biogenesis factor 11 beta [Source:HGNC Symbol;Acc:HGNC:8853]
ENSG00000104883	PEX11G	peroxisomal biogenesis factor 11 gamma [Source:HGNC Symbol;Acc:HGNC:20208]
ENSG00000121680	PEX16	peroxisomal biogenesis factor 16 [Source:HGNC Symbol;Acc:HGNC:8857]
ENSG00000113068	PFDN1	prefoldin subunit 1 [Source:HGNC Symbol;Acc:HGNC:8866]
ENSG00000161031	PGLYRP2	peptidoglycan recognition protein 2 [Source:HGNC Symbol;Acc:HGNC:30013]
ENSG00000111752	PHC1	polyhomeotic homolog 1 (Drosophila) [Source:HGNC Symbol;Acc:HGNC:3182]
ENSG00000134686	PHC2	polyhomeotic homolog 2 (Drosophila) [Source:HGNC Symbol;Acc:HGNC:3183]
ENSG00000173889	PHC3	polyhomeotic homolog 3 (Drosophila) [Source:HGNC Symbol;Acc:HGNC:15682]
ENSG00000112511	PHF1	PHD finger protein 1 [Source:HGNC Symbol;Acc:HGNC:8919]
ENSG00000119403	PHF19	PHD finger protein 19 [Source:HGNC Symbol;Acc:HGNC:24566]
ENSG00000025293	PHF20	PHD finger protein 20 [Source:HGNC Symbol;Acc:HGNC:16098]
ENSG00000129292	PHF20L1	PHD finger protein 20-like 1 [Source:HGNC Symbol;Acc:HGNC:24280]
ENSG00000118482	PHF3	PHD finger protein 3 [Source:HGNC Symbol;Acc:HGNC:8921]
ENSG00000019144	PHLDB1	pleckstrin homology-like domain, family B, member 1 [Source:HGNC Symbol;Acc:HGNC:23697]
ENSG00000144824	PHLDB2	pleckstrin homology-like domain, family B, member 2 [Source:HGNC Symbol;Acc:HGNC:29573]
ENSG00000176531	PHLDB3	pleckstrin homology-like domain, family B, member 3 [Source:HGNC Symbol;Acc:HGNC:30499]
ENSG00000173868	PHOSPHO1	phosphatase, orphan 1 [Source:HGNC Symbol;Acc:HGNC:16815]
ENSG00000144362	PHOSPHO2	phosphatase, orphan 2 [Source:HGNC Symbol;Acc:HGNC:28316]
ENSG00000070047	PHRF1	PHD and ring finger domains 1 [Source:HGNC Symbol;Acc:HGNC:24351]
ENSG00000116793	PHTF1	putative homeodomain transcription factor 1 [Source:HGNC Symbol;Acc:HGNC:8939]
ENSG00000006576	PHTF2	putative homeodomain transcription factor 2 [Source:HGNC Symbol;Acc:HGNC:13411]
ENSG00000080572	PIH1D3	PIH1 domain containing 3 [Source:HGNC Symbol;Acc:HGNC:28570]
ENSG00000155629	PIK3AP1	phosphoinositide-3-kinase adaptor protein 1 [Source:HGNC Symbol;Acc:HGNC:30034]
ENSG00000154217	PITPNC1	phosphatidylinositol transfer protein, cytoplasmic 1 [Source:HGNC Symbol;Acc:HGNC:21045]
ENSG00000144837	PLA1A	phospholipase A1 member A [Source:HGNC Symbol;Acc:HGNC:17661]
ENSG00000100078	PLA2G3	phospholipase A2, group III [Source:HGNC Symbol;Acc:HGNC:17934]
ENSG00000181690	PLAG1	pleiomorphic adenoma gene 1 [Source:HGNC Symbol;Acc:HGNC:9045]
ENSG00000118495	PLAGL1	pleiomorphic adenoma gene-like 1 [Source:HGNC Symbol;Acc:HGNC:9046]
ENSG00000126003	PLAGL2	pleiomorphic adenoma gene-like 2 [Source:HGNC Symbol;Acc:HGNC:9047]
ENSG00000179598	PLD6	phospholipase D family, member 6 [Source:HGNC Symbol;Acc:HGNC:30447]
ENSG00000105559	PLEKHA4	pleckstrin homology domain containing, family A (phosphoinositide binding specific) member 4 [Source:HGNC Symbol;Acc:HGNC:14339]
ENSG00000052126	PLEKHA5	pleckstrin homology domain containing, family A member 5 [Source:HGNC Symbol;Acc:HGNC:30036]
ENSG00000143850	PLEKHA6	pleckstrin homology domain containing, family A member 6 [Source:HGNC Symbol;Acc:HGNC:17053]
ENSG00000166689	PLEKHA7	pleckstrin homology domain containing, family A member 7 [Source:HGNC Symbol;Acc:HGNC:27049]
ENSG00000116786	PLEKHM2	pleckstrin homology domain containing, family M (with RUN domain) member 2 [Source:HGNC Symbol;Acc:HGNC:29131]
ENSG00000107020	PLGRKT	plasminogen receptor, C-terminal lysine transmembrane protein [Source:HGNC Symbol;Acc:HGNC:23633]
ENSG00000132424	PNISR	PNN-interacting serine/arginine-rich protein [Source:HGNC Symbol;Acc:HGNC:21222]
ENSG00000175535	PNLIP	pancreatic lipase [Source:HGNC Symbol;Acc:HGNC:9155]
ENSG00000187021	PNLIPRP1	pancreatic lipase-related protein 1 [Source:HGNC Symbol;Acc:HGNC:9156]
ENSG00000266200	PNLIPRP2	pancreatic lipase-related protein 2 [Source:HGNC Symbol;Acc:HGNC:9157]
ENSG00000168495	POLR3D	polymerase (RNA) III (DNA directed) polypeptide D, 44kDa [Source:HGNC Symbol;Acc:HGNC:1080]
ENSG00000132963	POMP	proteasome maturation protein [Source:HGNC Symbol;Acc:HGNC:20330]
ENSG00000167272	POP5	processing of precursor 5, ribonuclease P/MRP subunit (S. cerevisiae) [Source:HGNC Symbol;Acc:HGNC:17689]
ENSG00000121577	POPDC2	popeye domain containing 2 [Source:HGNC Symbol;Acc:HGNC:17648]
ENSG00000132429	POPDC3	popeye domain containing 3 [Source:HGNC Symbol;Acc:HGNC:17649]
ENSG00000106536	POU6F2	POU class 6 homeobox 2 [Source:HGNC Symbol;Acc:HGNC:21694]
ENSG00000109819	PPARGC1A	peroxisome proliferator-activated receptor gamma, coactivator 1 alpha [Source:HGNC Symbol;Acc:HGNC:9237]
ENSG00000155846	PPARGC1B	peroxisome proliferator-activated receptor gamma, coactivator 1 beta [Source:HGNC Symbol;Acc:HGNC:30022]
ENSG00000204569	PPP1R10	protein phosphatase 1, regulatory subunit 10 [Source:HGNC Symbol;Acc:HGNC:9284]
ENSG00000148840	PPRC1	peroxisome proliferator-activated receptor gamma, coactivator-related 1 [Source:HGNC Symbol;Acc:HGNC:30025]
ENSG00000221988	PPT2	palmitoyl-protein thioesterase 2 [Source:HGNC Symbol;Acc:HGNC:9326]
ENSG00000162976	PQLC3	PQ loop repeat containing 3 [Source:HGNC Symbol;Acc:HGNC:28503]
ENSG00000198901	PRC1	protein regulator of cytokinesis 1 [Source:HGNC Symbol;Acc:HGNC:9341]
ENSG00000143294	PRCC	papillary renal cell carcinoma (translocation-associated) [Source:HGNC Symbol;Acc:HGNC:9343]
ENSG00000138738	PRDM5	PR domain containing 5 [Source:HGNC Symbol;Acc:HGNC:9349]
ENSG00000152784	PRDM8	PR domain containing 8 [Source:HGNC Symbol;Acc:HGNC:13993]
ENSG00000180228	PRKRA	protein kinase, interferon-inducible double stranded RNA dependent activator [Source:HGNC Symbol;Acc:HGNC:9438]
ENSG00000167525	PROCA1	protein interacting with cyclin A1 [Source:HGNC Symbol;Acc:HGNC:28600]
ENSG00000204576	PRR3	proline rich 3 [Source:HGNC Symbol;Acc:HGNC:21149]
ENSG00000116132	PRRX1	paired related homeobox 1 [Source:HGNC Symbol;Acc:HGNC:9142]
ENSG00000167157	PRRX2	paired related homeobox 2 [Source:HGNC Symbol;Acc:HGNC:21338]
ENSG00000103023	PRSS54	protease, serine, 54 [Source:HGNC Symbol;Acc:HGNC:26336]
ENSG00000184647	PRSS55	protease, serine, 55 [Source:HGNC Symbol;Acc:HGNC:30824]
ENSG00000197746	PSAP	prosaposin [Source:HGNC Symbol;Acc:HGNC:9498]
ENSG00000178597	PSAPL1	prosaposin-like 1 (gene/pseudogene) [Source:HGNC Symbol;Acc:HGNC:33131]
ENSG00000125818	PSMF1	proteasome (prosome, macropain) inhibitor subunit 1 (PI31) [Source:HGNC Symbol;Acc:HGNC:9571]
ENSG00000128789	PSMG2	proteasome (prosome, macropain) assembly chaperone 2 [Source:HGNC Symbol;Acc:HGNC:24929]
ENSG00000188647	PTAR1	protein prenyltransferase alpha subunit repeat containing 1 [Source:HGNC Symbol;Acc:HGNC:30449]
ENSG00000148344	PTGES	prostaglandin E synthase [Source:HGNC Symbol;Acc:HGNC:9599]
ENSG00000104960	PTOV1	prostate tumor overexpressed 1 [Source:HGNC Symbol;Acc:HGNC:9632]
ENSG00000168297	PXK	PX domain containing serine/threonine kinase [Source:HGNC Symbol;Acc:HGNC:23326]
ENSG00000198218	QRICH1	glutamine-rich 1 [Source:HGNC Symbol;Acc:HGNC:24713]
ENSG00000156675	RAB11FIP1	RAB11 family interacting protein 1 (class I) [Source:HGNC Symbol;Acc:HGNC:30265]
ENSG00000107560	RAB11FIP2	RAB11 family interacting protein 2 (class I) [Source:HGNC Symbol;Acc:HGNC:29152]
ENSG00000135631	RAB11FIP5	RAB11 family interacting protein 5 (class I) [Source:HGNC Symbol;Acc:HGNC:24845]
ENSG00000105404	RABAC1	Rab acceptor 1 (prenylated) [Source:HGNC Symbol;Acc:HGNC:9794]
ENSG00000108557	RAI1	retinoic acid induced 1 [Source:HGNC Symbol;Acc:HGNC:9834]
ENSG00000138698	RAP1GDS1	RAP1, GTP-GDP dissociation stimulator 1 [Source:HGNC Symbol;Acc:HGNC:9859]
ENSG00000101546	RBFA	ribosome binding factor A (putative) [Source:HGNC Symbol;Acc:HGNC:26120]
ENSG00000119446	RBM18	RNA binding motif protein 18 [Source:HGNC Symbol;Acc:HGNC:28413]
ENSG00000155636	RBM45	RNA binding motif protein 45 [Source:HGNC Symbol;Acc:HGNC:24468]
ENSG00000163743	RCHY1	ring finger and CHY zinc finger domain containing 1, E3 ubiquitin protein ligase [Source:HGNC Symbol;Acc:HGNC:17479]
ENSG00000122707	RECK	reversion-inducing-cysteine-rich protein with kazal motifs [Source:HGNC Symbol;Acc:HGNC:11345]
ENSG00000104856	RELB	v-rel avian reticuloendotheliosis viral oncogene homolog B [Source:HGNC Symbol;Acc:HGNC:9956]
ENSG00000165731	RET	ret proto-oncogene [Source:HGNC Symbol;Acc:HGNC:9967]
ENSG00000092871	RFFL	ring finger and FYVE-like domain containing E3 ubiquitin protein ligase [Source:HGNC Symbol;Acc:HGNC:24821]
ENSG00000143390	RFX5	regulatory factor X, 5 (influences HLA class II expression) [Source:HGNC Symbol;Acc:HGNC:9986]
ENSG00000181827	RFX7	regulatory factor X, 7 [Source:HGNC Symbol;Acc:HGNC:25777]
ENSG00000130988	RGN	regucalcin [Source:HGNC Symbol;Acc:HGNC:9989]
ENSG00000163914	RHO	rhodopsin [Source:HGNC Symbol;Acc:HGNC:10012]
ENSG00000158423	RIBC1	RIB43A domain with coiled-coils 1 [Source:HGNC Symbol;Acc:HGNC:26537]
ENSG00000128408	RIBC2	RIB43A domain with coiled-coils 2 [Source:HGNC Symbol;Acc:HGNC:13241]
ENSG00000080345	RIF1	replication timing regulatory factor 1 [Source:HGNC Symbol;Acc:HGNC:23207]
ENSG00000140522	RLBP1	retinaldehyde binding protein 1 [Source:HGNC Symbol;Acc:HGNC:10024]
ENSG00000117000	RLF	rearranged L-myc fusion [Source:HGNC Symbol;Acc:HGNC:10025]
ENSG00000132972	RNF17	ring finger protein 17 [Source:HGNC Symbol;Acc:HGNC:10060]
ENSG00000168894	RNF181	ring finger protein 181 [Source:HGNC Symbol;Acc:HGNC:28037]
ENSG00000187147	RNF220	ring finger protein 220 [Source:HGNC Symbol;Acc:HGNC:25552]
ENSG00000092098	RNF31	ring finger protein 31 [Source:HGNC Symbol;Acc:HGNC:16031]
ENSG00000170633	RNF34	ring finger protein 34, E3 ubiquitin protein ligase [Source:HGNC Symbol;Acc:HGNC:17297]
ENSG00000181852	RNF41	ring finger protein 41, E3 ubiquitin protein ligase [Source:HGNC Symbol;Acc:HGNC:18401]
ENSG00000251184	RP11-101E3.5	Uncharacterized protein {ECO:0000313|Ensembl:ENSP00000417556} [Source:UniProtKB/TrEMBL;Acc:H7C4K7]
ENSG00000261130	RP11-1021N1.1	Uncharacterized protein {ECO:0000313|Ensembl:ENSP00000454340} [Source:UniProtKB/TrEMBL;Acc:H3BMD7]
ENSG00000267140	RP11-322E11.6	Uncharacterized protein {ECO:0000313|Ensembl:ENSP00000467041} [Source:UniProtKB/TrEMBL;Acc:K7ENP7]
ENSG00000259900	RP11-343C2.7	Uncharacterized protein {ECO:0000313|Ensembl:ENSP00000464417} [Source:UniProtKB/TrEMBL;Acc:J3QRW8]
ENSG00000273155	RP11-38C17.1
ENSG00000258941	RP11-407N17.3	cTAGE family member 5 {ECO:0000313|Ensembl:ENSP00000452252} [Source:UniProtKB/TrEMBL;Acc:G3V599]
ENSG00000266953	RP11-618P17.4	Uncharacterized protein {ECO:0000313|Ensembl:ENSP00000475682} [Source:UniProtKB/TrEMBL;Acc:U3KQA4]
ENSG00000261717	RP11-77K12.1	Uncharacterized protein {ECO:0000313|Ensembl:ENSP00000457654} [Source:UniProtKB/TrEMBL;Acc:H3BUI4]
ENSG00000122484	RPAP2	RNA polymerase II associated protein 2 [Source:HGNC Symbol;Acc:HGNC:25791]
ENSG00000124782	RREB1	ras responsive element binding protein 1 [Source:HGNC Symbol;Acc:HGNC:10449]
ENSG00000180245	RRH	retinal pigment epithelium-derived rhodopsin homolog [Source:HGNC Symbol;Acc:HGNC:10450]
ENSG00000067533	RRP15	ribosomal RNA processing 15 homolog (S. cerevisiae) [Source:HGNC Symbol;Acc:HGNC:24255]
ENSG00000160188	RSPH1	radial spoke head 1 homolog (Chlamydomonas) [Source:HGNC Symbol;Acc:HGNC:12371]
ENSG00000130363	RSPH3	radial spoke 3 homolog (Chlamydomonas) [Source:HGNC Symbol;Acc:HGNC:21054]
ENSG00000111834	RSPH4A	radial spoke head 4 homolog A (Chlamydomonas) [Source:HGNC Symbol;Acc:HGNC:21558]
ENSG00000104941	RSPH6A	radial spoke head 6 homolog A (Chlamydomonas) [Source:HGNC Symbol;Acc:HGNC:14241]
ENSG00000172426	RSPH9	radial spoke head 9 homolog (Chlamydomonas) [Source:HGNC Symbol;Acc:HGNC:21057]
ENSG00000079102	RUNX1T1	runt-related transcription factor 1; translocated to, 1 (cyclin D-related) [Source:HGNC Symbol;Acc:HGNC:1535]
ENSG00000171509	RXFP1	relaxin/insulin-like family peptide receptor 1 [Source:HGNC Symbol;Acc:HGNC:19718]
ENSG00000133105	RXFP2	relaxin/insulin-like family peptide receptor 2 [Source:HGNC Symbol;Acc:HGNC:17318]
ENSG00000166788	SAAL1	serum amyloid A-like 1 [Source:HGNC Symbol;Acc:HGNC:25158]
ENSG00000130590	SAMD10	sterile alpha motif domain containing 10 [Source:HGNC Symbol;Acc:HGNC:16129]
ENSG00000187634	SAMD11	sterile alpha motif domain containing 11 [Source:HGNC Symbol;Acc:HGNC:28706]
ENSG00000177570	SAMD12	sterile alpha motif domain containing 12 [Source:HGNC Symbol;Acc:HGNC:31750]
ENSG00000203727	SAMD5	sterile alpha motif domain containing 5 [Source:HGNC Symbol;Acc:HGNC:21180]
ENSG00000187033	SAMD7	sterile alpha motif domain containing 7 [Source:HGNC Symbol;Acc:HGNC:25394]
ENSG00000136715	SAP130	Sin3A-associated protein, 130kDa [Source:HGNC Symbol;Acc:HGNC:29813]
ENSG00000186193	SAPCD2	suppressor APC domain containing 2 [Source:HGNC Symbol;Acc:HGNC:28055]
ENSG00000126461	SCAF1	SR-related CTD-associated factor 1 [Source:HGNC Symbol;Acc:HGNC:30403]
ENSG00000139218	SCAF11	SR-related CTD-associated factor 11 [Source:HGNC Symbol;Acc:HGNC:10784]
ENSG00000168079	SCARA5	scavenger receptor class A, member 5 [Source:HGNC Symbol;Acc:HGNC:28701]
ENSG00000079689	SCGN	secretagogin, EF-hand calcium binding protein [Source:HGNC Symbol;Acc:HGNC:16941]
ENSG00000260428	SCX	scleraxis basic helix-loop-helix transcription factor [Source:HGNC Symbol;Acc:HGNC:32322]
ENSG00000183569	SERHL2	serine hydrolase-like 2 [Source:HGNC Symbol;Acc:HGNC:29446]
ENSG00000021355	SERPINB1	serpin peptidase inhibitor, clade B (ovalbumin), member 1 [Source:HGNC Symbol;Acc:HGNC:3311]
ENSG00000242550	SERPINB10	serpin peptidase inhibitor, clade B (ovalbumin), member 10 [Source:HGNC Symbol;Acc:HGNC:8942]
ENSG00000206072	SERPINB11	serpin peptidase inhibitor, clade B (ovalbumin), member 11 (gene/pseudogene) [Source:HGNC Symbol;Acc:HGNC:14221]
ENSG00000166634	SERPINB12	serpin peptidase inhibitor, clade B (ovalbumin), member 12 [Source:HGNC Symbol;Acc:HGNC:14220]
ENSG00000197641	SERPINB13	serpin peptidase inhibitor, clade B (ovalbumin), member 13 [Source:HGNC Symbol;Acc:HGNC:8944]
ENSG00000197632	SERPINB2	serpin peptidase inhibitor, clade B (ovalbumin), member 2 [Source:HGNC Symbol;Acc:HGNC:8584]
ENSG00000057149	SERPINB3	serpin peptidase inhibitor, clade B (ovalbumin), member 3 [Source:HGNC Symbol;Acc:HGNC:10569]
ENSG00000206073	SERPINB4	serpin peptidase inhibitor, clade B (ovalbumin), member 4 [Source:HGNC Symbol;Acc:HGNC:10570]
ENSG00000206075	SERPINB5	serpin peptidase inhibitor, clade B (ovalbumin), member 5 [Source:HGNC Symbol;Acc:HGNC:8949]
ENSG00000124570	SERPINB6	serpin peptidase inhibitor, clade B (ovalbumin), member 6 [Source:HGNC Symbol;Acc:HGNC:8950]
ENSG00000166396	SERPINB7	serpin peptidase inhibitor, clade B (ovalbumin), member 7 [Source:HGNC Symbol;Acc:HGNC:13902]
ENSG00000166401	SERPINB8	serpin peptidase inhibitor, clade B (ovalbumin), member 8 [Source:HGNC Symbol;Acc:HGNC:8952]
ENSG00000170542	SERPINB9	serpin peptidase inhibitor, clade B (ovalbumin), member 9 [Source:HGNC Symbol;Acc:HGNC:8955]
ENSG00000117601	SERPINC1	serpin peptidase inhibitor, clade C (antithrombin), member 1 [Source:HGNC Symbol;Acc:HGNC:775]
ENSG00000132386	SERPINF1	serpin peptidase inhibitor, clade F (alpha-2 antiplasmin, pigment epithelium derived factor), member 1 [Source:HGNC Symbol;Acc:HGNC:8824]
ENSG00000167711	SERPINF2	serpin peptidase inhibitor, clade F (alpha-2 antiplasmin, pigment epithelium derived factor), member 2 [Source:HGNC Symbol;Acc:HGNC:9075]
ENSG00000149131	SERPING1	serpin peptidase inhibitor, clade G (C1 inhibitor), member 1 [Source:HGNC Symbol;Acc:HGNC:1228]
ENSG00000149257	SERPINH1	serpin peptidase inhibitor, clade H (heat shock protein 47), member 1, (collagen binding protein 1) [Source:HGNC Symbol;Acc:HGNC:1546]
ENSG00000168878	SFTPB	surfactant protein B [Source:HGNC Symbol;Acc:HGNC:10801]
ENSG00000108823	SGCA	sarcoglycan, alpha (50kDa dystrophin-associated glycoprotein) [Source:HGNC Symbol;Acc:HGNC:10805]
ENSG00000163069	SGCB	sarcoglycan, beta (43kDa dystrophin-associated glycoprotein) [Source:HGNC Symbol;Acc:HGNC:10806]
ENSG00000127990	SGCE	sarcoglycan, epsilon [Source:HGNC Symbol;Acc:HGNC:10808]
ENSG00000181523	SGSH	N-sulfoglucosamine sulfohydrolase [Source:HGNC Symbol;Acc:HGNC:10818]
ENSG00000171241	SHCBP1	SHC SH2-domain binding protein 1 [Source:HGNC Symbol;Acc:HGNC:29547]
ENSG00000157060	SHCBP1L	SHC SH2-domain binding protein 1-like [Source:HGNC Symbol;Acc:HGNC:16788]
ENSG00000168779	SHOX2	short stature homeobox 2 [Source:HGNC Symbol;Acc:HGNC:10854]
ENSG00000120725	SIL1	SIL1 nucleotide exchange factor [Source:HGNC Symbol;Acc:HGNC:24624]
ENSG00000215474	SKOR2	SKI family transcriptional corepressor 2 [Source:HGNC Symbol;Acc:HGNC:32695]
ENSG00000197208	SLC22A4	solute carrier family 22 (organic cation/zwitterion transporter), member 4 [Source:HGNC Symbol;Acc:HGNC:10968]
ENSG00000197375	SLC22A5	solute carrier family 22 (organic cation/carnitine transporter), member 5 [Source:HGNC Symbol;Acc:HGNC:10969]
ENSG00000185052	SLC24A3	solute carrier family 24 (sodium/potassium/calcium exchanger), member 3 [Source:HGNC Symbol;Acc:HGNC:10977]
ENSG00000140090	SLC24A4	solute carrier family 24 (sodium/potassium/calcium exchanger), member 4 [Source:HGNC Symbol;Acc:HGNC:10978]
ENSG00000188467	SLC24A5	solute carrier family 24 (sodium/potassium/calcium exchanger), member 5 [Source:HGNC Symbol;Acc:HGNC:20611]
ENSG00000013293	SLC7A14	solute carrier family 7, member 14 [Source:HGNC Symbol;Acc:HGNC:29326]
ENSG00000213599	SLX1A-SULT1A3	SLX1A-SULT1A3 readthrough (NMD candidate) [Source:HGNC Symbol;Acc:HGNC:44437]
ENSG00000183172	SMDT1	single-pass membrane protein with aspartate-rich tail 1 [Source:HGNC Symbol;Acc:HGNC:25055]
ENSG00000198952	SMG5	SMG5 nonsense mediated mRNA decay factor [Source:HGNC Symbol;Acc:HGNC:24644]
ENSG00000116698	SMG7	SMG7 nonsense mediated mRNA decay factor [Source:HGNC Symbol;Acc:HGNC:16792]
ENSG00000088826	SMOX	spermine oxidase [Source:HGNC Symbol;Acc:HGNC:15862]
ENSG00000136699	SMPD4	sphingomyelin phosphodiesterase 4, neutral membrane (neutral sphingomyelinase-3) [Source:HGNC Symbol;Acc:HGNC:32949]
ENSG00000123415	SMUG1	single-strand-selective monofunctional uracil-DNA glycosylase 1 [Source:HGNC Symbol;Acc:HGNC:17148]
ENSG00000186532	SMYD4	SET and MYND domain containing 4 [Source:HGNC Symbol;Acc:HGNC:21067]
ENSG00000135632	SMYD5	SMYD family member 5 [Source:HGNC Symbol;Acc:HGNC:16258]
ENSG00000104497	SNX16	sorting nexin 16 [Source:HGNC Symbol;Acc:HGNC:14980]
ENSG00000167208	SNX20	sorting nexin 20 [Source:HGNC Symbol;Acc:HGNC:30390]
ENSG00000124104	SNX21	sorting nexin family member 21 [Source:HGNC Symbol;Acc:HGNC:16154]
ENSG00000112320	SOBP	sine oculis binding protein homolog (Drosophila) [Source:HGNC Symbol;Acc:HGNC:29256]
ENSG00000198944	SOWAHA	sosondowah ankyrin repeat domain family member A [Source:HGNC Symbol;Acc:HGNC:27033]
ENSG00000186212	SOWAHB	sosondowah ankyrin repeat domain family member B [Source:HGNC Symbol;Acc:HGNC:32958]
ENSG00000198142	SOWAHC	sosondowah ankyrin repeat domain family member C [Source:HGNC Symbol;Acc:HGNC:26149]
ENSG00000187808	SOWAHD	sosondowah ankyrin repeat domain family member D [Source:HGNC Symbol;Acc:HGNC:32960]
ENSG00000100146	SOX10	SRY (sex determining region Y)-box 10 [Source:HGNC Symbol;Acc:HGNC:11190]
ENSG00000005513	SOX8	SRY (sex determining region Y)-box 8 [Source:HGNC Symbol;Acc:HGNC:11203]
ENSG00000125398	SOX9	SRY (sex determining region Y)-box 9 [Source:HGNC Symbol;Acc:HGNC:11204]
ENSG00000141316	SPACA3	sperm acrosome associated 3 [Source:HGNC Symbol;Acc:HGNC:16260]
ENSG00000171489	SPACA5	sperm acrosome associated 5 [Source:HGNC Symbol;Acc:HGNC:31353]
ENSG00000171478	SPACA5B	sperm acrosome associated 5B [Source:HGNC Symbol;Acc:HGNC:19142]
ENSG00000091640	SPAG7	sperm associated antigen 7 [Source:HGNC Symbol;Acc:HGNC:11216]
ENSG00000104133	SPG11	spastic paraplegia 11 (autosomal recessive) [Source:HGNC Symbol;Acc:HGNC:11226]
ENSG00000134278	SPIRE1	spire-type actin nucleation factor 1 [Source:HGNC Symbol;Acc:HGNC:30622]
ENSG00000204991	SPIRE2	spire-type actin nucleation factor 2 [Source:HGNC Symbol;Acc:HGNC:30623]
ENSG00000134668	SPOCD1	SPOC domain containing 1 [Source:HGNC Symbol;Acc:HGNC:26338]
ENSG00000164056	SPRY1	sprouty homolog 1, antagonist of FGF signaling (Drosophila) [Source:HGNC Symbol;Acc:HGNC:11269]
ENSG00000136158	SPRY2	sprouty homolog 2 (Drosophila) [Source:HGNC Symbol;Acc:HGNC:11270]
ENSG00000168939	SPRY3	sprouty homolog 3 (Drosophila) [Source:HGNC Symbol;Acc:HGNC:11271]
ENSG00000187678	SPRY4	sprouty homolog 4 (Drosophila) [Source:HGNC Symbol;Acc:HGNC:15533]
ENSG00000162032	SPSB3	splA/ryanodine receptor domain and SOCS box containing 3 [Source:HGNC Symbol;Acc:HGNC:30629]
ENSG00000179119	SPTY2D1	SPT2, Suppressor of Ty, domain containing 1 (S. cerevisiae) [Source:HGNC Symbol;Acc:HGNC:26818]
ENSG00000153006	SREK1IP1	SREK1-interacting protein 1 [Source:HGNC Symbol;Acc:HGNC:26716]
ENSG00000100104	SRRD	SRR1 domain containing [Source:HGNC Symbol;Acc:HGNC:33910]
ENSG00000106028	SSBP1	single-stranded DNA binding protein 1, mitochondrial [Source:HGNC Symbol;Acc:HGNC:11317]
ENSG00000073849	ST6GAL1	ST6 beta-galactosamide alpha-2,6-sialyltranferase 1 [Source:HGNC Symbol;Acc:HGNC:10860]
ENSG00000144057	ST6GAL2	ST6 beta-galactosamide alpha-2,6-sialyltranferase 2 [Source:HGNC Symbol;Acc:HGNC:10861]
ENSG00000184005	ST6GALNAC3	ST6 (alpha-N-acetyl-neuraminyl-2,3-beta-galactosyl-1,3)-N-acetylgalactosaminide alpha-2,6-sialyltransferase 3 [Source:HGNC Symbol;Acc:HGNC:19343]
ENSG00000136840	ST6GALNAC4	ST6 (alpha-N-acetyl-neuraminyl-2,3-beta-galactosyl-1,3)-N-acetylgalactosaminide alpha-2,6-sialyltransferase 4 [Source:HGNC Symbol;Acc:HGNC:17846]
ENSG00000117069	ST6GALNAC5	ST6 (alpha-N-acetyl-neuraminyl-2,3-beta-galactosyl-1,3)-N-acetylgalactosaminide alpha-2,6-sialyltransferase 5 [Source:HGNC Symbol;Acc:HGNC:19342]
ENSG00000160408	ST6GALNAC6	ST6 (alpha-N-acetyl-neuraminyl-2,3-beta-galactosyl-1,3)-N-acetylgalactosaminide alpha-2,6-sialyltransferase 6 [Source:HGNC Symbol;Acc:HGNC:23364]
ENSG00000144681	STAC	SH3 and cysteine rich domain [Source:HGNC Symbol;Acc:HGNC:11353]
ENSG00000141750	STAC2	SH3 and cysteine rich domain 2 [Source:HGNC Symbol;Acc:HGNC:23990]
ENSG00000185482	STAC3	SH3 and cysteine rich domain 3 [Source:HGNC Symbol;Acc:HGNC:28423]
ENSG00000144589	STK11IP	serine/threonine kinase 11 interacting protein [Source:HGNC Symbol;Acc:HGNC:19184]
ENSG00000136874	STX17	syntaxin 17 [Source:HGNC Symbol;Acc:HGNC:11432]
ENSG00000107882	SUFU	suppressor of fused homolog (Drosophila) [Source:HGNC Symbol;Acc:HGNC:16466]
ENSG00000175600	SUGCT	succinyl-CoA:glutarate-CoA transferase [Source:HGNC Symbol;Acc:HGNC:16001]
ENSG00000105705	SUGP1	SURP and G patch domain containing 1 [Source:HGNC Symbol;Acc:HGNC:18643]
ENSG00000064607	SUGP2	SURP and G patch domain containing 2 [Source:HGNC Symbol;Acc:HGNC:18641]
ENSG00000196502	SULT1A1	sulfotransferase family, cytosolic, 1A, phenol-preferring, member 1 [Source:HGNC Symbol;Acc:HGNC:11453]
ENSG00000197165	SULT1A2	sulfotransferase family, cytosolic, 1A, phenol-preferring, member 2 [Source:HGNC Symbol;Acc:HGNC:11454]
ENSG00000261052	SULT1A3	sulfotransferase family, cytosolic, 1A, phenol-preferring, member 3 [Source:HGNC Symbol;Acc:HGNC:11455]
ENSG00000213648	SULT1A4	sulfotransferase family, cytosolic, 1A, phenol-preferring, member 4 [Source:HGNC Symbol;Acc:HGNC:30004]
ENSG00000173597	SULT1B1	sulfotransferase family, cytosolic, 1B, member 1 [Source:HGNC Symbol;Acc:HGNC:17845]
ENSG00000198203	SULT1C2	sulfotransferase family, cytosolic, 1C, member 2 [Source:HGNC Symbol;Acc:HGNC:11456]
ENSG00000196228	SULT1C3	sulfotransferase family, cytosolic, 1C, member 3 [Source:HGNC Symbol;Acc:HGNC:33543]
ENSG00000109193	SULT1E1	sulfotransferase family 1E, estrogen-preferring, member 1 [Source:HGNC Symbol;Acc:HGNC:11377]
ENSG00000105398	SULT2A1	sulfotransferase family, cytosolic, 2A, dehydroepiandrosterone (DHEA)-preferring, member 1 [Source:HGNC Symbol;Acc:HGNC:11458]
ENSG00000088002	SULT2B1	sulfotransferase family, cytosolic, 2B, member 1 [Source:HGNC Symbol;Acc:HGNC:11459]
ENSG00000130540	SULT4A1	sulfotransferase family 4A, member 1 [Source:HGNC Symbol;Acc:HGNC:14903]
ENSG00000138068	SULT6B1	sulfotransferase family, cytosolic, 6B, member 1 [Source:HGNC Symbol;Acc:HGNC:33433]
ENSG00000144455	SUMF1	sulfatase modifying factor 1 [Source:HGNC Symbol;Acc:HGNC:20376]
ENSG00000129103	SUMF2	sulfatase modifying factor 2 [Source:HGNC Symbol;Acc:HGNC:20415]
ENSG00000102710	SUPT20H	suppressor of Ty 20 homolog (S. cerevisiae) [Source:HGNC Symbol;Acc:HGNC:20596]
ENSG00000159164	SV2A	synaptic vesicle glycoprotein 2A [Source:HGNC Symbol;Acc:HGNC:20566]
ENSG00000185518	SV2B	synaptic vesicle glycoprotein 2B [Source:HGNC Symbol;Acc:HGNC:16874]
ENSG00000122012	SV2C	synaptic vesicle glycoprotein 2C [Source:HGNC Symbol;Acc:HGNC:30670]
ENSG00000164458	T	T, brachyury homolog (mouse) [Source:HGNC Symbol;Acc:HGNC:11515]
ENSG00000147526	TACC1	transforming, acidic coiled-coil containing protein 1 [Source:HGNC Symbol;Acc:HGNC:11522]
ENSG00000138162	TACC2	transforming, acidic coiled-coil containing protein 2 [Source:HGNC Symbol;Acc:HGNC:11523]
ENSG00000013810	TACC3	transforming, acidic coiled-coil containing protein 3 [Source:HGNC Symbol;Acc:HGNC:11524]
ENSG00000152382	TADA1	transcriptional adaptor 1 [Source:HGNC Symbol;Acc:HGNC:30631]
ENSG00000171148	TADA3	transcriptional adaptor 3 [Source:HGNC Symbol;Acc:HGNC:19422]
ENSG00000270647	TAF15	TAF15 RNA polymerase II, TATA box binding protein (TBP)-associated factor, 68kDa [Source:HGNC Symbol;Acc:HGNC:11547]
ENSG00000139546	TARBP2	TAR (HIV-1) RNA binding protein 2 [Source:HGNC Symbol;Acc:HGNC:11569]
ENSG00000109680	TBC1D19	TBC1 domain family, member 19 [Source:HGNC Symbol;Acc:HGNC:25624]
ENSG00000156787	TBC1D31	TBC1 domain family, member 31 [Source:HGNC Symbol;Acc:HGNC:30888]
ENSG00000145979	TBC1D7	TBC1 domain family, member 7 [Source:HGNC Symbol;Acc:HGNC:21066]
ENSG00000154144	TBRG1	transforming growth factor beta regulator 1 [Source:HGNC Symbol;Acc:HGNC:29551]
ENSG00000136270	TBRG4	transforming growth factor beta regulator 4 [Source:HGNC Symbol;Acc:HGNC:17443]
ENSG00000143178	TBX19	T-box 19 [Source:HGNC Symbol;Acc:HGNC:11596]
ENSG00000125878	TCF15	transcription factor 15 (basic helix-loop-helix) [Source:HGNC Symbol;Acc:HGNC:11627]
ENSG00000100207	TCF20	transcription factor 20 (AR1) [Source:HGNC Symbol;Acc:HGNC:11631]
ENSG00000118526	TCF21	transcription factor 21 [Source:HGNC Symbol;Acc:HGNC:11632]
ENSG00000163792	TCF23	transcription factor 23 [Source:HGNC Symbol;Acc:HGNC:18602]
ENSG00000261787	TCF24	transcription factor 24 [Source:HGNC Symbol;Acc:HGNC:32275]
ENSG00000146221	TCTE1	t-complex-associated-testis-expressed 1 [Source:HGNC Symbol;Acc:HGNC:11693]
ENSG00000095627	TDRD1	tudor domain containing 1 [Source:HGNC Symbol;Acc:HGNC:11712]
ENSG00000162782	TDRD5	tudor domain containing 5 [Source:HGNC Symbol;Acc:HGNC:20614]
ENSG00000180113	TDRD6	tudor domain containing 6 [Source:HGNC Symbol;Acc:HGNC:21339]
ENSG00000196116	TDRD7	tudor domain containing 7 [Source:HGNC Symbol;Acc:HGNC:30831]
ENSG00000182134	TDRKH	tudor and KH domain containing [Source:HGNC Symbol;Acc:HGNC:11713]
ENSG00000135605	TEC	tec protein tyrosine kinase [Source:HGNC Symbol;Acc:HGNC:11719]
ENSG00000125409	TEKT3	tektin 3 [Source:HGNC Symbol;Acc:HGNC:14293]
ENSG00000153060	TEKT5	tektin 5 [Source:HGNC Symbol;Acc:HGNC:26554]
ENSG00000138336	TET1	tet methylcytosine dioxygenase 1 [Source:HGNC Symbol;Acc:HGNC:29484]
ENSG00000168769	TET2	tet methylcytosine dioxygenase 2 [Source:HGNC Symbol;Acc:HGNC:25941]
ENSG00000187605	TET3	tet methylcytosine dioxygenase 3 [Source:HGNC Symbol;Acc:HGNC:28313]
ENSG00000136891	TEX10	testis expressed 10 [Source:HGNC Symbol;Acc:HGNC:25988]
ENSG00000151575	TEX9	testis expressed 9 [Source:HGNC Symbol;Acc:HGNC:29585]
ENSG00000108064	TFAM	transcription factor A, mitochondrial [Source:HGNC Symbol;Acc:HGNC:11741]
ENSG00000105329	TGFB1	transforming growth factor, beta 1 [Source:HGNC Symbol;Acc:HGNC:11766]
ENSG00000092969	TGFB2	transforming growth factor, beta 2 [Source:HGNC Symbol;Acc:HGNC:11768]
ENSG00000119699	TGFB3	transforming growth factor, beta 3 [Source:HGNC Symbol;Acc:HGNC:11769]
ENSG00000137801	THBS1	thrombospondin 1 [Source:HGNC Symbol;Acc:HGNC:11785]
ENSG00000186340	THBS2	thrombospondin 2 [Source:HGNC Symbol;Acc:HGNC:11786]
ENSG00000169231	THBS3	thrombospondin 3 [Source:HGNC Symbol;Acc:HGNC:11787]
ENSG00000113296	THBS4	thrombospondin 4 [Source:HGNC Symbol;Acc:HGNC:11788]
ENSG00000130193	THEM6	thioesterase superfamily member 6 [Source:HGNC Symbol;Acc:HGNC:29656]
ENSG00000113845	TIMMDC1	translocase of inner mitochondrial membrane domain containing 1 [Source:HGNC Symbol;Acc:HGNC:1321]
ENSG00000137221	TJAP1	tight junction associated protein 1 (peripheral) [Source:HGNC Symbol;Acc:HGNC:17949]
ENSG00000166548	TK2	thymidine kinase 2, mitochondrial [Source:HGNC Symbol;Acc:HGNC:11831]
ENSG00000174125	TLR1	toll-like receptor 1 [Source:HGNC Symbol;Acc:HGNC:11847]
ENSG00000137462	TLR2	toll-like receptor 2 [Source:HGNC Symbol;Acc:HGNC:11848]
ENSG00000174130	TLR6	toll-like receptor 6 [Source:HGNC Symbol;Acc:HGNC:16711]
ENSG00000198498	TMA16	translation machinery associated 16 homolog (S. cerevisiae) [Source:HGNC Symbol;Acc:HGNC:25638]
ENSG00000157315	TMED6	transmembrane emp24 protein transport domain containing 6 [Source:HGNC Symbol;Acc:HGNC:28331]
ENSG00000166822	TMEM170A	transmembrane protein 170A [Source:HGNC Symbol;Acc:HGNC:29577]
ENSG00000205269	TMEM170B	transmembrane protein 170B [Source:HGNC Symbol;Acc:HGNC:34244]
ENSG00000144120	TMEM177	transmembrane protein 177 [Source:HGNC Symbol;Acc:HGNC:28143]
ENSG00000258986	TMEM179	transmembrane protein 179 [Source:HGNC Symbol;Acc:HGNC:20137]
ENSG00000151353	TMEM18	transmembrane protein 18 [Source:HGNC Symbol;Acc:HGNC:25257]
ENSG00000146433	TMEM181	transmembrane protein 181 [Source:HGNC Symbol;Acc:HGNC:20958]
ENSG00000170088	TMEM192	transmembrane protein 192 [Source:HGNC Symbol;Acc:HGNC:26775]
ENSG00000119777	TMEM214	transmembrane protein 214 [Source:HGNC Symbol;Acc:HGNC:25983]
ENSG00000215712	TMEM242	transmembrane protein 242 [Source:HGNC Symbol;Acc:HGNC:17206]
ENSG00000126950	TMEM35	transmembrane protein 35 [Source:HGNC Symbol;Acc:HGNC:25864]
ENSG00000170876	TMEM43	transmembrane protein 43 [Source:HGNC Symbol;Acc:HGNC:28472]
ENSG00000196187	TMEM63A	transmembrane protein 63A [Source:HGNC Symbol;Acc:HGNC:29118]
ENSG00000137216	TMEM63B	transmembrane protein 63B [Source:HGNC Symbol;Acc:HGNC:17735]
ENSG00000165548	TMEM63C	transmembrane protein 63C [Source:HGNC Symbol;Acc:HGNC:23787]
ENSG00000175606	TMEM70	transmembrane protein 70 [Source:HGNC Symbol;Acc:HGNC:26050]
ENSG00000151117	TMEM86A	transmembrane protein 86A [Source:HGNC Symbol;Acc:HGNC:26890]
ENSG00000180089	TMEM86B	transmembrane protein 86B [Source:HGNC Symbol;Acc:HGNC:28448]
ENSG00000129925	TMEM8A	transmembrane protein 8A [Source:HGNC Symbol;Acc:HGNC:17205]
ENSG00000137103	TMEM8B	transmembrane protein 8B [Source:HGNC Symbol;Acc:HGNC:21427]
ENSG00000187616	TMEM8C	transmembrane protein 8C [Source:HGNC Symbol;Acc:HGNC:33778]
ENSG00000139324	TMTC3	transmembrane and tetratricopeptide repeat containing 3 [Source:HGNC Symbol;Acc:HGNC:26899]
ENSG00000041982	TNC	tenascin C [Source:HGNC Symbol;Acc:HGNC:5318]
ENSG00000120332	TNN	tenascin N [Source:HGNC Symbol;Acc:HGNC:22942]
ENSG00000116147	TNR	tenascin R [Source:HGNC Symbol;Acc:HGNC:11953]
ENSG00000182095	TNRC18	trinucleotide repeat containing 18 [Source:HGNC Symbol;Acc:HGNC:11962]
ENSG00000090905	TNRC6A	trinucleotide repeat containing 6A [Source:HGNC Symbol;Acc:HGNC:11969]
ENSG00000100354	TNRC6B	trinucleotide repeat containing 6B [Source:HGNC Symbol;Acc:HGNC:29190]
ENSG00000078687	TNRC6C	trinucleotide repeat containing 6C [Source:HGNC Symbol;Acc:HGNC:29318]
ENSG00000168477	TNXB	tenascin XB [Source:HGNC Symbol;Acc:HGNC:11976]
ENSG00000164938	TP53INP1	tumor protein p53 inducible nuclear protein 1 [Source:HGNC Symbol;Acc:HGNC:18022]
ENSG00000078804	TP53INP2	tumor protein p53 inducible nuclear protein 2 [Source:HGNC Symbol;Acc:HGNC:16104]
ENSG00000134779	TPGS2	tubulin polyglutamylase complex subunit 2 [Source:HGNC Symbol;Acc:HGNC:24561]
ENSG00000047410	TPR	translocated promoter region, nuclear basket protein [Source:HGNC Symbol;Acc:HGNC:12017]
ENSG00000056558	TRAF1	TNF receptor-associated factor 1 [Source:HGNC Symbol;Acc:HGNC:12031]
ENSG00000127191	TRAF2	TNF receptor-associated factor 2 [Source:HGNC Symbol;Acc:HGNC:12032]
ENSG00000131323	TRAF3	TNF receptor-associated factor 3 [Source:HGNC Symbol;Acc:HGNC:12033]
ENSG00000082512	TRAF5	TNF receptor-associated factor 5 [Source:HGNC Symbol;Acc:HGNC:12035]
ENSG00000170855	TRIAP1	TP53 regulated inhibitor of apoptosis 1 [Source:HGNC Symbol;Acc:HGNC:26937]
ENSG00000134253	TRIM45	tripartite motif containing 45 [Source:HGNC Symbol;Acc:HGNC:19018]
ENSG00000135951	TSGA10	testis specific, 10 [Source:HGNC Symbol;Acc:HGNC:14927]
ENSG00000000003	TSPAN6	tetraspanin 6 [Source:HGNC Symbol;Acc:HGNC:11858]
ENSG00000156298	TSPAN7	tetraspanin 7 [Source:HGNC Symbol;Acc:HGNC:11854]
ENSG00000204815	TTC25	tetratricopeptide repeat domain 25 [Source:HGNC Symbol;Acc:HGNC:25280]
ENSG00000214021	TTLL3	tubulin tyrosine ligase-like family, member 3 [Source:HGNC Symbol;Acc:HGNC:24483]
ENSG00000138892	TTLL8	tubulin tyrosine ligase-like family, member 8 [Source:HGNC Symbol;Acc:HGNC:34000]
ENSG00000137561	TTPA	tocopherol (alpha) transfer protein [Source:HGNC Symbol;Acc:HGNC:12404]
ENSG00000124120	TTPAL	tocopherol (alpha) transfer protein-like [Source:HGNC Symbol;Acc:HGNC:16114]
ENSG00000074966	TXK	TXK tyrosine kinase [Source:HGNC Symbol;Acc:HGNC:12434]
ENSG00000105397	TYK2	tyrosine kinase 2 [Source:HGNC Symbol;Acc:HGNC:12440]
ENSG00000156521	TYSND1	trypsin domain containing 1 [Source:HGNC Symbol;Acc:HGNC:28531]
ENSG00000137073	UBAP2	ubiquitin associated protein 2 [Source:HGNC Symbol;Acc:HGNC:14185]
ENSG00000143569	UBAP2L	ubiquitin associated protein 2-like [Source:HGNC Symbol;Acc:HGNC:29877]
ENSG00000120942	UBIAD1	UbiA prenyltransferase domain containing 1 [Source:HGNC Symbol;Acc:HGNC:30791]
ENSG00000102178	UBL4A	ubiquitin-like 4A [Source:HGNC Symbol;Acc:HGNC:12505]
ENSG00000186150	UBL4B	ubiquitin-like 4B [Source:HGNC Symbol;Acc:HGNC:32309]
ENSG00000164332	UBLCP1	ubiquitin-like domain containing CTD phosphatase 1 [Source:HGNC Symbol;Acc:HGNC:28110]
ENSG00000165886	UBTD1	ubiquitin domain containing 1 [Source:HGNC Symbol;Acc:HGNC:25683]
ENSG00000168246	UBTD2	ubiquitin domain containing 2 [Source:HGNC Symbol;Acc:HGNC:24463]
ENSG00000184076	UQCR10	ubiquinol-cytochrome c reductase, complex III subunit X [Source:HGNC Symbol;Acc:HGNC:30863]
ENSG00000173660	UQCRH	ubiquinol-cytochrome c reductase hinge protein [Source:HGNC Symbol;Acc:HGNC:12590]
ENSG00000233954	UQCRHL	ubiquinol-cytochrome c reductase hinge protein-like [Source:EntrezGene;Acc:440567]
ENSG00000158773	USF1	upstream transcription factor 1 [Source:HGNC Symbol;Acc:HGNC:12593]
ENSG00000105698	USF2	upstream transcription factor 2, c-fos interacting [Source:HGNC Symbol;Acc:HGNC:12594]
ENSG00000006611	USH1C	Usher syndrome 1C (autosomal recessive, severe) [Source:HGNC Symbol;Acc:HGNC:12597]
ENSG00000182040	USH1G	Usher syndrome 1G (autosomal recessive) [Source:HGNC Symbol;Acc:HGNC:16356]
ENSG00000130307	USHBP1	Usher syndrome 1C binding protein 1 [Source:HGNC Symbol;Acc:HGNC:24058]
ENSG00000145390	USP53	ubiquitin specific peptidase 53 [Source:HGNC Symbol;Acc:HGNC:29255]
ENSG00000166348	USP54	ubiquitin specific peptidase 54 [Source:HGNC Symbol;Acc:HGNC:23513]
ENSG00000111962	UST	uronyl-2-sulfotransferase [Source:HGNC Symbol;Acc:HGNC:17223]
ENSG00000198382	UVRAG	UV radiation resistance associated [Source:HGNC Symbol;Acc:HGNC:12640]
ENSG00000126756	UXT	ubiquitously-expressed, prefoldin-like chaperone [Source:HGNC Symbol;Acc:HGNC:12641]
ENSG00000170162	VGLL2	vestigial-like family member 2 [Source:HGNC Symbol;Acc:HGNC:20232]
ENSG00000206538	VGLL3	vestigial-like family member 3 [Source:HGNC Symbol;Acc:HGNC:24327]
ENSG00000112299	VNN1	vanin 1 [Source:HGNC Symbol;Acc:HGNC:12705]
ENSG00000093134	VNN3	vanin 3 [Source:HGNC Symbol;Acc:HGNC:16431]
ENSG00000095787	WAC	WW domain containing adaptor with coiled-coil [Source:HGNC Symbol;Acc:HGNC:17327]
ENSG00000181404	WASH1	WAS protein family homolog 1 [Source:HGNC Symbol;Acc:HGNC:24361]
ENSG00000234769	WASH4P	WAS protein family homolog 4 pseudogene [Source:HGNC Symbol;Acc:HGNC:14126]
ENSG00000143951	WDPCP	WD repeat containing planar cell polarity effector [Source:HGNC Symbol;Acc:HGNC:28027]
ENSG00000162643	WDR63	WD repeat domain 63 [Source:HGNC Symbol;Acc:HGNC:30711]
ENSG00000152763	WDR78	WD repeat domain 78 [Source:HGNC Symbol;Acc:HGNC:26252]
ENSG00000161996	WDR90	WD repeat domain 90 [Source:HGNC Symbol;Acc:HGNC:26960]
ENSG00000109501	WFS1	Wolfram syndrome 1 (wolframin) [Source:HGNC Symbol;Acc:HGNC:12762]
ENSG00000104415	WISP1	WNT1 inducible signaling pathway protein 1 [Source:HGNC Symbol;Acc:HGNC:12769]
ENSG00000064205	WISP2	WNT1 inducible signaling pathway protein 2 [Source:HGNC Symbol;Acc:HGNC:12770]
ENSG00000112761	WISP3	WNT1 inducible signaling pathway protein 3 [Source:HGNC Symbol;Acc:HGNC:12771]
ENSG00000179314	WSCD1	WSC domain containing 1 [Source:HGNC Symbol;Acc:HGNC:29060]
ENSG00000075035	WSCD2	WSC domain containing 2 [Source:HGNC Symbol;Acc:HGNC:29117]
ENSG00000146457	WTAP	Wilms tumor 1 associated protein [Source:HGNC Symbol;Acc:HGNC:16846]
ENSG00000119596	YLPM1	YLP motif containing 1 [Source:HGNC Symbol;Acc:HGNC:17798]
ENSG00000158545	ZC3H18	zinc finger CCCH-type containing 18 [Source:HGNC Symbol;Acc:HGNC:25091]
ENSG00000155329	ZCCHC10	zinc finger, CCHC domain containing 10 [Source:HGNC Symbol;Acc:HGNC:25954]
ENSG00000172671	ZFAND4	zinc finger, AN1-type domain 4 [Source:HGNC Symbol;Acc:HGNC:23504]
ENSG00000166140	ZFYVE19	zinc finger, FYVE domain containing 19 [Source:HGNC Symbol;Acc:HGNC:20758]
ENSG00000072121	ZFYVE26	zinc finger, FYVE domain containing 26 [Source:HGNC Symbol;Acc:HGNC:20761]
ENSG00000197056	ZMYM1	zinc finger, MYM-type 1 [Source:HGNC Symbol;Acc:HGNC:26253]
ENSG00000121741	ZMYM2	zinc finger, MYM-type 2 [Source:HGNC Symbol;Acc:HGNC:12989]
ENSG00000147130	ZMYM3	zinc finger, MYM-type 3 [Source:HGNC Symbol;Acc:HGNC:13054]
ENSG00000146463	ZMYM4	zinc finger, MYM-type 4 [Source:HGNC Symbol;Acc:HGNC:13055]
ENSG00000132950	ZMYM5	zinc finger, MYM-type 5 [Source:HGNC Symbol;Acc:HGNC:13029]
ENSG00000163867	ZMYM6	zinc finger, MYM-type 6 [Source:HGNC Symbol;Acc:HGNC:13050]
ENSG00000101040	ZMYND8	zinc finger, MYND-type containing 8 [Source:HGNC Symbol;Acc:HGNC:9397]
ENSG00000167635	ZNF146	zinc finger protein 146 [Source:HGNC Symbol;Acc:HGNC:12931]
ENSG00000254004	ZNF260	zinc finger protein 260 [Source:HGNC Symbol;Acc:HGNC:13499]
ENSG00000188994	ZNF292	zinc finger protein 292 [Source:HGNC Symbol;Acc:HGNC:18410]
ENSG00000205903	ZNF316	zinc finger protein 316 [Source:HGNC Symbol;Acc:HGNC:13843]
ENSG00000171467	ZNF318	zinc finger protein 318 [Source:HGNC Symbol;Acc:HGNC:13578]
ENSG00000119725	ZNF410	zinc finger protein 410 [Source:HGNC Symbol;Acc:HGNC:20144]
ENSG00000265763	ZNF488	zinc finger protein 488 [Source:HGNC Symbol;Acc:HGNC:23535]
ENSG00000167981	ZNF597	zinc finger protein 597 [Source:HGNC Symbol;Acc:HGNC:26573]
ENSG00000175105	ZNF654	zinc finger protein 654 [Source:HGNC Symbol;Acc:HGNC:25612]
ENSG00000169957	ZNF768	zinc finger protein 768 [Source:HGNC Symbol;Acc:HGNC:26273]
ENSG00000048405	ZNF800	zinc finger protein 800 [Source:HGNC Symbol;Acc:HGNC:27267]
ENSG00000102984	ZNF821	zinc finger protein 821 [Source:HGNC Symbol;Acc:HGNC:28043]
ENSG00000273611	ZNHIT3	zinc finger, HIT-type containing 3 [Source:HGNC Symbol;Acc:HGNC:12309]
ENSG00000212643	ZRSR1	zinc finger (CCCH type), RNA-binding motif and serine/arginine rich 1 [Source:HGNC Symbol;Acc:HGNC:12456]
ENSG00000169249	ZRSR2	zinc finger (CCCH type), RNA-binding motif and serine/arginine rich 2 [Source:HGNC Symbol;Acc:HGNC:23019]
ENSG00000036549	ZZZ3	zinc finger, ZZ-type containing 3 [Source:HGNC Symbol;Acc:HGNC:24523]
