# Supplementary material for: Genes conserved in bilaterians but jointly lost with Myc during nematode evolution are enriched in cell proliferation and cell migration functions
Source: Dev Genes Evol. 2015 Jul 15;225(5):259–73. doi: 10.1007/s00427-015-0508-1 (PMC4568025; doi:10.1007/s00427-015-0508-1)
Supplement: Supplementary file 3 — (XLSX 188 kb) [file 427_2015_508_MOESM3_ESM.xlsx]

## Sheet: 971 3-WAY MAMMALIAN ORTHOLOGS
Ensembl Gene ID	Mouse Ensembl Gene ID	dN	dS	dN/dS	Rat Ensembl Gene ID	dN	dS	dN/dS	avg. dN/dS	Associated Gene Name	Description
ENSG00000082153	ENSMUSG00000051223	0	0.3564	0	ENSRNOG00000013977	0	0.3266	0	0	BZW1	basic leucine zipper and W2 domains 1 [Source:HGNC Symbol;Acc:HGNC:18380]
ENSG00000120533	ENSMUSG00000022338	0	0.0613	0	ENSRNOG00000004681	0	0.075	0	0	ENY2	enhancer of yellow 2 homolog (Drosophila) [Source:HGNC Symbol;Acc:HGNC:24449]
ENSG00000143013	ENSMUSG00000028266	0	0.1874	0	ENSRNOG00000009205	0	0.1709	0	0	LMO4	LIM domain only 4 [Source:HGNC Symbol;Acc:HGNC:6644]
ENSG00000158985	ENSMUSG00000052298	0	0.503	0	ENSRNOG00000042449	0	0.6306	0	0	CDC42SE2	CDC42 small effector 2 [Source:HGNC Symbol;Acc:HGNC:18547]
ENSG00000198060	ENSMUSG00000023307	0	0.3452	0	ENSRNOG00000017396	0	0.337	0	0	MAR5	membrane-associated ring finger (C3HC4) 5 [Source:HGNC Symbol;Acc:HGNC:26025]
ENSG00000185716	ENSMUSG00000046096	0	0.1127	0	ENSRNOG00000026107	0.0001	0.1424	0.000702247	0.000351124	C16orf52	chromosome 16 open reading frame 52 [Source:HGNC Symbol;Acc:HGNC:27087]
ENSG00000171540	ENSMUSG00000021685	0.0005	0.4763	0.00104976	ENSRNOG00000010560	0.0005	0.4613	0.00108389	0.00106683	OTP	orthopedia homeobox [Source:HGNC Symbol;Acc:HGNC:8518]
ENSG00000198324	ENSMUSG00000044134	0.2172	79.3987	0.00273556	ENSRNOG00000028206	0.2063	78.1115	0.0026411	0.00268833	FAM109A	family with sequence similarity 109, member A [Source:HGNC Symbol;Acc:HGNC:26509]
ENSG00000181852	ENSMUSG00000025373	0.0014	0.4458	0.00314042	ENSRNOG00000023456	0.0015	0.5288	0.00283661	0.00298852	RNF41	ring finger protein 41, E3 ubiquitin protein ligase [Source:HGNC Symbol;Acc:HGNC:18401]
ENSG00000206052	ENSMUSG00000073514	0.0013	0.4345	0.00299194	ENSRNOG00000038190	0.0013	0.425	0.00305882	0.00302538	DOK6	docking protein 6 [Source:HGNC Symbol;Acc:HGNC:28301]
ENSG00000116132	ENSMUSG00000026586	0.0018	0.2899	0.00620904	ENSRNOG00000003720	0.0018	0.3308	0.00544135	0.0058252	PRRX1	paired related homeobox 1 [Source:HGNC Symbol;Acc:HGNC:9142]
ENSG00000132589	ENSMUSG00000061981	0.0032	0.5667	0.00564673	ENSRNOG00000009681	0.0032	0.5302	0.00603546	0.00584109	FLOT2	flotillin 2 [Source:HGNC Symbol;Acc:HGNC:3758]
ENSG00000174010	ENSMUSG00000043929	0.0031	0.4543	0.00682368	ENSRNOG00000006515	0.0031	0.4269	0.00726165	0.00704267	KLHL15	kelch-like family member 15 [Source:HGNC Symbol;Acc:HGNC:29347]
ENSG00000171148	ENSMUSG00000048930	0.0031	0.6042	0.00513075	ENSRNOG00000008597	0.0061	0.6092	0.0100131	0.00757194	TADA3	transcriptional adaptor 3 [Source:HGNC Symbol;Acc:HGNC:19422]
ENSG00000116670	ENSMUSG00000029003	0.0086	0.7681	0.0111965	ENSRNOG00000009134	0.3763	77.7945	0.0048371	0.00801678	MAD2L2	MAD2 mitotic arrest deficient-like 2 (yeast) [Source:HGNC Symbol;Acc:HGNC:6764]
ENSG00000172137	ENSMUSG00000003657	0.0063	0.5944	0.0105989	ENSRNOG00000016977	0.0046	0.6475	0.00710425	0.00885159	CALB2	calbindin 2 [Source:HGNC Symbol;Acc:HGNC:1435]
ENSG00000187961	ENSMUSG00000078484	0.0091	1.0613	0.00857439	ENSRNOG00000020302	0.0092	0.9871	0.00932023	0.00894731	KLHL17	kelch-like family member 17 [Source:HGNC Symbol;Acc:HGNC:24023]
ENSG00000197705	ENSMUSG00000042514	0.0037	0.3801	0.00973428	ENSRNOG00000015418	0.0036	0.36	0.01	0.00986714	KLHL14	kelch-like family member 14 [Source:HGNC Symbol;Acc:HGNC:29266]
ENSG00000169840	ENSMUSG00000053129	0.0097	1.0853	0.00893762	ENSRNOG00000000952	0.0113	0.9026	0.0125194	0.0107285	GSX1	GS homeobox 1 [Source:HGNC Symbol;Acc:HGNC:20374]
ENSG00000198642	ENSMUSG00000070923	0.0058	0.4435	0.0130778	ENSRNOG00000006335	0.0037	0.418	0.00885167	0.0109647	KLHL9	kelch-like family member 9 [Source:HGNC Symbol;Acc:HGNC:18732]
ENSG00000136261	ENSMUSG00000020547	0.0043	0.4281	0.0100444	ENSRNOG00000005096	0.0055	0.414	0.013285	0.0116647	BZW2	basic leucine zipper and W2 domains 2 [Source:HGNC Symbol;Acc:HGNC:18808]
ENSG00000164332	ENSMUSG00000041231	0.0084	0.7698	0.0109119	ENSRNOG00000004477	0.0084	0.6736	0.0124703	0.0116911	UBLCP1	ubiquitin-like domain containing CTD phosphatase 1 [Source:HGNC Symbol;Acc:HGNC:28110]
ENSG00000163083	ENSMUSG00000037035	0.0112	0.9086	0.0123267	ENSRNOG00000047726	0.0103	0.8017	0.0128477	0.0125872	INHBB	inhibin, beta B [Source:HGNC Symbol;Acc:HGNC:6067]
ENSG00000159164	ENSMUSG00000038486	0.0056	0.502	0.0111554	ENSRNOG00000021182	0.0063	0.4484	0.01405	0.0126027	SV2A	synaptic vesicle glycoprotein 2A [Source:HGNC Symbol;Acc:HGNC:20566]
ENSG00000198218	ENSMUSG00000006673	0.0032	0.3284	0.00974421	ENSRNOG00000025071	0.0058	0.3506	0.0165431	0.0131436	QRICH1	glutamine-rich 1 [Source:HGNC Symbol;Acc:HGNC:24713]
ENSG00000130540	ENSMUSG00000018865	0.0088	0.6336	0.0138889	ENSRNOG00000046975	0.0088	0.7057	0.0124699	0.0131794	SULT4A1	sulfotransferase family 4A, member 1 [Source:HGNC Symbol;Acc:HGNC:14903]
ENSG00000125170	ENSMUSG00000040631	0.0066	0.5991	0.0110165	ENSRNOG00000015679	0.0079	0.5018	0.0157433	0.0133799	DOK4	docking protein 4 [Source:HGNC Symbol;Acc:HGNC:19868]
ENSG00000168779	ENSMUSG00000027833	0.0084	0.2993	0.0280655	ENSRNOG00000012478	0	0.314	0	0.0140327	SHOX2	short stature homeobox 2 [Source:HGNC Symbol;Acc:HGNC:10854]
ENSG00000165886	ENSMUSG00000025171	0.0079	0.5489	0.0143924	ENSRNOG00000013813	0.0059	0.4175	0.0141317	0.0142621	UBTD1	ubiquitin domain containing 1 [Source:HGNC Symbol;Acc:HGNC:25683]
ENSG00000175264	ENSMUSG00000027221	0.0257	1.7243	0.0149046	ENSRNOG00000007989	0.0204	1.4087	0.0144814	0.014693	CHST1	carbohydrate (keratan sulfate Gal-6) sulfotransferase 1 [Source:HGNC Symbol;Acc:HGNC:1969]
ENSG00000104960	ENSMUSG00000038502	0.0143	1.0164	0.0140693	ENSRNOG00000020358	0.0143	0.9106	0.0157039	0.0148866	PTOV1	prostate tumor overexpressed 1 [Source:HGNC Symbol;Acc:HGNC:9632]
ENSG00000119446	ENSMUSG00000026889	0.0048	0.2753	0.0174355	ENSRNOG00000006763	0.0049	0.3726	0.0131508	0.0152932	RBM18	RNA binding motif protein 18 [Source:HGNC Symbol;Acc:HGNC:28413]
ENSG00000168505	ENSMUSG00000034486	0.0074	0.5623	0.0131602	ENSRNOG00000019495	0.0098	0.5558	0.0176322	0.0153962	GBX2	gastrulation brain homeobox 2 [Source:HGNC Symbol;Acc:HGNC:4186]
ENSG00000100146	ENSMUSG00000033006	0.0064	0.5913	0.0108236	ENSRNOG00000011305	0.0111	0.5536	0.0200506	0.0154371	SOX10	SRY (sex determining region Y)-box 10 [Source:HGNC Symbol;Acc:HGNC:11190]
ENSG00000177103	ENSMUSG00000032087	0.0084	0.56	0.015	ENSRNOG00000016502	0.009	0.5658	0.0159067	0.0154533	DSCAML1	Down syndrome cell adhesion molecule like 1 [Source:HGNC Symbol;Acc:HGNC:14656]
ENSG00000158773	ENSMUSG00000026641	0.0076	0.4611	0.0164823	ENSRNOG00000004255	0.0076	0.4656	0.016323	0.0164027	USF1	upstream transcription factor 1 [Source:HGNC Symbol;Acc:HGNC:12593]
ENSG00000140632	ENSMUSG00000022536	0.0059	0.3133	0.0188318	ENSRNOG00000003065	0.005	0.3517	0.0142167	0.0165242	GLYR1	glyoxylate reductase 1 homolog (Arabidopsis) [Source:HGNC Symbol;Acc:HGNC:24434]
ENSG00000104327	ENSMUSG00000028222	0.0069	0.3654	0.0188834	ENSRNOG00000007456	0.0069	0.4378	0.0157606	0.017322	CALB1	calbindin 1, 28kDa [Source:HGNC Symbol;Acc:HGNC:1434]
ENSG00000171587	ENSMUSG00000050272	0.007	0.5146	0.0136028	ENSRNOG00000027992	0.0128	0.6005	0.0213156	0.0174592	DSCAM	Down syndrome cell adhesion molecule [Source:HGNC Symbol;Acc:HGNC:3039]
ENSG00000125398	ENSMUSG00000000567	0.0142	0.8576	0.0165578	ENSRNOG00000002607	0.0158	0.8555	0.0184687	0.0175133	SOX9	SRY (sex determining region Y)-box 9 [Source:HGNC Symbol;Acc:HGNC:11204]
ENSG00000117318	ENSMUSG00000007872	0.0148	0.7206	0.0205384	ENSRNOG00000026124	0.0112	0.7669	0.0146043	0.0175713	ID3	inhibitor of DNA binding 3, dominant negative helix-loop-helix protein [Source:HGNC Symbol;Acc:HGNC:5362]
ENSG00000124194	ENSMUSG00000017943	0.0093	0.5451	0.0170611	ENSRNOG00000008790	0.0128	0.6424	0.0199253	0.0184932	GDAP1L1	ganglioside induced differentiation associated protein 1-like 1 [Source:HGNC Symbol;Acc:HGNC:4213]
ENSG00000114315	ENSMUSG00000022528	0.0081	0.3992	0.0202906	ENSRNOG00000001720	0.0064	0.3717	0.0172182	0.0187544	HES1	hes family bHLH transcription factor 1 [Source:HGNC Symbol;Acc:HGNC:5192]
ENSG00000173153	ENSMUSG00000024955	0.0079	0.4163	0.0189767	ENSRNOG00000021139	0.0078	0.4117	0.0189458	0.0189613	ESRRA	estrogen-related receptor alpha [Source:HGNC Symbol;Acc:HGNC:3471]
ENSG00000172500	ENSMUSG00000024911	0.0124	0.5342	0.0232123	ENSRNOG00000020567	0.0088	0.5964	0.0147552	0.0189837	FIBP	fibroblast growth factor (acidic) intracellular binding protein [Source:HGNC Symbol;Acc:HGNC:3705]
ENSG00000146352	ENSMUSG00000019785	0.01	0.417	0.0239808	ENSRNOG00000012122	0.0057	0.405	0.0140741	0.0190274	CLVS2	clavesin 2 [Source:HGNC Symbol;Acc:HGNC:23046]
ENSG00000172346	ENSMUSG00000042109	0.0171	0.7812	0.0218894	ENSRNOG00000005332	0.0146	0.8957	0.0163001	0.0190948	CSDC2	cold shock domain containing C2, RNA binding [Source:HGNC Symbol;Acc:HGNC:30359]
ENSG00000104756	ENSMUSG00000034327	0.0083	0.3951	0.0210073	ENSRNOG00000012951	0.007	0.4061	0.0172371	0.0191222	KCTD9	potassium channel tetramerization domain containing 9 [Source:HGNC Symbol;Acc:HGNC:22401]
ENSG00000120658	ENSMUSG00000022012	0.0113	0.5318	0.0212486	ENSRNOG00000047817	0.0098	0.5764	0.0170021	0.0191253	ENOX1	ecto-NOX disulfide-thiol exchanger 1 [Source:HGNC Symbol;Acc:HGNC:25474]
ENSG00000099822	ENSMUSG00000020331	0.0272	1.3827	0.0196717	ENSRNOG00000008831	0.0259	1.3806	0.01876	0.0192158	HCN2	hyperpolarization activated cyclic nucleotide-gated potassium channel 2 [Source:HGNC Symbol;Acc:HGNC:4846]
ENSG00000149357	ENSMUSG00000030842	0.0028	0.3854	0.00726518	ENSRNOG00000020016	0.0114	0.3556	0.0320585	0.0196618	LAMTOR1	late endosomal/lysosomal adaptor, MAPK and MTOR activator 1 [Source:HGNC Symbol;Acc:HGNC:26068]
ENSG00000137216	ENSMUSG00000036026	0.0082	0.4203	0.0195099	ENSRNOG00000019743	0.0092	0.4629	0.0198747	0.0196923	TMEM63B	transmembrane protein 63B [Source:HGNC Symbol;Acc:HGNC:17735]
ENSG00000182040	ENSMUSG00000045288	0.0151	0.7636	0.0197748	ENSRNOG00000028456	0.0169	0.8171	0.0206829	0.0202288	USH1G	Usher syndrome 1G (autosomal recessive) [Source:HGNC Symbol;Acc:HGNC:16356]
ENSG00000115738	ENSMUSG00000020644	0.006	0.3353	0.0178944	ENSRNOG00000007237	0.0092	0.3975	0.0231447	0.0205195	ID2	inhibitor of DNA binding 2, dominant negative helix-loop-helix protein [Source:HGNC Symbol;Acc:HGNC:5361]
ENSG00000167470	ENSMUSG00000035621	0.028	1.2782	0.0219058	ENSRNOG00000015434	0.0273	1.3578	0.0201061	0.0210059	MIDN	midnolin [Source:HGNC Symbol;Acc:HGNC:16298]
ENSG00000167635	ENSMUSG00000037029	0.022	0.978	0.0224949	ENSRNOG00000006796	0.0156	0.7833	0.0199157	0.0212053	ZNF146	zinc finger protein 146 [Source:HGNC Symbol;Acc:HGNC:12931]
ENSG00000101134	ENSMUSG00000027560	0.0075	0.5557	0.0134965	ENSRNOG00000013196	0.0123	0.4247	0.0289616	0.0212291	DOK5	docking protein 5 [Source:HGNC Symbol;Acc:HGNC:16173]
ENSG00000163914	ENSMUSG00000030324	0.024	1.1858	0.0202395	ENSRNOG00000011144	0.0252	1.1102	0.0226986	0.0214691	RHO	rhodopsin [Source:HGNC Symbol;Acc:HGNC:10012]
ENSG00000020129	ENSMUSG00000028833	0.0091	0.4514	0.0201595	ENSRNOG00000011751	0.0104	0.4522	0.0229987	0.0215791	NCDN	neurochondrin [Source:HGNC Symbol;Acc:HGNC:17597]
ENSG00000180228	ENSMUSG00000002731	0.0106	0.4413	0.0240199	ENSRNOG00000011195	0.009	0.4597	0.019578	0.021799	PRKRA	protein kinase, interferon-inducible double stranded RNA dependent activator [Source:HGNC Symbol;Acc:HGNC:9438]
ENSG00000119699	ENSMUSG00000021253	0.0107	0.4546	0.0235372	ENSRNOG00000009867	0.0095	0.4718	0.0201357	0.0218364	TGFB3	transforming growth factor, beta 3 [Source:HGNC Symbol;Acc:HGNC:11769]
ENSG00000171843	ENSMUSG00000028496	0.008	0.3207	0.0249454	ENSRNOG00000011280	0.0086	0.4368	0.0196886	0.022317	MLLT3	myeloid/lymphoid or mixed-lineage leukemia (trithorax homolog, Drosophila); translocated to, 3 [Source:HGNC Symbol;Acc:HGNC:7136]
ENSG00000118526	ENSMUSG00000045680	0.0182	0.7225	0.0251903	ENSRNOG00000016700	0.0137	0.6999	0.0195742	0.0223823	TCF21	transcription factor 21 [Source:HGNC Symbol;Acc:HGNC:11632]
ENSG00000138136	ENSMUSG00000025216	0.0118	0.5697	0.0207127	ENSRNOG00000025520	0.0118	0.4685	0.0251868	0.0229497	LBX1	ladybird homeobox 1 [Source:HGNC Symbol;Acc:HGNC:16960]
ENSG00000260428	ENSMUSG00000034161	0.0209	0.9083	0.02301	ENSRNOG00000021812	0.021	0.8977	0.0233931	0.0232016	SCX	scleraxis basic helix-loop-helix transcription factor [Source:HGNC Symbol;Acc:HGNC:32322]
ENSG00000133895	ENSMUSG00000024947	0.0163	0.6462	0.0252244	ENSRNOG00000021054	0.0149	0.6961	0.021405	0.0233147	MEN1	multiple endocrine neoplasia I [Source:HGNC Symbol;Acc:HGNC:7010]
ENSG00000187147	ENSMUSG00000028677	0.0096	0.3503	0.0274051	ENSRNOG00000019236	0.0073	0.3781	0.0193071	0.0233561	RNF220	ring finger protein 220 [Source:HGNC Symbol;Acc:HGNC:25552]
ENSG00000079999	ENSMUSG00000003308	0.0299	1.2708	0.0235285	ENSRNOG00000020878	0.0292	1.2153	0.024027	0.0237777	KEAP1	kelch-like ECH-associated protein 1 [Source:HGNC Symbol;Acc:HGNC:23177]
ENSG00000043591	ENSMUSG00000035283	0.0287	1.1329	0.0253332	ENSRNOG00000017002	0.0278	1.2274	0.0226495	0.0239914	ADRB1	adrenoceptor beta 1 [Source:HGNC Symbol;Acc:HGNC:285]
ENSG00000172201	ENSMUSG00000021379	0.0077	0.533	0.0144465	ENSRNOG00000016099	0.0155	0.4618	0.0335643	0.0240054	ID4	inhibitor of DNA binding 4, dominant negative helix-loop-helix protein [Source:HGNC Symbol;Acc:HGNC:5363]
ENSG00000186231	ENSMUSG00000040387	0.0092	0.3741	0.0245924	ENSRNOG00000007441	0.0085	0.3587	0.0236967	0.0241445	KLHL32	kelch-like family member 32 [Source:HGNC Symbol;Acc:HGNC:21221]
ENSG00000122012	ENSMUSG00000051111	0.0134	0.5807	0.0230756	ENSRNOG00000018094	0.014	0.5449	0.0256928	0.0243842	SV2C	synaptic vesicle glycoprotein 2C [Source:HGNC Symbol;Acc:HGNC:30670]
ENSG00000180304	ENSMUSG00000040652	0.0025	0.0932	0.026824	ENSRNOG00000015953	0.0026	0.1183	0.021978	0.024401	OAZ2	ornithine decarboxylase antizyme 2 [Source:HGNC Symbol;Acc:HGNC:8096]
ENSG00000109089	ENSMUSG00000050910	0.031	1.1476	0.0270129	ENSRNOG00000025815	0.026	1.1877	0.021891	0.024452	CDR2L	cerebellar degeneration-related protein 2-like [Source:HGNC Symbol;Acc:HGNC:29999]
ENSG00000185052	ENSMUSG00000063873	0.0124	0.5667	0.0218811	ENSRNOG00000009480	0.0151	0.541	0.0279113	0.0248962	SLC24A3	solute carrier family 24 (sodium/potassium/calcium exchanger), member 3 [Source:HGNC Symbol;Acc:HGNC:10977]
ENSG00000205269	ENSMUSG00000087370	0.0107	0.4213	0.0253976	ENSRNOG00000031495	0.0143	0.5817	0.0245831	0.0249903	TMEM170B	transmembrane protein 170B [Source:HGNC Symbol;Acc:HGNC:34244]
ENSG00000150593	ENSMUSG00000024975	0.0146	0.5482	0.0266326	ENSRNOG00000014779	0.0146	0.6144	0.023763	0.0251978	PDCD4	programmed cell death 4 (neoplastic transformation inhibitor) [Source:HGNC Symbol;Acc:HGNC:8763]
ENSG00000137312	ENSMUSG00000059714	0.0154	0.6377	0.0241493	ENSRNOG00000000826	0.0163	0.6195	0.0263115	0.0252304	FLOT1	flotillin 1 [Source:HGNC Symbol;Acc:HGNC:3757]
ENSG00000128268	ENSMUSG00000042428	0.033	1.3928	0.0236933	ENSRNOG00000017434	0.0357	1.3118	0.0272145	0.0254539	MGAT3	mannosyl (beta-1,4-)-glycoprotein beta-1,4-N-acetylglucosaminyltransferase [Source:HGNC Symbol;Acc:HGNC:7046]
ENSG00000168246	ENSMUSG00000044949	0.014	0.4448	0.0314748	ENSRNOG00000004137	0.0135	0.6914	0.0195256	0.0255002	UBTD2	ubiquitin domain containing 2 [Source:HGNC Symbol;Acc:HGNC:24463]
ENSG00000174579	ENSMUSG00000066415	0.0048	0.1877	0.0255727	ENSRNOG00000023021	0.0073	0.2845	0.0256591	0.0256159	MSL2	male-specific lethal 2 homolog (Drosophila) [Source:HGNC Symbol;Acc:HGNC:25544]
ENSG00000163069	ENSMUSG00000029156	0.0246	1.1336	0.0217008	ENSRNOG00000002135	0.0276	0.9036	0.0305445	0.0261226	SGCB	sarcoglycan, beta (43kDa dystrophin-associated glycoprotein) [Source:HGNC Symbol;Acc:HGNC:10806]
ENSG00000197622	ENSMUSG00000046722	0.0116	0.4382	0.0264719	ENSRNOG00000021112	0.0115	0.4386	0.0262198	0.0263459	CDC42SE1	CDC42 small effector 1 [Source:HGNC Symbol;Acc:HGNC:17719]
ENSG00000171160	ENSMUSG00000049670	0.0098	0.348	0.0281609	ENSRNOG00000027156	0.0094	0.3804	0.0247108	0.0264359	MORN4	MORN repeat containing 4 [Source:HGNC Symbol;Acc:HGNC:24001]
ENSG00000134884	ENSMUSG00000040459	0.0081	0.3115	0.0260032	ENSRNOG00000024142	0.0082	0.3012	0.0272244	0.0266138	ARGLU1	arginine and glutamate rich 1 [Source:HGNC Symbol;Acc:HGNC:25482]
ENSG00000237190	ENSMUSG00000020392	0.0192	0.6866	0.0279639	ENSRNOG00000005024	0.019	0.7505	0.0253165	0.0266402	CDKN2AIPNL	CDKN2A interacting protein N-terminal like [Source:HGNC Symbol;Acc:HGNC:30545]
ENSG00000152413	ENSMUSG00000007617	0.0111	0.3996	0.0277778	ENSRNOG00000047014	0.0124	0.4861	0.0255092	0.0266435	HOMER1	homer homolog 1 (Drosophila) [Source:HGNC Symbol;Acc:HGNC:17512]
ENSG00000175221	ENSMUSG00000013833	0.0484	1.8966	0.0255194	ENSRNOG00000011315	0.0487	1.7367	0.0280417	0.0267805	MED16	mediator complex subunit 16 [Source:HGNC Symbol;Acc:HGNC:17556]
ENSG00000009307	ENSMUSG00000068823	0.0068	0.2375	0.0286316	ENSRNOG00000030302	0.0062	0.2467	0.0251317	0.0268817	CSDE1	cold shock domain containing E1, RNA-binding [Source:HGNC Symbol;Acc:HGNC:29905]
ENSG00000149257	ENSMUSG00000070436	0.0264	1.0211	0.0258545	ENSRNOG00000016831	0.0277	0.9782	0.0283173	0.0270859	SERPINH1	serpin peptidase inhibitor, clade H (heat shock protein 47), member 1, (collagen binding protein 1) [Source:HGNC Symbol;Acc:HGNC:1546]
ENSG00000105698	ENSMUSG00000058239	0.0095	0.3464	0.0274249	ENSRNOG00000021030	0.0096	0.3573	0.0268682	0.0271466	USF2	upstream transcription factor 2, c-fos interacting [Source:HGNC Symbol;Acc:HGNC:12594]
ENSG00000181027	ENSMUSG00000048920	0.03	1.0876	0.0275837	ENSRNOG00000016055	0.0329	1.196	0.0275084	0.027546	FKRP	fukutin related protein [Source:HGNC Symbol;Acc:HGNC:17997]
ENSG00000082641	ENSMUSG00000038615	0.0134	0.4248	0.0315443	ENSRNOG00000008830	0.0182	0.7423	0.0245184	0.0280313	NFE2L1	nuclear factor, erythroid 2-like 1 [Source:HGNC Symbol;Acc:HGNC:7781]
ENSG00000204950	ENSMUSG00000090291	0.0208	0.6719	0.030957	ENSRNOG00000030180	0.0209	0.7672	0.0272419	0.0290995	LRRC10B	leucine rich repeat containing 10B [Source:HGNC Symbol;Acc:HGNC:37215]
ENSG00000141013	ENSMUSG00000040220	0.044	1.563	0.028151	ENSRNOG00000026964	0.0461	1.5286	0.0301583	0.0291547	GAS8	growth arrest-specific 8 [Source:HGNC Symbol;Acc:HGNC:4166]
ENSG00000172428	ENSMUSG00000073616	0.0173	0.4848	0.0356848	ENSRNOG00000037402	0.0173	0.7157	0.0241721	0.0299285	MYEOV2	myeloma overexpressed 2 [Source:HGNC Symbol;Acc:HGNC:21314]
ENSG00000107882	ENSMUSG00000025231	0.0108	0.4012	0.0269192	ENSRNOG00000019807	0.0117	0.3524	0.0332009	0.0300601	SUFU	suppressor of fused homolog (Drosophila) [Source:HGNC Symbol;Acc:HGNC:16466]
ENSG00000134363	ENSMUSG00000021765	0.0131	0.4611	0.0284103	ENSRNOG00000011631	0.0165	0.5154	0.032014	0.0302121	FST	follistatin [Source:HGNC Symbol;Acc:HGNC:3971]
ENSG00000100433	ENSMUSG00000033854	0.0183	0.5543	0.0330146	ENSRNOG00000003813	0.0147	0.508	0.028937	0.0309758	KCNK10	potassium channel, subfamily K, member 10 [Source:HGNC Symbol;Acc:HGNC:6273]
ENSG00000137801	ENSMUSG00000040152	0.0244	0.5833	0.041831	ENSRNOG00000045829	0.0115	0.5394	0.02132	0.0315755	THBS1	thrombospondin 1 [Source:HGNC Symbol;Acc:HGNC:11785]
ENSG00000169231	ENSMUSG00000028047	0.0141	0.479	0.0294363	ENSRNOG00000020524	0.0181	0.5292	0.0342026	0.0318194	THBS3	thrombospondin 3 [Source:HGNC Symbol;Acc:HGNC:11787]
ENSG00000104613	ENSMUSG00000031864	0.022	0.6296	0.0349428	ENSRNOG00000012429	0.0189	0.638	0.0296238	0.0322833	INTS10	integrator complex subunit 10 [Source:HGNC Symbol;Acc:HGNC:25548]
ENSG00000167157	ENSMUSG00000039476	0.0365	1.1446	0.0318889	ENSRNOG00000006299	0.0399	1.2185	0.0327452	0.032317	PRRX2	paired related homeobox 2 [Source:HGNC Symbol;Acc:HGNC:21338]
ENSG00000131669	ENSMUSG00000037966	0.0499	1.4647	0.0340684	ENSRNOG00000016587	0.0473	1.5342	0.0308304	0.0324494	NINJ1	ninjurin 1 [Source:HGNC Symbol;Acc:HGNC:7824]
ENSG00000113068	ENSMUSG00000024346	0.0127	0.389	0.0326478	ENSRNOG00000018653	0.0125	0.3858	0.0324002	0.032524	PFDN1	prefoldin subunit 1 [Source:HGNC Symbol;Acc:HGNC:8866]
ENSG00000131323	ENSMUSG00000021277	0.0171	0.6326	0.0270313	ENSRNOG00000008145	0.0231	0.6012	0.0384232	0.0327272	TRAF3	TNF receptor-associated factor 3 [Source:HGNC Symbol;Acc:HGNC:12033]
ENSG00000138622	ENSMUSG00000032338	0.021	0.6076	0.0345622	ENSRNOG00000009450	0.0197	0.6283	0.0313544	0.0329583	HCN4	hyperpolarization activated cyclic nucleotide-gated potassium channel 4 [Source:HGNC Symbol;Acc:HGNC:16882]
ENSG00000103942	ENSMUSG00000025813	0.023	0.6378	0.0360615	ENSRNOG00000019297	0.0196	0.655	0.0299237	0.0329926	HOMER2	homer homolog 2 (Drosophila) [Source:HGNC Symbol;Acc:HGNC:17513]
ENSG00000087448	ENSMUSG00000040102	0.0344	1.0212	0.0336859	ENSRNOG00000001844	0.0372	1.13	0.0329204	0.0333031	KLHL42	kelch-like family member 42 [Source:HGNC Symbol;Acc:HGNC:29252]
ENSG00000146576	ENSMUSG00000039244	0.0239	0.7673	0.0311482	ENSRNOG00000024567	0.025	0.7034	0.0355417	0.0333449	C7orf26	chromosome 7 open reading frame 26 [Source:HGNC Symbol;Acc:HGNC:21702]
ENSG00000176720	ENSMUSG00000026278	0.0235	0.6757	0.0347787	ENSRNOG00000018214	0.0238	0.7334	0.0324516	0.0336152	BOK	BCL2-related ovarian killer [Source:HGNC Symbol;Acc:HGNC:1087]
ENSG00000054598	ENSMUSG00000050295	0.0222	0.6713	0.0330702	ENSRNOG00000017800	0.0246	0.7185	0.034238	0.0336541	FOXC1	forkhead box C1 [Source:HGNC Symbol;Acc:HGNC:3800]
ENSG00000176692	ENSMUSG00000046714	0.0387	1.1405	0.0339325	ENSRNOG00000047446	0.036	1.0708	0.0336197	0.0337761	FOXC2	forkhead box C2 (MFH-1, mesenchyme forkhead 1) [Source:HGNC Symbol;Acc:HGNC:3801]
ENSG00000175040	ENSMUSG00000033350	0.0244	0.7164	0.0340592	ENSRNOG00000047734	0.0264	0.7805	0.0338245	0.0339418	CHST2	carbohydrate (N-acetylglucosamine-6-O) sulfotransferase 2 [Source:HGNC Symbol;Acc:HGNC:1970]
ENSG00000099910	ENSMUSG00000022750	0.0264	0.7259	0.0363686	ENSRNOG00000001878	0.0238	0.7542	0.0315566	0.0339626	KLHL22	kelch-like family member 22 [Source:HGNC Symbol;Acc:HGNC:25888]
ENSG00000197530	ENSMUSG00000029060	0.0367	1.0954	0.0335037	ENSRNOG00000017564	0.0382	1.1008	0.034702	0.0341029	MIB2	mindbomb E3 ubiquitin protein ligase 2 [Source:HGNC Symbol;Acc:HGNC:30577]
ENSG00000116199	ENSMUSG00000033557	0.0131	0.3758	0.034859	ENSRNOG00000004337	0.0153	0.442	0.0346154	0.0347372	FAM20B	family with sequence similarity 20, member B [Source:HGNC Symbol;Acc:HGNC:23017]
ENSG00000125878	ENSMUSG00000068079	0.0245	0.6545	0.0374332	ENSRNOG00000000012	0.0205	0.6349	0.0322885	0.0348609	TCF15	transcription factor 15 (basic helix-loop-helix) [Source:HGNC Symbol;Acc:HGNC:11627]
ENSG00000197183	ENSMUSG00000061411	0.0164	0.5485	0.0298997	ENSRNOG00000010417	0.0267	0.6702	0.0398389	0.0348693	NOL4L	nucleolar protein 4-like [Source:HGNC Symbol;Acc:HGNC:16106]
ENSG00000007944	ENSMUSG00000038175	0.0199	0.6563	0.0303215	ENSRNOG00000017579	0.0189	0.4752	0.0397727	0.0350471	MYLIP	myosin regulatory light chain interacting protein [Source:HGNC Symbol;Acc:HGNC:21155]
ENSG00000125968	ENSMUSG00000042745	0.0264	0.8046	0.0328113	ENSRNOG00000021750	0.0356	0.941	0.0378321	0.0353217	ID1	inhibitor of DNA binding 1, dominant negative helix-loop-helix protein [Source:HGNC Symbol;Acc:HGNC:5360]
ENSG00000177030	ENSMUSG00000058886	0.0319	0.9071	0.035167	ENSRNOG00000017960	0.0297	0.8279	0.0358739	0.0355205	DEAF1	DEAF1 transcription factor [Source:HGNC Symbol;Acc:HGNC:14677]
ENSG00000122641	ENSMUSG00000041324	0.0165	0.4886	0.03377	ENSRNOG00000014320	0.0165	0.4379	0.0376798	0.0357249	INHBA	inhibin, beta A [Source:HGNC Symbol;Acc:HGNC:6066]
ENSG00000161013	ENSMUSG00000036620	0.0303	0.8474	0.0357564	ENSRNOG00000003235	0.0303	0.8441	0.0358962	0.0358263	MGAT4B	mannosyl (alpha-1,3-)-glycoprotein beta-1,4-N-acetylglucosaminyltransferase, isozyme B [Source:HGNC Symbol;Acc:HGNC:7048]
ENSG00000271601	ENSMUSG00000049288	0.0171	0.4241	0.0403207	ENSRNOG00000021213	0.0172	0.5432	0.0316642	0.0359924	LIX1L	Lix1 homolog (chicken) like [Source:HGNC Symbol;Acc:HGNC:28715]
ENSG00000135519	ENSMUSG00000037579	0.0183	0.5064	0.0361374	ENSRNOG00000032075	0.0193	0.5382	0.0358603	0.0359989	KCNH3	potassium voltage-gated channel, subfamily H (eag-related), member 3 [Source:HGNC Symbol;Acc:HGNC:6252]
ENSG00000175866	ENSMUSG00000025372	0.0335	1.0027	0.0334098	ENSRNOG00000004049	0.0424	1.0775	0.0393503	0.0363801	BAIAP2	BAI1-associated protein 2 [Source:HGNC Symbol;Acc:HGNC:947]
ENSG00000105664	ENSMUSG00000031849	0.0476	1.2252	0.0388508	ENSRNOG00000048472	0.0458	1.3324	0.0343741	0.0366124	COMP	cartilage oligomeric matrix protein [Source:HGNC Symbol;Acc:HGNC:2227]
ENSG00000258986	ENSMUSG00000054013	0.0312	1.0153	0.0307298	ENSRNOG00000013128	0.0392	0.8962	0.0437402	0.037235	TMEM179	transmembrane protein 179 [Source:HGNC Symbol;Acc:HGNC:20137]
ENSG00000267796	ENSMUSG00000036845	0.0242	0.6805	0.0355621	ENSRNOG00000020929	0.0278	0.7108	0.0391109	0.0373365	LIN37	lin-37 DREAM MuvB core complex component [Source:HGNC Symbol;Acc:HGNC:33234]
ENSG00000167487	ENSMUSG00000055707	0.0617	1.6705	0.036935	ENSRNOG00000020088	0.06	1.583	0.0379027	0.0374189	KLHL26	kelch-like family member 26 [Source:HGNC Symbol;Acc:HGNC:25623]
ENSG00000109680	ENSMUSG00000039178	0.0136	0.3371	0.0403441	ENSRNOG00000003003	0.0108	0.302	0.0357616	0.0380529	TBC1D19	TBC1 domain family, member 19 [Source:HGNC Symbol;Acc:HGNC:25624]
ENSG00000118579	ENSMUSG00000015804	0.0255	0.6184	0.0412354	ENSRNOG00000003592	0.023	0.638	0.0360502	0.0386428	MED28	mediator complex subunit 28 [Source:HGNC Symbol;Acc:HGNC:24628]
ENSG00000138031	ENSMUSG00000020654	0.0257	0.6218	0.0413316	ENSRNOG00000003999	0.0246	0.6831	0.0360123	0.038672	ADCY3	adenylate cyclase 3 [Source:HGNC Symbol;Acc:HGNC:234]
ENSG00000119715	ENSMUSG00000021255	0.032	0.7144	0.0447928	ENSRNOG00000010259	0.0197	0.6036	0.0326375	0.0387152	ESRRB	estrogen-related receptor beta [Source:HGNC Symbol;Acc:HGNC:3473]
ENSG00000138685	ENSMUSG00000037225	0.0237	0.4643	0.0510446	ENSRNOG00000017392	0.0147	0.5552	0.0264769	0.0387608	FGF2	fibroblast growth factor 2 (basic) [Source:HGNC Symbol;Acc:HGNC:3676]
ENSG00000091640	ENSMUSG00000018287	0.0134	0.4388	0.0305378	ENSRNOG00000004246	0.0179	0.3733	0.0479507	0.0392443	SPAG7	sperm associated antigen 7 [Source:HGNC Symbol;Acc:HGNC:11216]
ENSG00000187775	ENSMUSG00000033987	0.0434	0.9902	0.0438295	ENSRNOG00000003028	0.0368	1.0581	0.0347793	0.0393044	DNAH17	dynein, axonemal, heavy chain 17 [Source:HGNC Symbol;Acc:HGNC:2946]
ENSG00000187866	ENSMUSG00000074922	0.011	0.3364	0.0326992	ENSRNOG00000051051	0.0141	0.3033	0.0464886	0.0395939	FAM122A	family with sequence similarity 122A [Source:HGNC Symbol;Acc:HGNC:23490]
ENSG00000105404	ENSMUSG00000003380	0.0253	0.5393	0.0469127	ENSRNOG00000020233	0.0233	0.7191	0.0324016	0.0396571	RABAC1	Rab acceptor 1 (prenylated) [Source:HGNC Symbol;Acc:HGNC:9794]
ENSG00000164588	ENSMUSG00000021730	0.0183	0.5097	0.0359035	ENSRNOG00000011522	0.0194	0.4466	0.0434393	0.0396714	HCN1	hyperpolarization activated cyclic nucleotide-gated potassium channel 1 [Source:HGNC Symbol;Acc:HGNC:4845]
ENSG00000082482	ENSMUSG00000037624	0.0178	0.4938	0.036047	ENSRNOG00000002653	0.0214	0.4911	0.0435756	0.0398113	KCNK2	potassium channel, subfamily K, member 2 [Source:HGNC Symbol;Acc:HGNC:6277]
ENSG00000152382	ENSMUSG00000026563	0.0213	0.4692	0.0453964	ENSRNOG00000003816	0.0156	0.4557	0.034233	0.0398147	TADA1	transcriptional adaptor 1 [Source:HGNC Symbol;Acc:HGNC:30631]
ENSG00000196482	ENSMUSG00000026610	0.0168	0.3866	0.0434558	ENSRNOG00000002593	0.0169	0.465	0.0363441	0.0398999	ESRRG	estrogen-related receptor gamma [Source:HGNC Symbol;Acc:HGNC:3474]
ENSG00000164758	ENSMUSG00000038622	0.0223	0.4776	0.0466918	ENSRNOG00000004844	0.0209	0.6265	0.0333599	0.0400259	MED30	mediator complex subunit 30 [Source:HGNC Symbol;Acc:HGNC:23032]
ENSG00000113578	ENSMUSG00000036585	0.02	0.4676	0.0427716	ENSRNOG00000013867	0.0205	0.5484	0.0373815	0.0400765	FGF1	fibroblast growth factor 1 (acidic) [Source:HGNC Symbol;Acc:HGNC:3665]
ENSG00000185269	ENSMUSG00000042988	0.042	1.0769	0.0390008	ENSRNOG00000036680	0.042	1.0102	0.0415759	0.0402884	NOTUM	notum pectinacetylesterase homolog (Drosophila) [Source:HGNC Symbol;Acc:HGNC:27106]
ENSG00000153006	ENSMUSG00000021716	0.0473	0.9661	0.0489597	ENSRNOG00000047506	0.0445	1.3811	0.0322207	0.0405902	SREK1IP1	SREK1-interacting protein 1 [Source:HGNC Symbol;Acc:HGNC:26716]
ENSG00000095380	ENSMUSG00000028334	0.024	0.6138	0.0391007	ENSRNOG00000008945	0.0227	0.5333	0.0425652	0.0408329	NANS	N-acetylneuraminic acid synthase [Source:HGNC Symbol;Acc:HGNC:19237]
ENSG00000164944	ENSMUSG00000040720	0.0201	0.4519	0.0444789	ENSRNOG00000014664	0.0183	0.4885	0.0374616	0.0409702	KIAA1429	KIAA1429 [Source:HGNC Symbol;Acc:HGNC:24500]
ENSG00000100982	ENSMUSG00000039849	0.0217	0.5123	0.042358	ENSRNOG00000016870	0.0198	0.4997	0.0396238	0.0409909	PCIF1	PDX1 C-terminal inhibiting factor 1 [Source:HGNC Symbol;Acc:HGNC:16200]
ENSG00000130675	ENSMUSG00000001566	0.0503	1.1677	0.0430761	ENSRNOG00000046959	0.0459	1.1633	0.0394567	0.0412664	MNX1	motor neuron and pancreas homeobox 1 [Source:HGNC Symbol;Acc:HGNC:4979]
ENSG00000179151	ENSMUSG00000038957	0.0205	0.4555	0.0450055	ENSRNOG00000019579	0.0189	0.4985	0.0379137	0.0414596	EDC3	enhancer of mRNA decapping 3 [Source:HGNC Symbol;Acc:HGNC:26114]
ENSG00000104973	ENSMUSG00000002968	0.0331	0.6693	0.0494547	ENSRNOG00000020363	0.0241	0.7106	0.033915	0.0416848	MED25	mediator complex subunit 25 [Source:HGNC Symbol;Acc:HGNC:28845]
ENSG00000164713	ENSMUSG00000047843	0.0332	0.6739	0.0492655	ENSRNOG00000001009	0.0364	1.0595	0.0343558	0.0418106	BRI3	brain protein I3 [Source:HGNC Symbol;Acc:HGNC:1109]
ENSG00000111962	ENSMUSG00000047712	0.0189	0.4758	0.0397226	ENSRNOG00000016381	0.0211	0.4763	0.0442998	0.0420112	UST	uronyl-2-sulfotransferase [Source:HGNC Symbol;Acc:HGNC:17223]
ENSG00000182050	ENSMUSG00000019888	0.0265	0.5955	0.0445004	ENSRNOG00000004149	0.0212	0.5357	0.0395744	0.0420374	MGAT4C	MGAT4 family, member C [Source:HGNC Symbol;Acc:HGNC:30871]
ENSG00000135605	ENSMUSG00000029217	0.0228	0.5276	0.0432146	ENSRNOG00000002278	0.0231	0.5625	0.0410667	0.0421406	TEC	tec protein tyrosine kinase [Source:HGNC Symbol;Acc:HGNC:11719]
ENSG00000149474	ENSMUSG00000027425	0.0258	0.6027	0.0428074	ENSRNOG00000007160	0.0238	0.5711	0.041674	0.0422407	CSRP2BP	CSRP2 binding protein [Source:HGNC Symbol;Acc:HGNC:15904]
ENSG00000071073	ENSMUSG00000026110	0.0319	0.7075	0.0450883	ENSRNOG00000018276	0.0266	0.6734	0.039501	0.0422947	MGAT4A	mannosyl (alpha-1,3-)-glycoprotein beta-1,4-N-acetylglucosaminyltransferase, isozyme A [Source:HGNC Symbol;Acc:HGNC:7047]
ENSG00000135951	ENSMUSG00000060771	0.0226	0.5429	0.0416283	ENSRNOG00000018376	0.0241	0.5439	0.0443096	0.042969	TSGA10	testis specific, 10 [Source:HGNC Symbol;Acc:HGNC:14927]
ENSG00000092969	ENSMUSG00000039239	0.0211	0.5174	0.0407808	ENSRNOG00000002418	0.024	0.5277	0.0454804	0.0431306	TGFB2	transforming growth factor, beta 2 [Source:HGNC Symbol;Acc:HGNC:11768]
ENSG00000177182	ENSMUSG00000041216	0.0185	0.4686	0.0394793	ENSRNOG00000006919	0.0202	0.4285	0.0471412	0.0433102	CLVS1	clavesin 1 [Source:HGNC Symbol;Acc:HGNC:23139]
ENSG00000008838	ENSMUSG00000017210	0.0269	0.6293	0.0427459	ENSRNOG00000008711	0.0262	0.5937	0.04413	0.043438	MED24	mediator complex subunit 24 [Source:HGNC Symbol;Acc:HGNC:22963]
ENSG00000185633	ENSMUSG00000040280	0.0252	0.6375	0.0395294	ENSRNOG00000031851	0.0309	0.6483	0.0476631	0.0435963	NDUFA4L2	NADH dehydrogenase (ubiquinone) 1 alpha subcomplex, 4-like 2 [Source:HGNC Symbol;Acc:HGNC:29836]
ENSG00000181523	ENSMUSG00000005043	0.0557	1.1777	0.0472956	ENSRNOG00000049552	0.0548	1.369	0.0400292	0.0436624	SGSH	N-sulfoglucosamine sulfohydrolase [Source:HGNC Symbol;Acc:HGNC:10818]
ENSG00000051128	ENSMUSG00000003573	0.0564	1.2201	0.0462257	ENSRNOG00000020229	0.0501	1.2141	0.0412651	0.0437454	HOMER3	homer homolog 3 (Drosophila) [Source:HGNC Symbol;Acc:HGNC:17514]
ENSG00000160191	ENSMUSG00000041119	0.0334	0.803	0.041594	ENSRNOG00000001174	0.0415	0.9041	0.045902	0.043748	PDE9A	phosphodiesterase 9A [Source:HGNC Symbol;Acc:HGNC:8795]
ENSG00000168495	ENSMUSG00000000776	0.0296	0.6685	0.0442782	ENSRNOG00000010028	0.028	0.6451	0.0434041	0.0438412	POLR3D	polymerase (RNA) III (DNA directed) polypeptide D, 44kDa [Source:HGNC Symbol;Acc:HGNC:1080]
ENSG00000162032	ENSMUSG00000024160	0.0536	1.2538	0.04275	ENSRNOG00000015300	0.0573	1.2594	0.0454979	0.0441239	SPSB3	splA/ryanodine receptor domain and SOCS box containing 3 [Source:HGNC Symbol;Acc:HGNC:30629]
ENSG00000130193	ENSMUSG00000056665	0.0637	1.6164	0.0394086	ENSRNOG00000005929	0.0675	1.3773	0.0490089	0.0442087	THEM6	thioesterase superfamily member 6 [Source:HGNC Symbol;Acc:HGNC:29656]
ENSG00000187678	ENSMUSG00000024427	0.032	0.6928	0.0461894	ENSRNOG00000013851	0.0302	0.7147	0.0422555	0.0442224	SPRY4	sprouty homolog 4 (Drosophila) [Source:HGNC Symbol;Acc:HGNC:15533]
ENSG00000137103	ENSMUSG00000078716	0.0184	0.4815	0.0382139	ENSRNOG00000015664	0.0259	0.5104	0.0507445	0.0444792	TMEM8B	transmembrane protein 8B [Source:HGNC Symbol;Acc:HGNC:21427]
ENSG00000138698	ENSMUSG00000028149	0.0242	0.4654	0.0519983	ENSRNOG00000015987	0.0182	0.487	0.0373717	0.044685	RAP1GDS1	RAP1, GTP-GDP dissociation stimulator 1 [Source:HGNC Symbol;Acc:HGNC:9859]
ENSG00000180535	ENSMUSG00000052271	0.0846	1.9171	0.0441292	ENSRNOG00000025164	0.0925	1.9773	0.046781	0.0454551	BHLHA15	basic helix-loop-helix family, member a15 [Source:HGNC Symbol;Acc:HGNC:22265]
ENSG00000131507	ENSMUSG00000024425	0.0129	0.2591	0.0497877	ENSRNOG00000013562	0.0111	0.2685	0.0413408	0.0455643	NDFIP1	Nedd4 family interacting protein 1 [Source:HGNC Symbol;Acc:HGNC:17592]
ENSG00000019144	ENSMUSG00000048537	0.0269	0.5609	0.0479586	ENSRNOG00000026985	0.0243	0.5628	0.043177	0.0455678	PHLDB1	pleckstrin homology-like domain, family B, member 1 [Source:HGNC Symbol;Acc:HGNC:23697]
ENSG00000126950	ENSMUSG00000033578	0.0143	0.2916	0.0490398	ENSRNOG00000001506	0.0114	0.2691	0.0423634	0.0457016	TMEM35	transmembrane protein 35 [Source:HGNC Symbol;Acc:HGNC:25864]
ENSG00000127990	ENSMUSG00000004631	0.0262	0.434	0.0603687	ENSRNOG00000046905	0.0152	0.4705	0.0323061	0.0463374	SGCE	sarcoglycan, epsilon [Source:HGNC Symbol;Acc:HGNC:10808]
ENSG00000124104	ENSMUSG00000050373	0.0324	0.5935	0.0545914	ENSRNOG00000015181	0.0223	0.5744	0.0388231	0.0467073	SNX21	sorting nexin family member 21 [Source:HGNC Symbol;Acc:HGNC:16154]
ENSG00000047410	ENSMUSG00000006005	0.0291	0.6048	0.0481151	ENSRNOG00000002394	0.0277	0.6015	0.0460515	0.0470833	TPR	translocated promoter region, nuclear basket protein [Source:HGNC Symbol;Acc:HGNC:12017]
ENSG00000197771	ENSMUSG00000048170	0.0354	0.7149	0.0495174	ENSRNOG00000020394	0.0309	0.6906	0.0447437	0.0471306	MCMBP	minichromosome maintenance complex binding protein [Source:HGNC Symbol;Acc:HGNC:25782]
ENSG00000075426	ENSMUSG00000029135	0.023	0.5832	0.0394376	ENSRNOG00000047255	0.0353	0.6427	0.0549245	0.0471811	FOSL2	FOS-like antigen 2 [Source:HGNC Symbol;Acc:HGNC:3798]
ENSG00000149926	ENSMUSG00000058966	0.0387	0.8627	0.0448592	ENSRNOG00000019914	0.0405	0.8108	0.0499507	0.0474049	FAM57B	family with sequence similarity 57, member B [Source:HGNC Symbol;Acc:HGNC:25295]
ENSG00000143507	ENSMUSG00000039384	0.016	0.3431	0.0466336	ENSRNOG00000004003	0.0191	0.3921	0.0487121	0.0476728	DUSP10	dual specificity phosphatase 10 [Source:HGNC Symbol;Acc:HGNC:3065]
ENSG00000181690	ENSMUSG00000003282	0.0212	0.4067	0.0521269	ENSRNOG00000008846	0.0181	0.4142	0.0436987	0.0479128	PLAG1	pleiomorphic adenoma gene 1 [Source:HGNC Symbol;Acc:HGNC:9045]
ENSG00000005513	ENSMUSG00000024176	0.076	1.6219	0.0468586	ENSRNOG00000018841	0.0782	1.5939	0.049062	0.0479603	SOX8	SRY (sex determining region Y)-box 8 [Source:HGNC Symbol;Acc:HGNC:11203]
ENSG00000186765	ENSMUSG00000025380	0.048	0.9297	0.0516296	ENSRNOG00000036700	0.0441	0.9749	0.0452354	0.0484325	FSCN2	fascin actin-bundling protein 2, retinal [Source:HGNC Symbol;Acc:HGNC:3960]
ENSG00000164603	ENSMUSG00000042742	0.0261	0.4641	0.0562379	ENSRNOG00000007224	0.0183	0.4414	0.041459	0.0488484	C7orf60	chromosome 7 open reading frame 60 [Source:HGNC Symbol;Acc:HGNC:26475]
ENSG00000143630	ENSMUSG00000028051	0.0235	0.5087	0.0461962	ENSRNOG00000020444	0.0257	0.488	0.0526639	0.0494301	HCN3	hyperpolarization activated cyclic nucleotide-gated potassium channel 3 [Source:HGNC Symbol;Acc:HGNC:19183]
ENSG00000129038	ENSMUSG00000032334	0.0393	0.781	0.0503201	ENSRNOG00000008680	0.0422	0.8588	0.0491383	0.0497292	LOXL1	lysyl oxidase-like 1 [Source:HGNC Symbol;Acc:HGNC:6665]
ENSG00000109501	ENSMUSG00000039474	0.0615	1.2739	0.0482769	ENSRNOG00000005108	0.0645	1.2493	0.0516289	0.0499529	WFS1	Wolfram syndrome 1 (wolframin) [Source:HGNC Symbol;Acc:HGNC:12762]
ENSG00000137478	ENSMUSG00000030691	0.0163	0.3407	0.0478427	ENSRNOG00000019319	0.0186	0.3532	0.0526614	0.050252	FCHSD2	FCH and double SH3 domains 2 [Source:HGNC Symbol;Acc:HGNC:29114]
ENSG00000198612	ENSMUSG00000034432	0.0233	0.3962	0.0588087	ENSRNOG00000019635	0.0211	0.5001	0.0421916	0.0505001	COPS8	COP9 signalosome subunit 8 [Source:HGNC Symbol;Acc:HGNC:24335]
ENSG00000105879	ENSMUSG00000020659	0.0128	0.2443	0.0523946	ENSRNOG00000007253	0.0119	0.2424	0.0490924	0.0507435	CBLL1	Cbl proto-oncogene-like 1, E3 ubiquitin protein ligase [Source:HGNC Symbol;Acc:HGNC:21225]
ENSG00000164941	ENSMUSG00000040738	0.0211	0.4272	0.0493914	ENSRNOG00000008124	0.0273	0.5231	0.0521889	0.0507901	INTS8	integrator complex subunit 8 [Source:HGNC Symbol;Acc:HGNC:26048]
ENSG00000164458	ENSMUSG00000062327	0.0395	0.8107	0.0487233	ENSRNOG00000012229	0.0374	0.7048	0.0530647	0.050894	T	T, brachyury homolog (mouse) [Source:HGNC Symbol;Acc:HGNC:11515]
ENSG00000126775	ENSMUSG00000037526	0.034	0.6409	0.0530504	ENSRNOG00000011873	0.0392	0.8039	0.0487623	0.0509063	ATG14	autophagy related 14 [Source:HGNC Symbol;Acc:HGNC:19962]
ENSG00000124120	ENSMUSG00000017679	0.0289	0.5637	0.0512684	ENSRNOG00000009076	0.0335	0.6607	0.0507038	0.0509861	TTPAL	tocopherol (alpha) transfer protein-like [Source:HGNC Symbol;Acc:HGNC:16114]
ENSG00000204217	ENSMUSG00000067336	0.0165	0.3336	0.0494604	ENSRNOG00000022196	0.0192	0.3653	0.0525595	0.05101	BMPR2	bone morphogenetic protein receptor, type II (serine/threonine kinase) [Source:HGNC Symbol;Acc:HGNC:1078]
ENSG00000088826	ENSMUSG00000027333	0.0292	0.5006	0.05833	ENSRNOG00000021255	0.0202	0.4579	0.0441144	0.0512222	SMOX	spermine oxidase [Source:HGNC Symbol;Acc:HGNC:15862]
ENSG00000152219	ENSMUSG00000027122	0.0356	0.6044	0.0589014	ENSRNOG00000004891	0.0301	0.6897	0.0436422	0.0512718	ARL14EP	ADP-ribosylation factor-like 14 effector protein [Source:HGNC Symbol;Acc:HGNC:26798]
ENSG00000162434	ENSMUSG00000028530	0.0245	0.494	0.0495951	ENSRNOG00000011157	0.026	0.4896	0.0531046	0.0513499	JAK1	Janus kinase 1 [Source:HGNC Symbol;Acc:HGNC:6190]
ENSG00000151617	ENSMUSG00000031616	0.0413	0.7981	0.0517479	ENSRNOG00000012721	0.0387	0.7525	0.0514286	0.0515882	EDNRA	endothelin receptor type A [Source:HGNC Symbol;Acc:HGNC:3179]
ENSG00000170540	ENSMUSG00000030654	0.0172	0.3249	0.0529394	ENSRNOG00000017751	0.015	0.2983	0.0502849	0.0516122	ARL6IP1	ADP-ribosylation factor-like 6 interacting protein 1 [Source:HGNC Symbol;Acc:HGNC:697]
ENSG00000024862	ENSMUSG00000059554	0.0347	0.73	0.0475342	ENSRNOG00000012885	0.0423	0.7569	0.0558859	0.05171	CCDC28A	coiled-coil domain containing 28A [Source:HGNC Symbol;Acc:HGNC:21098]
ENSG00000173868	ENSMUSG00000050860	0.0625	1.194	0.0523451	ENSRNOG00000005569	0.0548	1.0486	0.0522602	0.0523026	PHOSPHO1	phosphatase, orphan 1 [Source:HGNC Symbol;Acc:HGNC:16815]
ENSG00000075035	ENSMUSG00000063430	0.0362	0.9066	0.0399294	ENSRNOG00000000705	0.0873	1.3357	0.065359	0.0526442	WSCD2	WSC domain containing 2 [Source:HGNC Symbol;Acc:HGNC:29117]
ENSG00000278311	ENSMUSG00000020530	0.017	0.2916	0.058299	ENSRNOG00000027860	0.0124	0.2605	0.0476008	0.0529499	GGNBP2	gametogenetin binding protein 2 [Source:HGNC Symbol;Acc:HGNC:19357]
ENSG00000126603	ENSMUSG00000014303	0.0324	0.602	0.0538206	ENSRNOG00000004766	0.0303	0.5805	0.0521964	0.0530085	GLIS2	GLIS family zinc finger 2 [Source:HGNC Symbol;Acc:HGNC:29450]
ENSG00000010671	ENSMUSG00000031264	0.0075	0.4256	0.0176222	ENSRNOG00000011331	0.0503	0.5675	0.0886344	0.0531283	BTK	Bruton agammaglobulinemia tyrosine kinase [Source:HGNC Symbol;Acc:HGNC:1133]
ENSG00000124302	ENSMUSG00000060402	0.0622	1.2307	0.0505403	ENSRNOG00000022919	0.0627	1.1241	0.055778	0.0531591	CHST8	carbohydrate (N-acetylgalactosamine 4-0) sulfotransferase 8 [Source:HGNC Symbol;Acc:HGNC:15993]
ENSG00000136840	ENSMUSG00000079442	0.0535	1.0626	0.0503482	ENSRNOG00000048870	0.0594	1.0584	0.0561224	0.0532353	ST6GALNAC4	ST6 (alpha-N-acetyl-neuraminyl-2,3-beta-galactosyl-1,3)-N-acetylgalactosaminide alpha-2,6-sialyltransferase 4 [Source:HGNC Symbol;Acc:HGNC:17846]
ENSG00000204120	ENSMUSG00000048000	0.0257	0.3861	0.0665631	ENSRNOG00000023577	0.0126	0.3135	0.0401914	0.0533772	GIGYF2	GRB10 interacting GYF protein 2 [Source:HGNC Symbol;Acc:HGNC:11960]
ENSG00000157538	ENSMUSG00000022898	0.0439	0.7717	0.0568874	ENSRNOG00000001681	0.0424	0.8389	0.0505424	0.0537149	DSCR3	Down syndrome critical region gene 3 [Source:HGNC Symbol;Acc:HGNC:3044]
ENSG00000204356	ENSMUSG00000024369	0.0316	0.5781	0.0546618	ENSRNOG00000000420	0.0327	0.6087	0.053721	0.0541914	NELFE	negative elongation factor complex member E [Source:HGNC Symbol;Acc:HGNC:13974]
ENSG00000113263	ENSMUSG00000020395	0.0307	0.5338	0.0575122	ENSRNOG00000006860	0.0291	0.5694	0.0511064	0.0543093	ITK	IL2-inducible T-cell kinase [Source:HGNC Symbol;Acc:HGNC:6171]
ENSG00000140090	ENSMUSG00000041771	0.029	0.5121	0.0566296	ENSRNOG00000006729	0.0254	0.4819	0.052708	0.0546688	SLC24A4	solute carrier family 24 (sodium/potassium/calcium exchanger), member 4 [Source:HGNC Symbol;Acc:HGNC:10978]
ENSG00000221988	ENSMUSG00000015474	0.0303	0.5081	0.0596339	ENSRNOG00000000435	0.0273	0.5439	0.0501931	0.0549135	PPT2	palmitoyl-protein thioesterase 2 [Source:HGNC Symbol;Acc:HGNC:9326]
ENSG00000168209	ENSMUSG00000020108	0.0367	0.6887	0.0532888	ENSRNOG00000000577	0.0368	0.6504	0.0565806	0.0549347	DDIT4	DNA-damage-inducible transcript 4 [Source:HGNC Symbol;Acc:HGNC:24944]
ENSG00000132017	ENSMUSG00000037103	0.0476	0.8414	0.0565724	ENSRNOG00000006551	0.0461	0.8628	0.0534307	0.0550015	DCAF15	DDB1 and CUL4 associated factor 15 [Source:HGNC Symbol;Acc:HGNC:25095]
ENSG00000002822	ENSMUSG00000029554	0.1036	1.7095	0.0606025	ENSRNOG00000001265	0.0885	1.784	0.0496076	0.0551051	MAD1L1	MAD1 mitotic arrest deficient-like 1 (yeast) [Source:HGNC Symbol;Acc:HGNC:6762]
ENSG00000089280	ENSMUSG00000030795	0.0224	0.4039	0.0554593	ENSRNOG00000023360	0.0233	0.4247	0.0548623	0.0551608	FUS	FUS RNA binding protein [Source:HGNC Symbol;Acc:HGNC:4010]
ENSG00000013293	ENSMUSG00000069072	0.0156	0.4283	0.0364231	ENSRNOG00000028097	0.0351	0.4745	0.0739726	0.0551978	SLC7A14	solute carrier family 7, member 14 [Source:HGNC Symbol;Acc:HGNC:29326]
ENSG00000134852	ENSMUSG00000029238	0.0207	0.3939	0.0525514	ENSRNOG00000002175	0.0243	0.4191	0.0579814	0.0552664	CLOCK	clock circadian regulator [Source:HGNC Symbol;Acc:HGNC:2082]
ENSG00000204569	ENSMUSG00000039220	0.0233	0.5142	0.0453131	ENSRNOG00000000803	0.038	0.5816	0.065337	0.0553251	PPP1R10	protein phosphatase 1, regulatory subunit 10 [Source:HGNC Symbol;Acc:HGNC:9284]
ENSG00000111269	ENSMUSG00000032652	0.0275	0.462	0.0595238	ENSRNOG00000007115	0.0269	0.5241	0.0513261	0.0554249	CREBL2	cAMP responsive element binding protein-like 2 [Source:HGNC Symbol;Acc:HGNC:2350]
ENSG00000130940	ENSMUSG00000028977	0.0456	0.7532	0.0605417	ENSRNOG00000013474	0.0427	0.8476	0.0503775	0.0554596	CASZ1	castor zinc finger 1 [Source:HGNC Symbol;Acc:HGNC:26002]
ENSG00000170075	ENSMUSG00000026424	0.0474	0.922	0.05141	ENSRNOG00000006237	0.0444	0.7444	0.0596454	0.0555277	GPR37L1	G protein-coupled receptor 37 like 1 [Source:HGNC Symbol;Acc:HGNC:14923]
ENSG00000203727	ENSMUSG00000060487	0.0479	0.7309	0.0655356	ENSRNOG00000023549	0.0399	0.8668	0.0460314	0.0557835	SAMD5	sterile alpha motif domain containing 5 [Source:HGNC Symbol;Acc:HGNC:21180]
ENSG00000096968	ENSMUSG00000024789	0.0308	0.5091	0.0604989	ENSRNOG00000015547	0.0267	0.5228	0.0510712	0.055785	JAK2	Janus kinase 2 [Source:HGNC Symbol;Acc:HGNC:6192]
ENSG00000148730	ENSMUSG00000020091	0.0228	0.3678	0.0619902	ENSRNOG00000000555	0.0225	0.4359	0.0516173	0.0568038	EIF4EBP2	eukaryotic translation initiation factor 4E binding protein 2 [Source:HGNC Symbol;Acc:HGNC:3289]
ENSG00000130382	ENSMUSG00000024212	0.0552	0.9788	0.0563956	ENSRNOG00000048736	0.0559	0.9762	0.0572629	0.0568292	MLLT1	myeloid/lymphoid or mixed-lineage leukemia (trithorax homolog, Drosophila); translocated to, 1 [Source:HGNC Symbol;Acc:HGNC:7134]
ENSG00000105329	ENSMUSG00000002603	0.0518	0.9266	0.0559033	ENSRNOG00000020652	0.0505	0.8609	0.0586595	0.0572814	TGFB1	transforming growth factor, beta 1 [Source:HGNC Symbol;Acc:HGNC:11766]
ENSG00000129595	ENSMUSG00000024376	0.035	0.5735	0.0610288	ENSRNOG00000026050	0.0343	0.6402	0.053577	0.0573029	EPB41L4A	erythrocyte membrane protein band 4.1 like 4A [Source:HGNC Symbol;Acc:HGNC:13278]
ENSG00000147408	ENSMUSG00000036356	0.0433	0.7964	0.0543697	ENSRNOG00000013024	0.0453	0.7429	0.0609773	0.0576735	CSGALNACT1	chondroitin sulfate N-acetylgalactosaminyltransferase 1 [Source:HGNC Symbol;Acc:HGNC:24290]
ENSG00000182973	ENSMUSG00000056167	0.0249	0.5733	0.0434328	ENSRNOG00000010334	0.0424	0.5868	0.0722563	0.0578445	CNOT10	CCR4-NOT transcription complex, subunit 10 [Source:HGNC Symbol;Acc:HGNC:23817]
ENSG00000186340	ENSMUSG00000023885	0.0609	1.0315	0.0590402	ENSRNOG00000010529	0.0627	1.0986	0.0570726	0.0580564	THBS2	thrombospondin 2 [Source:HGNC Symbol;Acc:HGNC:11786]
ENSG00000130590	ENSMUSG00000038605	0.0352	0.5413	0.0650286	ENSRNOG00000036719	0.0302	0.5901	0.0511778	0.0581032	SAMD10	sterile alpha motif domain containing 10 [Source:HGNC Symbol;Acc:HGNC:16129]
ENSG00000124721	ENSMUSG00000033826	0.0435	0.92	0.0472826	ENSRNOG00000000542	0.0786	1.1388	0.06902	0.0581513	DNAH8	dynein, axonemal, heavy chain 8 [Source:HGNC Symbol;Acc:HGNC:2952]
ENSG00000140522	ENSMUSG00000039194	0.0464	0.7264	0.0638767	ENSRNOG00000016897	0.046	0.8707	0.0528311	0.0583539	RLBP1	retinaldehyde binding protein 1 [Source:HGNC Symbol;Acc:HGNC:10024]
ENSG00000138738	ENSMUSG00000029913	0.034	0.621	0.0547504	ENSRNOG00000023679	0.0428	0.6847	0.0625091	0.0586298	PRDM5	PR domain containing 5 [Source:HGNC Symbol;Acc:HGNC:9349]
ENSG00000126003	ENSMUSG00000051413	0.0067	0.2894	0.0231513	ENSRNOG00000010086	0.0453	0.4723	0.0959136	0.0595325	PLAGL2	pleiomorphic adenoma gene-like 2 [Source:HGNC Symbol;Acc:HGNC:9047]
ENSG00000111726	ENSMUSG00000030282	0.0345	0.514	0.0671206	ENSRNOG00000013816	0.0327	0.6222	0.0525554	0.059838	CMAS	cytidine monophosphate N-acetylneuraminic acid synthetase [Source:HGNC Symbol;Acc:HGNC:18290]
ENSG00000162069	ENSMUSG00000043782	0.097	1.673	0.0579797	ENSRNOG00000003457	0.0836	1.3508	0.0618893	0.0599345	CCDC64B	coiled-coil domain containing 64B [Source:HGNC Symbol;Acc:HGNC:33584]
ENSG00000135686	ENSMUSG00000031828	0.0643	0.9999	0.0643064	ENSRNOG00000016422	0.0623	1.1212	0.0555655	0.0599359	KLHL36	kelch-like family member 36 [Source:HGNC Symbol;Acc:HGNC:17844]
ENSG00000138867	ENSMUSG00000033416	0.0528	0.5991	0.0881322	ENSRNOG00000049952	0.0208	0.6512	0.031941	0.0600366	GUCD1	guanylyl cyclase domain containing 1 [Source:HGNC Symbol;Acc:HGNC:14237]
ENSG00000118523	ENSMUSG00000019997	0.0432	0.6987	0.0618291	ENSRNOG00000015036	0.0405	0.6896	0.0587297	0.0602794	CTGF	connective tissue growth factor [Source:HGNC Symbol;Acc:HGNC:2500]
ENSG00000135127	ENSMUSG00000041609	0.0402	0.5542	0.072537	ENSRNOG00000001145	0.0276	0.5706	0.0483701	0.0604536	CCDC64	coiled-coil domain containing 64 [Source:HGNC Symbol;Acc:HGNC:28095]
ENSG00000102984	ENSMUSG00000031728	0.0255	0.4066	0.0627152	ENSRNOG00000000262	0.0243	0.4106	0.0591817	0.0609484	ZNF821	zinc finger protein 821 [Source:HGNC Symbol;Acc:HGNC:28043]
ENSG00000164463	ENSMUSG00000048249	0.0277	0.4682	0.0591628	ENSRNOG00000020769	0.0259	0.4119	0.0628793	0.061021	CREBRF	CREB3 regulatory factor [Source:HGNC Symbol;Acc:HGNC:24050]
ENSG00000116147	ENSMUSG00000015829	0.0334	0.5191	0.0643421	ENSRNOG00000002468	0.0315	0.5375	0.0586047	0.0614734	TNR	tenascin R [Source:HGNC Symbol;Acc:HGNC:11953]
ENSG00000070404	ENSMUSG00000020325	0.0879	1.5286	0.0575036	ENSRNOG00000009311	0.0875	1.3273	0.0659233	0.0617135	FSTL3	follistatin-like 3 (secreted glycoprotein) [Source:HGNC Symbol;Acc:HGNC:3973]
ENSG00000170876	ENSMUSG00000030095	0.036	0.6368	0.0565327	ENSRNOG00000007519	0.0443	0.6605	0.0670704	0.0618015	TMEM43	transmembrane protein 43 [Source:HGNC Symbol;Acc:HGNC:28472]
ENSG00000166173	ENSMUSG00000034839	0.0472	0.7837	0.0602271	ENSRNOG00000012438	0.0505	0.7892	0.0639888	0.062108	LARP6	La ribonucleoprotein domain family, member 6 [Source:HGNC Symbol;Acc:HGNC:24012]
ENSG00000182831	ENSMUSG00000022507	0.0069	0.0932	0.0740343	ENSRNOG00000002545	0.0068	0.1351	0.0503331	0.0621837	C16orf72	chromosome 16 open reading frame 72 [Source:HGNC Symbol;Acc:HGNC:30103]
ENSG00000124257	ENSMUSG00000039873	0.0497	0.8062	0.0616472	ENSRNOG00000015797	0.0513	0.8143	0.0629989	0.0623231	NEURL2	neuralized E3 ubiquitin protein ligase 2 [Source:HGNC Symbol;Acc:HGNC:16156]
ENSG00000113296	ENSMUSG00000021702	0.0393	0.5722	0.0686823	ENSRNOG00000012471	0.0352	0.6242	0.0563922	0.0625372	THBS4	thrombospondin 4 [Source:HGNC Symbol;Acc:HGNC:11788]
ENSG00000215474	ENSMUSG00000091519	0.049	0.799	0.0613267	ENSRNOG00000018006	0.0541	0.8338	0.0648837	0.0631052	SKOR2	SKI family transcriptional corepressor 2 [Source:HGNC Symbol;Acc:HGNC:32695]
ENSG00000142871	ENSMUSG00000028195	0.0359	0.5473	0.0655947	ENSRNOG00000014350	0.0345	0.5655	0.061008	0.0633013	CYR61	cysteine-rich, angiogenic inducer, 61 [Source:HGNC Symbol;Acc:HGNC:2654]
ENSG00000145721	ENSMUSG00000047786	0.0251	0.3942	0.0636733	ENSRNOG00000012988	0.0288	0.4549	0.0633106	0.0634919	LIX1	Lix1 homolog (chicken) [Source:HGNC Symbol;Acc:HGNC:18581]
ENSG00000053900	ENSMUSG00000029176	0.0351	0.5363	0.0654484	ENSRNOG00000004130	0.0341	0.5469	0.0623514	0.0638999	ANAPC4	anaphase promoting complex subunit 4 [Source:HGNC Symbol;Acc:HGNC:19990]
ENSG00000157259	ENSMUSG00000007415	0.0291	0.4837	0.0601613	ENSRNOG00000008613	0.0273	0.395	0.0691139	0.0646376	GATAD1	GATA zinc finger domain containing 1 [Source:HGNC Symbol;Acc:HGNC:29941]
ENSG00000089053	ENSMUSG00000029472	0.0272	0.3874	0.0702117	ENSRNOG00000001316	0.0266	0.4476	0.0594281	0.0648199	ANAPC5	anaphase promoting complex subunit 5 [Source:HGNC Symbol;Acc:HGNC:15713]
ENSG00000112320	ENSMUSG00000038248	0.0228	0.3593	0.0634567	ENSRNOG00000000316	0.0227	0.3416	0.066452	0.0649544	SOBP	sine oculis binding protein homolog (Drosophila) [Source:HGNC Symbol;Acc:HGNC:29256]
ENSG00000184232	ENSMUSG00000032014	0.0662	1.0263	0.0645036	ENSRNOG00000009243	0.0696	1.0565	0.0658779	0.0651907	OAF	OAF homolog (Drosophila) [Source:HGNC Symbol;Acc:HGNC:28752]
ENSG00000185085	ENSMUSG00000071652	0.0257	0.3916	0.0656282	ENSRNOG00000026005	0.0257	0.3965	0.0648172	0.0652227	INTS5	integrator complex subunit 5 [Source:HGNC Symbol;Acc:HGNC:29352]
ENSG00000122863	ENSMUSG00000057337	0.0641	1.0426	0.0614809	ENSRNOG00000000572	0.0635	0.9199	0.0690292	0.0652551	CHST3	carbohydrate (chondroitin 6) sulfotransferase 3 [Source:HGNC Symbol;Acc:HGNC:1971]
ENSG00000198954	ENSMUSG00000036955	0.0434	0.7225	0.0600692	ENSRNOG00000000395	0.0497	0.7032	0.0706769	0.0653731	KIAA1279	KIAA1279 [Source:HGNC Symbol;Acc:HGNC:23419]
ENSG00000112530	ENSMUSG00000037196	0.0369	0.4576	0.0806381	ENSRNOG00000017122	0.0274	0.5425	0.0505069	0.0655725	PACRG	PARK2 co-regulated [Source:HGNC Symbol;Acc:HGNC:19152]
ENSG00000164626	ENSMUSG00000023243	0.056	0.9069	0.0617488	ENSRNOG00000047005	0.0647	0.9298	0.0695849	0.0656668	KCNK5	potassium channel, subfamily K, member 5 [Source:HGNC Symbol;Acc:HGNC:6280]
ENSG00000166170	ENSMUSG00000049792	0.049	0.8718	0.0562056	ENSRNOG00000011527	0.0512	0.6812	0.0751615	0.0656835	BAG5	BCL2-associated athanogene 5 [Source:HGNC Symbol;Acc:HGNC:941]
ENSG00000112977	ENSMUSG00000039168	0.03	0.6229	0.0481618	ENSRNOG00000010747	0.0494	0.5917	0.0834883	0.065825	DAP	death-associated protein [Source:HGNC Symbol;Acc:HGNC:2672]
ENSG00000107521	ENSMUSG00000025188	0.1025	0.8096	0.126606	ENSRNOG00000045838	0.4194	78.0529	0.00537328	0.0659895	HPS1	Hermansky-Pudlak syndrome 1 [Source:HGNC Symbol;Acc:HGNC:5163]
ENSG00000177947	ENSMUSG00000025482	0.0308	0.5427	0.0567533	ENSRNOG00000012858	0.0369	0.4898	0.0753369	0.0660451	ODF3	outer dense fiber of sperm tails 3 [Source:HGNC Symbol;Acc:HGNC:19905]
ENSG00000146433	ENSMUSG00000038141	0.048	0.7547	0.0636014	ENSRNOG00000018158	0.0388	0.5586	0.0694594	0.0665304	TMEM181	transmembrane protein 181 [Source:HGNC Symbol;Acc:HGNC:20958]
ENSG00000168434	ENSMUSG00000034951	0.037	0.5566	0.066475	ENSRNOG00000018751	0.0424	0.627	0.0676236	0.0670493	COG7	component of oligomeric golgi complex 7 [Source:HGNC Symbol;Acc:HGNC:18622]
ENSG00000141750	ENSMUSG00000017400	0.0301	0.4754	0.0633151	ENSRNOG00000004805	0.0372	0.5235	0.0710602	0.0671876	STAC2	SH3 and cysteine rich domain 2 [Source:HGNC Symbol;Acc:HGNC:23990]
ENSG00000180613	ENSMUSG00000035946	0.0554	0.7957	0.0696242	ENSRNOG00000002266	0.0529	0.8122	0.0651317	0.067378	GSX2	GS homeobox 2 [Source:HGNC Symbol;Acc:HGNC:24959]
ENSG00000170345	ENSMUSG00000021250	0.0467	0.5394	0.0865777	ENSRNOG00000008015	0.027	0.5565	0.0485175	0.0675476	FOS	FBJ murine osteosarcoma viral oncogene homolog [Source:HGNC Symbol;Acc:HGNC:3796]
ENSG00000169105	ENSMUSG00000074916	0.0345	0.5455	0.0632447	ENSRNOG00000045997	0.0415	0.5585	0.0743062	0.0687755	CHST14	carbohydrate (N-acetylgalactosamine 4-0) sulfotransferase 14 [Source:HGNC Symbol;Acc:HGNC:24464]
ENSG00000124743	ENSMUSG00000044938	0.0394	0.6018	0.0654703	ENSRNOG00000006224	0.0418	0.5767	0.0724814	0.0689758	KLHL31	kelch-like family member 31 [Source:HGNC Symbol;Acc:HGNC:21353]
ENSG00000165675	ENSMUSG00000031109	0.0291	0.3814	0.0762979	ENSRNOG00000030622	0.0231	0.3707	0.0623145	0.0693062	ENOX2	ecto-NOX disulfide-thiol exchanger 2 [Source:HGNC Symbol;Acc:HGNC:2259]
ENSG00000146830	ENSMUSG00000029714	0.0412	0.5809	0.0709244	ENSRNOG00000001410	0.0379	0.5583	0.0678846	0.0694045	GIGYF1	GRB10 interacting GYF protein 1 [Source:HGNC Symbol;Acc:HGNC:9126]
ENSG00000120253	ENSMUSG00000040034	0.0312	0.4909	0.0635567	ENSRNOG00000049505	0.0349	0.4609	0.0757214	0.0696391	NUP43	nucleoporin 43kDa [Source:HGNC Symbol;Acc:HGNC:21182]
ENSG00000063046	ENSMUSG00000058655	0.0299	0.3797	0.0787464	ENSRNOG00000010103	0.0217	0.3583	0.0605638	0.0696551	EIF4B	eukaryotic translation initiation factor 4B [Source:HGNC Symbol;Acc:HGNC:3285]
ENSG00000132424	ENSMUSG00000028248	0.0329	0.4358	0.0754933	ENSRNOG00000008782	0.0282	0.4393	0.064193	0.0698432	PNISR	PNN-interacting serine/arginine-rich protein [Source:HGNC Symbol;Acc:HGNC:21222]
ENSG00000134013	ENSMUSG00000034205	0.067	0.9128	0.0734005	ENSRNOG00000016758	0.0589	0.8873	0.0663812	0.0698908	LOXL2	lysyl oxidase-like 2 [Source:HGNC Symbol;Acc:HGNC:6666]
ENSG00000074964	ENSMUSG00000040964	0.0414	0.7938	0.0521542	ENSRNOG00000050636	0.0819	0.9313	0.0879416	0.0700479	ARHGEF10L	Rho guanine nucleotide exchange factor (GEF) 10-like [Source:HGNC Symbol;Acc:HGNC:25540]
ENSG00000146457	ENSMUSG00000060475	0.0175	0.2266	0.0772286	ENSRNOG00000019091	0.0149	0.2356	0.0632428	0.0702357	WTAP	Wilms tumor 1 associated protein [Source:HGNC Symbol;Acc:HGNC:16846]
ENSG00000114744	ENSMUSG00000036513	0.0334	0.4899	0.0681772	ENSRNOG00000043386	0.038	0.5251	0.0723672	0.0702722	COMMD2	COMM domain containing 2 [Source:HGNC Symbol;Acc:HGNC:24993]
ENSG00000179431	ENSMUSG00000075012	0.0512	0.6895	0.0742567	ENSRNOG00000005347	0.0474	0.7146	0.0663308	0.0702938	FJX1	four jointed box 1 (Drosophila) [Source:HGNC Symbol;Acc:HGNC:17166]
ENSG00000129993	ENSMUSG00000006362	0.0689	1.034	0.0666344	ENSRNOG00000014723	0.0692	0.9328	0.0741852	0.0704098	CBFA2T3	core-binding factor, runt domain, alpha subunit 2; translocated to, 3 [Source:HGNC Symbol;Acc:HGNC:1537]
ENSG00000258429	ENSMUSG00000078931	0.1671	2.1253	0.0786242	ENSRNOG00000022303	0.1668	2.6123	0.0638518	0.071238	PDF	peptide deformylase (mitochondrial) [Source:HGNC Symbol;Acc:HGNC:30012]
ENSG00000105639	ENSMUSG00000031805	0.0897	1.3438	0.066751	ENSRNOG00000018669	0.097	1.2681	0.0764924	0.0716217	JAK3	Janus kinase 3 [Source:HGNC Symbol;Acc:HGNC:6193]
ENSG00000125740	ENSMUSG00000003545	0.0299	0.41	0.0729268	ENSRNOG00000046667	0.0284	0.4019	0.0706643	0.0717956	FOSB	FBJ murine osteosarcoma viral oncogene homolog B [Source:HGNC Symbol;Acc:HGNC:3797]
ENSG00000006576	ENSMUSG00000039987	0.0311	0.442	0.070362	ENSRNOG00000013517	0.0367	0.4995	0.0734735	0.0719177	PHTF2	putative homeodomain transcription factor 2 [Source:HGNC Symbol;Acc:HGNC:13411]
ENSG00000175445	ENSMUSG00000015568	0.0388	0.5086	0.0762878	ENSRNOG00000012181	0.0389	0.5736	0.0678173	0.0720526	LPL	lipoprotein lipase [Source:HGNC Symbol;Acc:HGNC:6677]
ENSG00000105656	ENSMUSG00000070002	0.0973	1.2955	0.0751061	ENSRNOG00000019824	0.0957	1.3781	0.0694434	0.0722748	ELL	elongation factor RNA polymerase II [Source:HGNC Symbol;Acc:HGNC:23114]
ENSG00000101040	ENSMUSG00000039671	0.0442	0.5827	0.0758538	ENSRNOG00000019154	0.0436	0.6346	0.0687047	0.0722792	ZMYND8	zinc finger, MYND-type containing 8 [Source:HGNC Symbol;Acc:HGNC:9397]
ENSG00000173093	ENSMUSG00000043036	0.1619	2.0424	0.0792695	ENSRNOG00000034266	0.2829	4.3241	0.065424	0.0723468	CCDC63	coiled-coil domain containing 63 [Source:HGNC Symbol;Acc:HGNC:26669]
ENSG00000122707	ENSMUSG00000028476	0.0337	0.5289	0.0637171	ENSRNOG00000014863	0.0435	0.5348	0.0813388	0.072528	RECK	reversion-inducing-cysteine-rich protein with kazal motifs [Source:HGNC Symbol;Acc:HGNC:11345]
ENSG00000115318	ENSMUSG00000000693	0.0388	0.5266	0.0736802	ENSRNOG00000007638	0.0384	0.5359	0.0716552	0.0726677	LOXL3	lysyl oxidase-like 3 [Source:HGNC Symbol;Acc:HGNC:13869]
ENSG00000176595	ENSMUSG00000055675	0.0962	1.2724	0.0756052	ENSRNOG00000012333	0.0961	1.3673	0.0702845	0.0729448	KBTBD11	kelch repeat and BTB (POZ) domain containing 11 [Source:HGNC Symbol;Acc:HGNC:29104]
ENSG00000175592	ENSMUSG00000024912	0.057	0.8013	0.0711344	ENSRNOG00000020552	0.0608	0.8126	0.0748216	0.072978	FOSL1	FOS-like antigen 1 [Source:HGNC Symbol;Acc:HGNC:13718]
ENSG00000155636	ENSMUSG00000042369	0.0485	0.5716	0.0848495	ENSRNOG00000010595	0.0386	0.6316	0.0611146	0.0729821	RBM45	RNA binding motif protein 45 [Source:HGNC Symbol;Acc:HGNC:24468]
ENSG00000105705	ENSMUSG00000011306	0.0538	0.7285	0.0738504	ENSRNOG00000020510	0.056	0.7705	0.0726801	0.0732652	SUGP1	SURP and G patch domain containing 1 [Source:HGNC Symbol;Acc:HGNC:18643]
ENSG00000058453	ENSMUSG00000040860	0.0939	1.2297	0.0763601	ENSRNOG00000008334	0.0897	1.2701	0.0706244	0.0734922	CROCC	ciliary rootlet coiled-coil, rootletin [Source:HGNC Symbol;Acc:HGNC:21299]
ENSG00000127191	ENSMUSG00000026942	0.0676	0.9165	0.0737589	ENSRNOG00000006238	0.0656	0.8917	0.0735673	0.0736631	TRAF2	TNF receptor-associated factor 2 [Source:HGNC Symbol;Acc:HGNC:12032]
ENSG00000128274	ENSMUSG00000047878	0.1212	1.3432	0.0902323	ENSRNOG00000009736	0.1023	1.772	0.0577314	0.0739818	A4GALT	alpha 1,4-galactosyltransferase [Source:HGNC Symbol;Acc:HGNC:18149]
ENSG00000125686	ENSMUSG00000018160	0.0258	0.3595	0.0717663	ENSRNOG00000005606	0.0263	0.3447	0.0762982	0.0740323	MED1	mediator complex subunit 1 [Source:HGNC Symbol;Acc:HGNC:9234]
ENSG00000186106	ENSMUSG00000048307	0.0589	0.7407	0.0795194	ENSRNOG00000025504	0.0537	0.781	0.068758	0.0741387	ANKRD46	ankyrin repeat domain 46 [Source:HGNC Symbol;Acc:HGNC:27229]
ENSG00000145979	ENSMUSG00000021368	0.048	0.689	0.0696662	ENSRNOG00000014019	0.0493	0.6254	0.0788295	0.0742479	TBC1D7	TBC1 domain family, member 7 [Source:HGNC Symbol;Acc:HGNC:21066]
ENSG00000083099	ENSMUSG00000045854	0.0566	0.875	0.0646857	ENSRNOG00000043105	0.0593	0.7033	0.0843168	0.0745013	LYRM2	LYR motif containing 2 [Source:HGNC Symbol;Acc:HGNC:25229]
ENSG00000030304	ENSMUSG00000057280	0.0341	0.514	0.0663424	ENSRNOG00000033567	0.0406	0.4895	0.0829418	0.0746421	MUSK	muscle, skeletal, receptor tyrosine kinase [Source:HGNC Symbol;Acc:HGNC:7525]
ENSG00000131196	ENSMUSG00000033016	0.0835	0.9778	0.0853958	ENSRNOG00000017146	0.078	1.1967	0.0651792	0.0752875	NFATC1	nuclear factor of activated T-cells, cytoplasmic, calcineurin-dependent 1 [Source:HGNC Symbol;Acc:HGNC:7775]
ENSG00000116793	ENSMUSG00000058388	0.0369	0.4122	0.0895197	ENSRNOG00000019785	0.0258	0.4176	0.0617816	0.0756506	PHTF1	putative homeodomain transcription factor 1 [Source:HGNC Symbol;Acc:HGNC:8939]
ENSG00000143178	ENSMUSG00000026572	0.0401	0.4021	0.0997264	ENSRNOG00000002979	0.0353	0.6822	0.0517444	0.0757354	TBX19	T-box 19 [Source:HGNC Symbol;Acc:HGNC:11596]
ENSG00000169957	ENSMUSG00000047371	0.0426	0.5249	0.0811583	ENSRNOG00000029490	0.0363	0.5158	0.0703761	0.0757672	ZNF768	zinc finger protein 768 [Source:HGNC Symbol;Acc:HGNC:26273]
ENSG00000164900	ENSMUSG00000067724	0.0363	0.4649	0.0780813	ENSRNOG00000013369	0.0357	0.4845	0.0736842	0.0758828	GBX1	gastrulation brain homeobox 1 [Source:HGNC Symbol;Acc:HGNC:4185]
ENSG00000000003	ENSMUSG00000067377	0.0399	0.5368	0.0743294	ENSRNOG00000003786	0.0379	0.4844	0.0782411	0.0762852	TSPAN6	tetraspanin 6 [Source:HGNC Symbol;Acc:HGNC:11858]
ENSG00000147130	ENSMUSG00000031310	0.0215	0.273	0.0787546	ENSRNOG00000003707	0.0209	0.2777	0.0752611	0.0770078	ZMYM3	zinc finger, MYM-type 3 [Source:HGNC Symbol;Acc:HGNC:13054]
ENSG00000140365	ENSMUSG00000032299	0.0432	0.6264	0.0689655	ENSRNOG00000018671	0.0547	0.6408	0.085362	0.0771638	COMMD4	COMM domain containing 4 [Source:HGNC Symbol;Acc:HGNC:26027]
ENSG00000135632	ENSMUSG00000033706	0.0519	0.5086	0.102045	ENSRNOG00000015589	0.0259	0.4935	0.0524823	0.0772635	SMYD5	SMYD family member 5 [Source:HGNC Symbol;Acc:HGNC:16258]
ENSG00000006611	ENSMUSG00000030838	0.0397	0.4946	0.0802669	ENSRNOG00000021149	0.0504	0.6684	0.0754039	0.0778354	USH1C	Usher syndrome 1C (autosomal recessive, severe) [Source:HGNC Symbol;Acc:HGNC:12597]
ENSG00000173889	ENSMUSG00000037652	0.0319	0.3755	0.0849534	ENSRNOG00000009491	0.029	0.4098	0.0707662	0.0778598	PHC3	polyhomeotic homolog 3 (Drosophila) [Source:HGNC Symbol;Acc:HGNC:15682]
ENSG00000145358	ENSMUSG00000046818	0.0343	0.3851	0.0890678	ENSRNOG00000010047	0.0343	0.5118	0.0670184	0.0780431	DDIT4L	DNA-damage-inducible transcript 4-like [Source:HGNC Symbol;Acc:HGNC:30555]
ENSG00000148481	ENSMUSG00000026767	0.0205	0.2838	0.072234	ENSRNOG00000016955	0.0238	0.2814	0.0845771	0.0784055	FAM188A	family with sequence similarity 188, member A [Source:HGNC Symbol;Acc:HGNC:23578]
ENSG00000158545	ENSMUSG00000017478	0.0491	0.6231	0.0787996	ENSRNOG00000028501	0.049	0.625	0.0784	0.0785998	ZC3H18	zinc finger CCCH-type containing 18 [Source:HGNC Symbol;Acc:HGNC:25091]
ENSG00000090013	ENSMUSG00000040466	0.0389	0.472	0.0824153	ENSRNOG00000024410	0.0416	0.5538	0.0751174	0.0787663	BLVRB	biliverdin reductase B (flavin reductase (NADPH)) [Source:HGNC Symbol;Acc:HGNC:1063]
ENSG00000119661	ENSMUSG00000042523	0.0363	0.4617	0.0786225	ENSRNOG00000042333	0.0344	0.4351	0.0790623	0.0788424	DNAL1	dynein, axonemal, light chain 1 [Source:HGNC Symbol;Acc:HGNC:23247]
ENSG00000146463	ENSMUSG00000042446	0.0259	0.3161	0.0819361	ENSRNOG00000012397	0.0271	0.354	0.0765537	0.0792449	ZMYM4	zinc finger, MYM-type 4 [Source:HGNC Symbol;Acc:HGNC:13055]
ENSG00000078699	ENSMUSG00000038533	0.0345	0.4717	0.0731397	ENSRNOG00000016352	0.0409	0.4789	0.0854041	0.0792719	CBFA2T2	core-binding factor, runt domain, alpha subunit 2; translocated to, 2 [Source:HGNC Symbol;Acc:HGNC:1536]
ENSG00000147119	ENSMUSG00000037347	0.0704	0.9628	0.0731201	ENSRNOG00000004258	0.071	0.8214	0.0864378	0.0797789	CHST7	carbohydrate (N-acetylglucosamine 6-O) sulfotransferase 7 [Source:HGNC Symbol;Acc:HGNC:13817]
ENSG00000008382	ENSMUSG00000003199	0.0822	1.1478	0.0716153	ENSRNOG00000048282	0.0983	1.1169	0.0880115	0.0798134	MPND	MPN domain containing [Source:HGNC Symbol;Acc:HGNC:25934]
ENSG00000170322	ENSMUSG00000042185	0.0321	0.4123	0.0778559	ENSRNOG00000008278	0.0333	0.4066	0.0818987	0.0798773	NFRKB	nuclear factor related to kappaB binding protein [Source:HGNC Symbol;Acc:HGNC:7802]
ENSG00000156136	ENSMUSG00000029366	0.0352	0.5391	0.065294	ENSRNOG00000003296	0.0395	0.4166	0.0948152	0.0800546	DCK	deoxycytidine kinase [Source:HGNC Symbol;Acc:HGNC:2704]
ENSG00000183960	ENSMUSG00000035580	0.0422	0.5253	0.080335	ENSRNOG00000012711	0.0434	0.5402	0.0803406	0.0803378	KCNH8	potassium voltage-gated channel, subfamily H (eag-related), member 8 [Source:HGNC Symbol;Acc:HGNC:18864]
ENSG00000153060	ENSMUSG00000039179	0.0886	1.0684	0.0829277	ENSRNOG00000002571	0.0892	1.1453	0.0778835	0.0804056	TEKT5	tektin 5 [Source:HGNC Symbol;Acc:HGNC:26554]
ENSG00000102178	ENSMUSG00000015290	0.0523	0.6906	0.0757312	ENSRNOG00000037250	0.0616	0.7223	0.0852831	0.0805072	UBL4A	ubiquitin-like 4A [Source:HGNC Symbol;Acc:HGNC:12505]
ENSG00000090432	ENSMUSG00000041241	0.0512	0.6621	0.0773297	ENSRNOG00000016010	0.0502	0.5991	0.0837924	0.080561	MUL1	mitochondrial E3 ubiquitin protein ligase 1 [Source:HGNC Symbol;Acc:HGNC:25762]
ENSG00000120942	ENSMUSG00000047719	0.037	0.471	0.0785563	ENSRNOG00000009575	0.0401	0.4851	0.0826634	0.0806098	UBIAD1	UbiA prenyltransferase domain containing 1 [Source:HGNC Symbol;Acc:HGNC:30791]
ENSG00000109705	ENSMUSG00000049691	0.0754	0.8665	0.0870167	ENSRNOG00000049884	0.0728	0.9784	0.0744072	0.080712	NKX3-2	NK3 homeobox 2 [Source:HGNC Symbol;Acc:HGNC:951]
ENSG00000136699	ENSMUSG00000005899	0.0542	0.6475	0.0837066	ENSRNOG00000001875	0.0488	0.6253	0.0780425	0.0808746	SMPD4	sphingomyelin phosphodiesterase 4, neutral membrane (neutral sphingomyelinase-3) [Source:HGNC Symbol;Acc:HGNC:32949]
ENSG00000160746	ENSMUSG00000037949	0.0462	0.6696	0.0689964	ENSRNOG00000000219	0.062	0.6673	0.0929117	0.0809541	ANO10	anoctamin 10 [Source:HGNC Symbol;Acc:HGNC:25519]
ENSG00000121741	ENSMUSG00000021945	0.0184	0.3198	0.057536	ENSRNOG00000008734	0.0439	0.4199	0.104549	0.0810423	ZMYM2	zinc finger, MYM-type 2 [Source:HGNC Symbol;Acc:HGNC:12989]
ENSG00000204463	ENSMUSG00000024392	0.0294	0.3721	0.079011	ENSRNOG00000000851	0.0317	0.3814	0.0831148	0.0810629	BAG6	BCL2-associated athanogene 6 [Source:HGNC Symbol;Acc:HGNC:13919]
ENSG00000101096	ENSMUSG00000027544	0.0504	0.5891	0.0855542	ENSRNOG00000012175	0.0489	0.6376	0.0766939	0.081124	NFATC2	nuclear factor of activated T-cells, cytoplasmic, calcineurin-dependent 2 [Source:HGNC Symbol;Acc:HGNC:7776]
ENSG00000171595	ENSMUSG00000034706	0.0825	1.0574	0.0780216	ENSRNOG00000024523	0.0832	0.9838	0.08457	0.0812958	DNAI2	dynein, axonemal, intermediate chain 2 [Source:HGNC Symbol;Acc:HGNC:18744]
ENSG00000198952	ENSMUSG00000001415	0.0386	0.4685	0.0823906	ENSRNOG00000019590	0.0389	0.4847	0.0802558	0.0813232	SMG5	SMG5 nonsense mediated mRNA decay factor [Source:HGNC Symbol;Acc:HGNC:24644]
ENSG00000013374	ENSMUSG00000028954	0.0703	0.83	0.0846988	ENSRNOG00000009282	0.0701	0.8966	0.0781843	0.0814415	NUB1	negative regulator of ubiquitin-like proteins 1 [Source:HGNC Symbol;Acc:HGNC:17623]
ENSG00000124818	ENSMUSG00000043972	0.0222	0.3908	0.0568066	ENSRNOG00000012689	0.0509	0.4798	0.106086	0.0814462	OPN5	opsin 5 [Source:HGNC Symbol;Acc:HGNC:19992]
ENSG00000003096	ENSMUSG00000036782	0.035	0.3968	0.0882056	ENSRNOG00000014029	0.032	0.4251	0.0752764	0.081741	KLHL13	kelch-like family member 13 [Source:HGNC Symbol;Acc:HGNC:22931]
ENSG00000159625	ENSMUSG00000031786	0.0875	1.0563	0.0828363	ENSRNOG00000025860	0.0851	1.0494	0.081094	0.0819651	DRC7	dynein regulatory complex subunit 7 [Source:HGNC Symbol;Acc:HGNC:25289]
ENSG00000167208	ENSMUSG00000031662	0.1174	1.5148	0.077502	ENSRNOG00000014202	0.1329	1.526	0.0870904	0.0822962	SNX20	sorting nexin 20 [Source:HGNC Symbol;Acc:HGNC:30390]
ENSG00000008394	ENSMUSG00000008540	0.0962	1.0273	0.0936435	ENSRNOG00000007743	0.0939	1.3037	0.0720258	0.0828347	MGST1	microsomal glutathione S-transferase 1 [Source:HGNC Symbol;Acc:HGNC:7061]
ENSG00000107560	ENSMUSG00000040022	0.043	0.4769	0.0901657	ENSRNOG00000009523	0.033	0.4367	0.0755668	0.0828662	RAB11FIP2	RAB11 family interacting protein 2 (class I) [Source:HGNC Symbol;Acc:HGNC:29152]
ENSG00000139154	ENSMUSG00000030232	0.0329	0.5008	0.0656949	ENSRNOG00000008929	0.0418	0.4144	0.100869	0.0832818	AEBP2	AE binding protein 2 [Source:HGNC Symbol;Acc:HGNC:24051]
ENSG00000181061	ENSMUSG00000038412	0.0705	0.7946	0.0887239	ENSRNOG00000019428	0.0777	0.9959	0.0780199	0.0833719	HIGD1A	HIG1 hypoxia inducible domain family, member 1A [Source:HGNC Symbol;Acc:HGNC:29527]
ENSG00000123144	ENSMUSG00000041203	0.0266	0.3163	0.0840974	ENSRNOG00000003863	0.0297	0.353	0.084136	0.0841167	C19orf43	chromosome 19 open reading frame 43 [Source:HGNC Symbol;Acc:HGNC:28424]
ENSG00000134323	ENSMUSG00000037169	0.08	1.0032	0.0797448	ENSRNOG00000006308	0.0772	0.8581	0.0899662	0.0848555	MYCN	v-myc avian myelocytomatosis viral oncogene neuroblastoma derived homolog [Source:HGNC Symbol;Acc:HGNC:7559]
ENSG00000101746	ENSMUSG00000041923	0.0462	0.4617	0.100065	ENSRNOG00000014775	0.0328	0.4699	0.0698021	0.0849335	NOL4	nucleolar protein 4 [Source:HGNC Symbol;Acc:HGNC:7870]
ENSG00000006453	ENSMUSG00000038859	0.0635	0.764	0.0831152	ENSRNOG00000001007	0.0712	0.8179	0.0870522	0.0850837	BAIAP2L1	BAI1-associated protein 2-like 1 [Source:HGNC Symbol;Acc:HGNC:21649]
ENSG00000117069	ENSMUSG00000039037	0.0462	0.4609	0.100239	ENSRNOG00000049676	0.0308	0.4396	0.0700637	0.0851512	ST6GALNAC5	ST6 (alpha-N-acetyl-neuraminyl-2,3-beta-galactosyl-1,3)-N-acetylgalactosaminide alpha-2,6-sialyltransferase 5 [Source:HGNC Symbol;Acc:HGNC:19342]
ENSG00000115998	ENSMUSG00000046679	0.0414	0.4818	0.0859278	ENSRNOG00000017380	0.0371	0.4379	0.0847225	0.0853252	C2orf42	chromosome 2 open reading frame 42 [Source:HGNC Symbol;Acc:HGNC:26056]
ENSG00000196187	ENSMUSG00000026519	0.0544	0.6669	0.0815714	ENSRNOG00000003310	0.0661	0.7417	0.0891196	0.0853455	TMEM63A	transmembrane protein 63A [Source:HGNC Symbol;Acc:HGNC:29118]
ENSG00000128298	ENSMUSG00000018126	0.0525	0.7226	0.0726543	ENSRNOG00000012215	0.0995	1.0121	0.0983104	0.0854824	BAIAP2L2	BAI1-associated protein 2-like 2 [Source:HGNC Symbol;Acc:HGNC:26203]
ENSG00000138764	ENSMUSG00000029385	0.0553	0.6448	0.085763	ENSRNOG00000002089	0.0522	0.6102	0.0855457	0.0856544	CCNG2	cyclin G2 [Source:HGNC Symbol;Acc:HGNC:1593]
ENSG00000136715	ENSMUSG00000024260	0.0335	0.4207	0.0796292	ENSRNOG00000016773	0.0455	0.4929	0.0923108	0.08597	SAP130	Sin3A-associated protein, 130kDa [Source:HGNC Symbol;Acc:HGNC:29813]
ENSG00000180423	ENSMUSG00000027243	0.0475	0.4796	0.0990409	ENSRNOG00000043204	0.0343	0.4701	0.0729632	0.086002	HARBI1	harbinger transposase derived 1 [Source:HGNC Symbol;Acc:HGNC:26522]
ENSG00000151023	ENSMUSG00000026679	0.07	0.9376	0.0746587	ENSRNOG00000018631	0.0869	0.8853	0.0981588	0.0864088	ENKUR	enkurin, TRPC channel interacting protein [Source:HGNC Symbol;Acc:HGNC:28388]
ENSG00000179598	ENSMUSG00000043648	0.0982	1.1283	0.0870336	ENSRNOG00000021657	0.1011	1.1728	0.086204	0.0866188	PLD6	phospholipase D family, member 6 [Source:HGNC Symbol;Acc:HGNC:30447]
ENSG00000010361	ENSMUSG00000011658	0.0762	0.9507	0.0801515	ENSRNOG00000020429	0.0782	0.8313	0.0940695	0.0871105	FUZ	fuzzy planar cell polarity protein [Source:HGNC Symbol;Acc:HGNC:26219]
ENSG00000139324	ENSMUSG00000036676	0.0517	0.6279	0.082338	ENSRNOG00000006749	0.0509	0.5538	0.0919104	0.0871242	TMTC3	transmembrane and tetratricopeptide repeat containing 3 [Source:HGNC Symbol;Acc:HGNC:26899]
ENSG00000166596	ENSMUSG00000020904	0.0511	0.5828	0.0876802	ENSRNOG00000037718	0.0522	0.5987	0.0871889	0.0874345	CFAP52	cilia and flagella associated protein 52 [Source:HGNC Symbol;Acc:HGNC:16053]
ENSG00000179085	ENSMUSG00000042737	0.0551	0.6436	0.0856122	ENSRNOG00000029077	0.0513	0.5722	0.089654	0.0876331	DPM3	dolichyl-phosphate mannosyltransferase polypeptide 3 [Source:HGNC Symbol;Acc:HGNC:3007]
ENSG00000179314	ENSMUSG00000020811	0.0808	0.9619	0.0840004	ENSRNOG00000007869	0.0811	0.8881	0.0913185	0.0876595	WSCD1	WSC domain containing 1 [Source:HGNC Symbol;Acc:HGNC:29060]
ENSG00000170162	ENSMUSG00000049641	0.0702	0.8154	0.0860927	ENSRNOG00000000405	0.075	0.8373	0.0895736	0.0878332	VGLL2	vestigial-like family member 2 [Source:HGNC Symbol;Acc:HGNC:20232]
ENSG00000127995	ENSMUSG00000015189	0.0268	0.4239	0.0632225	ENSRNOG00000047453	0.0649	0.5759	0.112693	0.0879578	CASD1	CAS1 domain containing 1 [Source:HGNC Symbol;Acc:HGNC:16014]
ENSG00000187840	ENSMUSG00000031490	0.0384	0.3798	0.101106	ENSRNOG00000012582	0.0307	0.4069	0.0754485	0.0882772	EIF4EBP1	eukaryotic translation initiation factor 4E binding protein 1 [Source:HGNC Symbol;Acc:HGNC:3288]
ENSG00000138794	ENSMUSG00000027997	0.0587	0.71	0.0826761	ENSRNOG00000009508	0.06	0.6348	0.094518	0.088597	CASP6	caspase 6, apoptosis-related cysteine peptidase [Source:HGNC Symbol;Acc:HGNC:1507]
ENSG00000163743	ENSMUSG00000029397	0.0487	0.4717	0.103244	ENSRNOG00000002546	0.0486	0.6446	0.0753956	0.0893196	RCHY1	ring finger and CHY zinc finger domain containing 1, E3 ubiquitin protein ligase [Source:HGNC Symbol;Acc:HGNC:17479]
ENSG00000113083	ENSMUSG00000024529	0.0656	0.7126	0.0920573	ENSRNOG00000014426	0.0734	0.8472	0.0866383	0.0893478	LOX	lysyl oxidase [Source:HGNC Symbol;Acc:HGNC:6664]
ENSG00000189043	ENSMUSG00000029632	0.0517	0.5609	0.0921733	ENSRNOG00000005512	0.0526	0.6035	0.0871582	0.0896658	NDUFA4	NDUFA4, mitochondrial complex associated [Source:HGNC Symbol;Acc:HGNC:7687]
ENSG00000112511	ENSMUSG00000024193	0.0307	0.3403	0.0902145	ENSRNOG00000000480	0.0293	0.3274	0.089493	0.0898537	PHF1	PHD finger protein 1 [Source:HGNC Symbol;Acc:HGNC:8919]
ENSG00000171444	ENSMUSG00000071856	0.0266	0.7063	0.0376611	ENSRNOG00000046709	0.2353	1.6556	0.142124	0.0898924	MCC	mutated in colorectal cancers [Source:HGNC Symbol;Acc:HGNC:6935]
ENSG00000100968	ENSMUSG00000023411	0.0407	0.4387	0.0927741	ENSRNOG00000020482	0.0403	0.4602	0.0875706	0.0901724	NFATC4	nuclear factor of activated T-cells, cytoplasmic, calcineurin-dependent 4 [Source:HGNC Symbol;Acc:HGNC:7778]
ENSG00000184076	ENSMUSG00000059534	0.0842	0.9744	0.0864122	ENSRNOG00000009521	0.1045	1.1094	0.0941951	0.0903036	UQCR10	ubiquinol-cytochrome c reductase, complex III subunit X [Source:HGNC Symbol;Acc:HGNC:30863]
ENSG00000165355	ENSMUSG00000035329	0.0327	0.2997	0.109109	ENSRNOG00000005285	0.0243	0.3338	0.0727981	0.0909536	FBXO33	F-box protein 33 [Source:HGNC Symbol;Acc:HGNC:19833]
ENSG00000213085	ENSMUSG00000026546	0.0854	0.7354	0.116127	ENSRNOG00000008492	0.0615	0.9282	0.0662573	0.0911923	CFAP45	cilia and flagella associated protein 45 [Source:HGNC Symbol;Acc:HGNC:17229]
ENSG00000186073	ENSMUSG00000040282	0.0251	0.2757	0.091041	ENSRNOG00000004571	0.025	0.2728	0.0916422	0.0913416	C15orf41	chromosome 15 open reading frame 41 [Source:HGNC Symbol;Acc:HGNC:26929]
ENSG00000139083	ENSMUSG00000030199	0.044	0.3508	0.125428	ENSRNOG00000005984	0.0242	0.4224	0.0572917	0.0913596	ETV6	ets variant 6 [Source:HGNC Symbol;Acc:HGNC:3495]
ENSG00000166171	ENSMUSG00000041035	0.0596	0.6087	0.0979136	ENSRNOG00000017241	0.0554	0.6504	0.0851784	0.091546	DPCD	deleted in primary ciliary dyskinesia homolog (mouse) [Source:HGNC Symbol;Acc:HGNC:24542]
ENSG00000168297	ENSMUSG00000033885	0.0399	0.4252	0.0938382	ENSRNOG00000008024	0.0356	0.3974	0.0895823	0.0917102	PXK	PX domain containing serine/threonine kinase [Source:HGNC Symbol;Acc:HGNC:23326]
ENSG00000222009	ENSMUSG00000073771	0.0599	0.61	0.0981967	ENSRNOG00000042163	0.0624	0.7313	0.0853275	0.0917621	BTBD19	BTB (POZ) domain containing 19 [Source:HGNC Symbol;Acc:HGNC:27145]
ENSG00000078804	ENSMUSG00000038375	0.0754	0.8419	0.0895593	ENSRNOG00000018225	0.0727	0.7703	0.0943788	0.0919691	TP53INP2	tumor protein p53 inducible nuclear protein 2 [Source:HGNC Symbol;Acc:HGNC:16104]
ENSG00000116990	ENSMUSG00000028654	0.0584	0.6435	0.0907537	ENSRNOG00000014259	0.0688	0.732	0.0939891	0.0923714	MYCL	v-myc avian myelocytomatosis viral oncogene lung carcinoma derived homolog [Source:HGNC Symbol;Acc:HGNC:7555]
ENSG00000182220	ENSMUSG00000031007	0.0358	0.4233	0.0845736	ENSRNOG00000003858	0.0426	0.4244	0.100377	0.0924753	ATP6AP2	ATPase, H+ transporting, lysosomal accessory protein 2 [Source:HGNC Symbol;Acc:HGNC:18305]
ENSG00000186193	ENSMUSG00000026955	0.0966	1.0349	0.0933424	ENSRNOG00000013069	0.0966	1.0537	0.0916769	0.0925096	SAPCD2	suppressor APC domain containing 2 [Source:HGNC Symbol;Acc:HGNC:28055]
ENSG00000205903	ENSMUSG00000046658	0.1044	1.1293	0.0924466	ENSRNOG00000001094	0.1148	1.2362	0.0928652	0.0926559	ZNF316	zinc finger protein 316 [Source:HGNC Symbol;Acc:HGNC:13843]
ENSG00000198945	ENSMUSG00000039089	0.0574	0.6027	0.0952381	ENSRNOG00000011720	0.056	0.6209	0.0901917	0.0927149	L3MBTL3	l(3)mbt-like 3 (Drosophila) [Source:HGNC Symbol;Acc:HGNC:23035]
ENSG00000143569	ENSMUSG00000042520	0.0092	0.1905	0.048294	ENSRNOG00000017990	0.0294	0.2135	0.137705	0.0929994	UBAP2L	ubiquitin associated protein 2-like [Source:HGNC Symbol;Acc:HGNC:29877]
ENSG00000168079	ENSMUSG00000022032	0.0634	0.6649	0.0953527	ENSRNOG00000014398	0.0712	0.7839	0.0908279	0.0930903	SCARA5	scavenger receptor class A, member 5 [Source:HGNC Symbol;Acc:HGNC:28701]
ENSG00000109819	ENSMUSG00000029167	0.0251	0.274	0.0916058	ENSRNOG00000004473	0.0237	0.2505	0.0946108	0.0931083	PPARGC1A	peroxisome proliferator-activated receptor gamma, coactivator 1 alpha [Source:HGNC Symbol;Acc:HGNC:9237]
ENSG00000106305	ENSMUSG00000029610	0.0713	0.693	0.102886	ENSRNOG00000001044	0.0656	0.7856	0.0835031	0.0931945	AIMP2	aminoacyl tRNA synthetase complex-interacting multifunctional protein 2 [Source:HGNC Symbol;Acc:HGNC:20609]
ENSG00000185482	ENSMUSG00000040287	0.0356	0.3541	0.100537	ENSRNOG00000008050	0.0275	0.3202	0.0858838	0.0932102	STAC3	SH3 and cysteine rich domain 3 [Source:HGNC Symbol;Acc:HGNC:28423]
ENSG00000104856	ENSMUSG00000002983	0.0719	0.92	0.0781522	ENSRNOG00000033235	0.1292	1.1925	0.108344	0.093248	RELB	v-rel avian reticuloendotheliosis viral oncogene homolog B [Source:HGNC Symbol;Acc:HGNC:9956]
ENSG00000089558	ENSMUSG00000035355	0.0499	0.5216	0.0956672	ENSRNOG00000018790	0.0511	0.5594	0.0913479	0.0935075	KCNH4	potassium voltage-gated channel, subfamily H (eag-related), member 4 [Source:HGNC Symbol;Acc:HGNC:6253]
ENSG00000136158	ENSMUSG00000022114	0.0281	0.3396	0.0827444	ENSRNOG00000010058	0.0316	0.3013	0.104879	0.0938116	SPRY2	sprouty homolog 2 (Drosophila) [Source:HGNC Symbol;Acc:HGNC:11270]
ENSG00000116786	ENSMUSG00000028917	0.0539	0.5855	0.0920581	ENSRNOG00000012163	0.0576	0.594	0.0969697	0.0945139	PLEKHM2	pleckstrin homology domain containing, family M (with RUN domain) member 2 [Source:HGNC Symbol;Acc:HGNC:29131]
ENSG00000163975	ENSMUSG00000022780	0.0913	0.9165	0.0996181	ENSRNOG00000001739	0.0868	0.9604	0.090379	0.0949986	MFI2	antigen p97 (melanoma associated) identified by monoclonal antibodies 133.2 and 96.5 [Source:HGNC Symbol;Acc:HGNC:7037]
ENSG00000125449	ENSMUSG00000057219	0.0827	0.8351	0.0990301	ENSRNOG00000042691	0.0792	0.8702	0.0910136	0.0950218	ARMC7	armadillo repeat containing 7 [Source:HGNC Symbol;Acc:HGNC:26168]
ENSG00000104941	ENSMUSG00000040866	0.1468	1.6597	0.0884497	ENSRNOG00000014788	0.1747	1.7163	0.101789	0.0951192	RSPH6A	radial spoke head 6 homolog A (Chlamydomonas) [Source:HGNC Symbol;Acc:HGNC:14241]
ENSG00000197386	ENSMUSG00000029104	0.0503	0.5153	0.097613	ENSRNOG00000011073	0.0495	0.5323	0.0929927	0.0953029	HTT	huntingtin [Source:HGNC Symbol;Acc:HGNC:4851]
ENSG00000152784	ENSMUSG00000035456	0.0636	0.7298	0.0871472	ENSRNOG00000002004	0.0724	0.6964	0.103963	0.0955552	PRDM8	PR domain containing 8 [Source:HGNC Symbol;Acc:HGNC:13993]
ENSG00000185915	ENSMUSG00000047485	0.1117	1.1066	0.10094	ENSRNOG00000024479	0.1032	1.1391	0.0905978	0.0957688	KLHL34	kelch-like family member 34 [Source:HGNC Symbol;Acc:HGNC:26634]
ENSG00000095397	ENSMUSG00000039137	0.0614	0.717	0.0856346	ENSRNOG00000001700	0.0695	0.6546	0.106172	0.0959031	DFNB31	deafness, autosomal recessive 31 [Source:HGNC Symbol;Acc:HGNC:16361]
ENSG00000115423	ENSMUSG00000052861	0.0652	0.6625	0.0984151	ENSRNOG00000015581	0.0609	0.651	0.0935484	0.0959817	DNAH6	dynein, axonemal, heavy chain 6 [Source:HGNC Symbol;Acc:HGNC:2951]
ENSG00000108823	ENSMUSG00000001508	0.063	0.6541	0.0963155	ENSRNOG00000003998	0.0681	0.6982	0.0975365	0.096926	SGCA	sarcoglycan, alpha (50kDa dystrophin-associated glycoprotein) [Source:HGNC Symbol;Acc:HGNC:10805]
ENSG00000169598	ENSMUSG00000029027	0.1116	1.2461	0.0895594	ENSRNOG00000025030	0.121	1.1511	0.105117	0.0973381	DFFB	DNA fragmentation factor, 40kDa, beta polypeptide (caspase-activated DNase) [Source:HGNC Symbol;Acc:HGNC:2773]
ENSG00000178860	ENSMUSG00000025930	0.0855	0.7542	0.113365	ENSRNOG00000007540	0.0642	0.7708	0.0832901	0.0983276	MSC	musculin [Source:HGNC Symbol;Acc:HGNC:7321]
ENSG00000198382	ENSMUSG00000035354	0.0645	0.5108	0.126273	ENSRNOG00000016206	0.0339	0.4782	0.0708908	0.0985817	UVRAG	UV radiation resistance associated [Source:HGNC Symbol;Acc:HGNC:12640]
ENSG00000165309	ENSMUSG00000037683	0.0956	0.8693	0.109974	ENSRNOG00000016716	0.0868	0.9917	0.0875265	0.09875	ARMC3	armadillo repeat containing 3 [Source:HGNC Symbol;Acc:HGNC:30964]
ENSG00000140320	ENSMUSG00000040007	0.0481	0.4748	0.101306	ENSRNOG00000010428	0.0458	0.4744	0.096543	0.0989244	BAHD1	bromo adjacent homology domain containing 1 [Source:HGNC Symbol;Acc:HGNC:29153]
ENSG00000140807	ENSMUSG00000031661	0.0614	0.7085	0.086662	ENSRNOG00000014293	0.0723	0.6479	0.111591	0.0991266	NKD1	naked cuticle homolog 1 (Drosophila) [Source:HGNC Symbol;Acc:HGNC:17045]
ENSG00000015676	ENSMUSG00000053838	0.0807	0.76	0.106184	ENSRNOG00000048859	0.0668	0.7247	0.0921761	0.0991801	NUDCD3	NudC domain containing 3 [Source:HGNC Symbol;Acc:HGNC:22208]
ENSG00000198876	ENSMUSG00000028436	0.0073	0.3579	0.0203968	ENSRNOG00000050790	0.0841	0.4716	0.178329	0.0993629	DCAF12	DDB1 and CUL4 associated factor 12 [Source:HGNC Symbol;Acc:HGNC:19911]
ENSG00000171236	ENSMUSG00000037095	0.2727	2.6168	0.104211	ENSRNOG00000049918	0.2727	2.8754	0.094839	0.0995251	LRG1	leucine-rich alpha-2-glycoprotein 1 [Source:HGNC Symbol;Acc:HGNC:29480]
ENSG00000115526	ENSMUSG00000026080	0.0524	0.5473	0.0957427	ENSRNOG00000012815	0.0541	0.5201	0.104018	0.0998806	CHST10	carbohydrate sulfotransferase 10 [Source:HGNC Symbol;Acc:HGNC:19650]
ENSG00000143294	ENSMUSG00000004895	0.0357	0.3685	0.0968792	ENSRNOG00000012933	0.0338	0.3271	0.103332	0.100106	PRCC	papillary renal cell carcinoma (translocation-associated) [Source:HGNC Symbol;Acc:HGNC:9343]
ENSG00000127415	ENSMUSG00000033540	0.1164	1.1088	0.104978	ENSRNOG00000000043	0.1256	1.314	0.095586	0.100282	IDUA	iduronidase, alpha-L- [Source:HGNC Symbol;Acc:HGNC:5391]
ENSG00000104883	ENSMUSG00000069633	0.1302	1.2278	0.106043	ENSRNOG00000028100	0.1131	1.1925	0.0948428	0.100443	PEX11G	peroxisomal biogenesis factor 11 gamma [Source:HGNC Symbol;Acc:HGNC:20208]
ENSG00000079102	ENSMUSG00000006586	0.0575	0.4204	0.136775	ENSRNOG00000005673	0.0238	0.3687	0.0645511	0.100663	RUNX1T1	runt-related transcription factor 1; translocated to, 1 (cyclin D-related) [Source:HGNC Symbol;Acc:HGNC:1535]
ENSG00000108559	ENSMUSG00000040667	0.0484	0.4725	0.102434	ENSRNOG00000006126	0.0512	0.5108	0.100235	0.101334	NUP88	nucleoporin 88kDa [Source:HGNC Symbol;Acc:HGNC:8067]
ENSG00000139546	ENSMUSG00000023051	0.0595	0.4756	0.125105	ENSRNOG00000042355	0.0328	0.4228	0.0775781	0.101342	TARBP2	TAR (HIV-1) RNA binding protein 2 [Source:HGNC Symbol;Acc:HGNC:11569]
ENSG00000139714	ENSMUSG00000029477	0.0863	0.7655	0.112737	ENSRNOG00000045574	0.0813	0.8722	0.0932126	0.102975	MORN3	MORN repeat containing 3 [Source:HGNC Symbol;Acc:HGNC:29807]
ENSG00000169826	ENSMUSG00000042042	0.0372	0.3223	0.11542	ENSRNOG00000014713	0.0322	0.3543	0.0908834	0.103152	CSGALNACT2	chondroitin sulfate N-acetylgalactosaminyltransferase 2 [Source:HGNC Symbol;Acc:HGNC:24292]
ENSG00000204991	ENSMUSG00000010154	0.1042	0.9496	0.10973	ENSRNOG00000016920	0.0958	0.9919	0.0965823	0.103156	SPIRE2	spire-type actin nucleation factor 2 [Source:HGNC Symbol;Acc:HGNC:30623]
ENSG00000164056	ENSMUSG00000037211	0.0798	0.7599	0.105014	ENSRNOG00000025371	0.0824	0.8079	0.101993	0.103503	SPRY1	sprouty homolog 1, antagonist of FGF signaling (Drosophila) [Source:HGNC Symbol;Acc:HGNC:11269]
ENSG00000064989	ENSMUSG00000059588	0.0615	0.5708	0.107744	ENSRNOG00000004622	0.0547	0.5502	0.0994184	0.103581	CALCRL	calcitonin receptor-like [Source:HGNC Symbol;Acc:HGNC:16709]
ENSG00000048405	ENSMUSG00000039841	0.0267	0.2427	0.110012	ENSRNOG00000007662	0.0252	0.2577	0.0977881	0.1039	ZNF800	zinc finger protein 800 [Source:HGNC Symbol;Acc:HGNC:27267]
ENSG00000111752	ENSMUSG00000040669	0.0393	0.3676	0.10691	ENSRNOG00000015191	0.0372	0.3666	0.101473	0.104191	PHC1	polyhomeotic homolog 1 (Drosophila) [Source:HGNC Symbol;Acc:HGNC:3182]
ENSG00000180329	ENSMUSG00000020925	0.0623	0.5673	0.109818	ENSRNOG00000002748	0.0571	0.571	0.1	0.104909	CCDC43	coiled-coil domain containing 43 [Source:HGNC Symbol;Acc:HGNC:26472]
ENSG00000170634	ENSMUSG00000060923	0.0908	0.8036	0.112992	ENSRNOG00000042419	0.0676	0.694	0.0974063	0.105199	ACYP2	acylphosphatase 2, muscle type [Source:HGNC Symbol;Acc:HGNC:180]
ENSG00000104728	ENSMUSG00000071176	0.113	1.0664	0.105964	ENSRNOG00000012561	0.1146	1.0919	0.104955	0.105459	ARHGEF10	Rho guanine nucleotide exchange factor (GEF) 10 [Source:HGNC Symbol;Acc:HGNC:14103]
ENSG00000112182	ENSMUSG00000040270	0.0487	0.4671	0.10426	ENSRNOG00000006170	0.0509	0.477	0.106709	0.105484	BACH2	BTB and CNC homology 1, basic leucine zipper transcription factor 2 [Source:HGNC Symbol;Acc:HGNC:14078]
ENSG00000164818	ENSMUSG00000025857	0.1352	1.2537	0.107841	ENSRNOG00000021312	0.1387	1.3303	0.104262	0.106051	HEATR2	HEAT repeat containing 2 [Source:HGNC Symbol;Acc:HGNC:26013]
ENSG00000163328	ENSMUSG00000041762	0.0561	0.5501	0.101981	ENSRNOG00000018485	0.0585	0.5311	0.110149	0.106065	GPR155	G protein-coupled receptor 155 [Source:HGNC Symbol;Acc:HGNC:22951]
ENSG00000162438	ENSMUSG00000062478	0.1297	1.1932	0.108699	ENSRNOG00000013745	0.1326	1.2815	0.103472	0.106086	CTRC	chymotrypsin C (caldecrin) [Source:HGNC Symbol;Acc:HGNC:2523]
ENSG00000138785	ENSMUSG00000028016	0.0484	0.4151	0.116598	ENSRNOG00000011844	0.0509	0.5239	0.0971559	0.106877	INTS12	integrator complex subunit 12 [Source:HGNC Symbol;Acc:HGNC:25067]
ENSG00000134278	ENSMUSG00000024533	0.0403	0.5157	0.0781462	ENSRNOG00000025324	0.0761	0.5603	0.13582	0.106983	SPIRE1	spire-type actin nucleation factor 1 [Source:HGNC Symbol;Acc:HGNC:30622]
ENSG00000242485	ENSMUSG00000029066	0.078	0.7602	0.102605	ENSRNOG00000018647	0.088	0.787	0.111817	0.107211	MRPL20	mitochondrial ribosomal protein L20 [Source:HGNC Symbol;Acc:HGNC:14478]
ENSG00000113328	ENSMUSG00000020326	0.0453	0.3611	0.12545	ENSRNOG00000003256	0.0405	0.453	0.089404	0.107427	CCNG1	cyclin G1 [Source:HGNC Symbol;Acc:HGNC:1592]
ENSG00000132386	ENSMUSG00000000753	0.0816	0.8556	0.0953717	ENSRNOG00000003172	0.0939	0.785	0.119618	0.107495	SERPINF1	serpin peptidase inhibitor, clade F (alpha-2 antiplasmin, pigment epithelium derived factor), member 1 [Source:HGNC Symbol;Acc:HGNC:8824]
ENSG00000030066	ENSMUSG00000051329	0.0389	0.4441	0.0875929	ENSRNOG00000028215	0.0625	0.4889	0.127838	0.107715	NUP160	nucleoporin 160kDa [Source:HGNC Symbol;Acc:HGNC:18017]
ENSG00000167772	ENSMUSG00000002289	0.1424	1.2038	0.118292	ENSRNOG00000007545	0.1289	1.324	0.0973565	0.107824	ANGPTL4	angiopoietin-like 4 [Source:HGNC Symbol;Acc:HGNC:16039]
ENSG00000145506	ENSMUSG00000021567	0.1345	1.3069	0.102915	ENSRNOG00000016103	0.1292	1.1443	0.112907	0.107911	NKD2	naked cuticle homolog 2 (Drosophila) [Source:HGNC Symbol;Acc:HGNC:17046]
ENSG00000126010	ENSMUSG00000031364	0.0547	0.4917	0.111247	ENSRNOG00000004124	0.0539	0.5138	0.104905	0.108076	GRPR	gastrin-releasing peptide receptor [Source:HGNC Symbol;Acc:HGNC:4609]
ENSG00000105397	ENSMUSG00000032175	0.1106	1.0024	0.110335	ENSRNOG00000032948	0.1098	1.0312	0.106478	0.108407	TYK2	tyrosine kinase 2 [Source:HGNC Symbol;Acc:HGNC:12440]
ENSG00000088002	ENSMUSG00000003271	0.1245	1.2957	0.0960871	ENSRNOG00000021046	0.1467	1.2117	0.12107	0.108578	SULT2B1	sulfotransferase family, cytosolic, 2B, member 1 [Source:HGNC Symbol;Acc:HGNC:11459]
ENSG00000137221	ENSMUSG00000012296	0.0762	0.7704	0.0989097	ENSRNOG00000018980	0.0749	0.6323	0.118456	0.108683	TJAP1	tight junction associated protein 1 (peripheral) [Source:HGNC Symbol;Acc:HGNC:17949]
ENSG00000145781	ENSMUSG00000042705	0.0608	0.5991	0.101486	ENSRNOG00000003958	0.0572	0.4933	0.115954	0.10872	COMMD10	COMM domain containing 10 [Source:HGNC Symbol;Acc:HGNC:30201]
ENSG00000184005	ENSMUSG00000052544	0.0829	0.6945	0.119366	ENSRNOG00000042422	0.0776	0.7888	0.0983773	0.108872	ST6GALNAC3	ST6 (alpha-N-acetyl-neuraminyl-2,3-beta-galactosyl-1,3)-N-acetylgalactosaminide alpha-2,6-sialyltransferase 3 [Source:HGNC Symbol;Acc:HGNC:19343]
ENSG00000140743	ENSMUSG00000030878	0.0654	0.6093	0.107336	ENSRNOG00000017260	0.0731	0.6617	0.110473	0.108905	CDR2	cerebellar degeneration-related protein 2, 62kDa [Source:HGNC Symbol;Acc:HGNC:1799]
ENSG00000174799	ENSMUSG00000036403	0.0957	0.8742	0.109472	ENSRNOG00000002153	0.0929	0.8567	0.108439	0.108955	CEP135	centrosomal protein 135kDa [Source:HGNC Symbol;Acc:HGNC:29086]
ENSG00000187605	ENSMUSG00000034832	0.0522	0.4968	0.105072	ENSRNOG00000011387	0.0504	0.4464	0.112903	0.108988	TET3	tet methylcytosine dioxygenase 3 [Source:HGNC Symbol;Acc:HGNC:28313]
ENSG00000170775	ENSMUSG00000039904	0.0849	0.7501	0.113185	ENSRNOG00000002524	0.0853	0.8115	0.105114	0.109149	GPR37	G protein-coupled receptor 37 (endothelin receptor type B-like) [Source:HGNC Symbol;Acc:HGNC:4494]
ENSG00000111670	ENSMUSG00000035311	0.0663	0.6162	0.107595	ENSRNOG00000005228	0.0723	0.6525	0.110805	0.1092	GNPTAB	N-acetylglucosamine-1-phosphate transferase, alpha and beta subunits [Source:HGNC Symbol;Acc:HGNC:29670]
ENSG00000072364	ENSMUSG00000049470	0.0445	0.4482	0.099286	ENSRNOG00000006965	0.0434	0.3641	0.119198	0.109242	AFF4	AF4/FMR2 family, member 4 [Source:HGNC Symbol;Acc:HGNC:17869]
ENSG00000169252	ENSMUSG00000045730	0.0656	0.6279	0.104475	ENSRNOG00000019217	0.0605	0.5288	0.11441	0.109443	ADRB2	adrenoceptor beta 2, surface [Source:HGNC Symbol;Acc:HGNC:286]
ENSG00000148832	ENSMUSG00000025464	0.1023	1.0113	0.101157	ENSRNOG00000018838	0.1513	1.2774	0.118444	0.1098	PAOX	polyamine oxidase (exo-N4-amino) [Source:HGNC Symbol;Acc:HGNC:20837]
ENSG00000011143	ENSMUSG00000034121	0.0546	0.5459	0.100018	ENSRNOG00000008635	0.0648	0.5418	0.119601	0.10981	MKS1	Meckel syndrome, type 1 [Source:HGNC Symbol;Acc:HGNC:7121]
ENSG00000133983	ENSMUSG00000091803	0.0732	0.6289	0.116394	ENSRNOG00000047115	0.073	0.7057	0.103443	0.109919	COX16	COX16 cytochrome c oxidase assembly homolog (S. cerevisiae) [Source:HGNC Symbol;Acc:HGNC:20213]
ENSG00000117000	ENSMUSG00000049878	0.0595	0.5231	0.113745	ENSRNOG00000027921	0.0566	0.5306	0.106672	0.110208	RLF	rearranged L-myc fusion [Source:HGNC Symbol;Acc:HGNC:10025]
ENSG00000123405	ENSMUSG00000058794	0.0621	0.539	0.115213	ENSRNOG00000036837	0.0545	0.5168	0.105457	0.110335	NFE2	nuclear factor, erythroid 2 [Source:HGNC Symbol;Acc:HGNC:7780]
ENSG00000160050	ENSMUSG00000028795	0.0745	0.6457	0.115379	ENSRNOG00000047578	0.073	0.6877	0.106151	0.110765	CCDC28B	coiled-coil domain containing 28B [Source:HGNC Symbol;Acc:HGNC:28163]
ENSG00000156521	ENSMUSG00000020087	0.1151	0.9856	0.116782	ENSRNOG00000024839	0.1103	1.0411	0.105946	0.111364	TYSND1	trypsin domain containing 1 [Source:HGNC Symbol;Acc:HGNC:28531]
ENSG00000105676	ENSMUSG00000002343	0.092	1.0303	0.0892944	ENSRNOG00000020280	0.1352	1.0099	0.133875	0.111585	ARMC6	armadillo repeat containing 6 [Source:HGNC Symbol;Acc:HGNC:25049]
ENSG00000075188	ENSMUSG00000035351	0.0471	0.4865	0.096814	ENSRNOG00000004727	0.0585	0.4626	0.126459	0.111637	NUP37	nucleoporin 37kDa [Source:HGNC Symbol;Acc:HGNC:29929]
ENSG00000115504	ENSMUSG00000042302	0.0531	0.4485	0.118395	ENSRNOG00000008917	0.0572	0.5253	0.10889	0.113642	EHBP1	EH domain binding protein 1 [Source:HGNC Symbol;Acc:HGNC:29144]
ENSG00000007174	ENSMUSG00000056752	0.0659	0.5819	0.11325	ENSRNOG00000004171	0.0675	0.5907	0.114271	0.11376	DNAH9	dynein, axonemal, heavy chain 9 [Source:HGNC Symbol;Acc:HGNC:2953]
ENSG00000168939	ENSMUSG00000061654	0.0318	0.2727	0.116612	ENSRNOG00000031019	0.0887	0.7988	0.111042	0.113827	SPRY3	sprouty homolog 3 (Drosophila) [Source:HGNC Symbol;Acc:HGNC:11271]
ENSG00000197948	ENSMUSG00000038524	0.0463	0.4185	0.110633	ENSRNOG00000039415	0.0503	0.4294	0.11714	0.113887	FCHSD1	FCH and double SH3 domains 1 [Source:HGNC Symbol;Acc:HGNC:25463]
ENSG00000165731	ENSMUSG00000030110	0.0907	0.7453	0.121696	ENSRNOG00000014751	0.0799	0.7529	0.106123	0.113909	RET	ret proto-oncogene [Source:HGNC Symbol;Acc:HGNC:9967]
ENSG00000135631	ENSMUSG00000051343	0.0734	0.7197	0.101987	ENSRNOG00000015575	0.0984	0.7793	0.126267	0.114127	RAB11FIP5	RAB11 family interacting protein 5 (class I) [Source:HGNC Symbol;Acc:HGNC:24845]
ENSG00000155629	ENSMUSG00000025017	0.0831	0.6926	0.119983	ENSRNOG00000013309	0.076	0.6989	0.108742	0.114362	PIK3AP1	phosphoinositide-3-kinase adaptor protein 1 [Source:HGNC Symbol;Acc:HGNC:30034]
ENSG00000206075	ENSMUSG00000067006	0.059	0.5178	0.113944	ENSRNOG00000002640	0.0613	0.5325	0.115117	0.11453	SERPINB5	serpin peptidase inhibitor, clade B (ovalbumin), member 5 [Source:HGNC Symbol;Acc:HGNC:8949]
ENSG00000146618	ENSMUSG00000046518	0.1254	1.0525	0.119145	ENSRNOG00000011091	0.1302	1.1775	0.110573	0.114859	FERD3L	Fer3-like bHLH transcription factor [Source:HGNC Symbol;Acc:HGNC:16660]
ENSG00000102010	ENSMUSG00000031377	0.0465	0.4148	0.112102	ENSRNOG00000003705	0.0648	0.5479	0.11827	0.115186	BMX	BMX non-receptor tyrosine kinase [Source:HGNC Symbol;Acc:HGNC:1079]
ENSG00000126461	ENSMUSG00000038406	0.131	1.1628	0.112659	ENSRNOG00000020499	0.1317	1.1075	0.118916	0.115788	SCAF1	SR-related CTD-associated factor 1 [Source:HGNC Symbol;Acc:HGNC:30403]
ENSG00000056558	ENSMUSG00000026875	0.0756	0.596	0.126846	ENSRNOG00000048914	0.072	0.687	0.104803	0.115825	TRAF1	TNF receptor-associated factor 1 [Source:HGNC Symbol;Acc:HGNC:12031]
ENSG00000168477	ENSMUSG00000033327	0.0899	0.8063	0.111497	ENSRNOG00000033581	0.1038	0.8601	0.120684	0.11609	TNXB	tenascin XB [Source:HGNC Symbol;Acc:HGNC:11976]
ENSG00000141086	ENSMUSG00000031896	0.073	0.6365	0.11469	ENSRNOG00000019353	0.0694	0.5891	0.117807	0.116248	CTRL	chymotrypsin-like [Source:HGNC Symbol;Acc:HGNC:2524]
ENSG00000124074	ENSMUSG00000013155	0.079	0.6819	0.115853	ENSRNOG00000024364	0.0729	0.6225	0.117108	0.116481	ENKD1	enkurin domain containing 1 [Source:HGNC Symbol;Acc:HGNC:25246]
ENSG00000136874	ENSMUSG00000061455	0.0431	0.3958	0.108893	ENSRNOG00000005801	0.0518	0.4135	0.125272	0.117083	STX17	syntaxin 17 [Source:HGNC Symbol;Acc:HGNC:11432]
ENSG00000243710	ENSMUSG00000028730	0.0721	0.5931	0.121565	ENSRNOG00000007037	0.0704	0.625	0.11264	0.117102	CFAP57	cilia and flagella associated protein 57 [Source:HGNC Symbol;Acc:HGNC:26485]
ENSG00000071553	ENSMUSG00000019087	0.0795	0.6213	0.127958	ENSRNOG00000037244	0.0683	0.6408	0.106586	0.117272	ATP6AP1	ATPase, H+ transporting, lysosomal accessory protein 1 [Source:HGNC Symbol;Acc:HGNC:868]
ENSG00000182325	ENSMUSG00000022559	0.1083	0.9204	0.117666	ENSRNOG00000025497	0.1094	0.9309	0.117521	0.117593	FBXL6	F-box and leucine-rich repeat protein 6 [Source:HGNC Symbol;Acc:HGNC:13603]
ENSG00000141577	ENSMUSG00000039781	0.144	1.2031	0.119691	ENSRNOG00000004430	0.1519	1.3108	0.115883	0.117787	CEP131	centrosomal protein 131kDa [Source:HGNC Symbol;Acc:HGNC:29511]
ENSG00000151353	ENSMUSG00000043061	0.1248	0.9679	0.128939	ENSRNOG00000005144	0.1248	1.153	0.108239	0.118589	TMEM18	transmembrane protein 18 [Source:HGNC Symbol;Acc:HGNC:25257]
ENSG00000036549	ENSMUSG00000039068	0.0664	0.3952	0.168016	ENSRNOG00000050321	0.034	0.486	0.0699588	0.118988	ZZZ3	zinc finger, ZZ-type containing 3 [Source:HGNC Symbol;Acc:HGNC:24523]
ENSG00000182095	ENSMUSG00000039477	0.1327	0.9694	0.136889	ENSRNOG00000024482	0.1116	1.0944	0.101974	0.119431	TNRC18	trinucleotide repeat containing 18 [Source:HGNC Symbol;Acc:HGNC:11962]
ENSG00000213672	ENSMUSG00000032598	0.0541	0.5027	0.107619	ENSRNOG00000031816	0.0759	0.5768	0.131588	0.119603	NCKIPSD	NCK interacting protein with SH3 domain [Source:HGNC Symbol;Acc:HGNC:15486]
ENSG00000182196	ENSMUSG00000029404	0.0944	0.7975	0.11837	ENSRNOG00000001080	0.0917	0.7568	0.121168	0.119769	ARL6IP4	ADP-ribosylation factor-like 6 interacting protein 4 [Source:HGNC Symbol;Acc:HGNC:18076]
ENSG00000138131	ENSMUSG00000025185	0.0703	0.5959	0.117973	ENSRNOG00000015727	0.0728	0.5975	0.121841	0.119907	LOXL4	lysyl oxidase-like 4 [Source:HGNC Symbol;Acc:HGNC:17171]
ENSG00000169126	ENSMUSG00000061802	0.0899	0.7256	0.123897	ENSRNOG00000018905	0.09	0.7747	0.116174	0.120036	ARMC4	armadillo repeat containing 4 [Source:HGNC Symbol;Acc:HGNC:25583]
ENSG00000100281	ENSMUSG00000034518	0.0634	0.5604	0.113133	ENSRNOG00000013878	0.0869	0.678	0.128171	0.120652	HMGXB4	HMG box domain containing 4 [Source:HGNC Symbol;Acc:HGNC:5003]
ENSG00000119403	ENSMUSG00000026873	0.0613	0.5007	0.122429	ENSRNOG00000018874	0.0576	0.4843	0.118935	0.120682	PHF19	PHD finger protein 19 [Source:HGNC Symbol;Acc:HGNC:24566]
ENSG00000117601	ENSMUSG00000026715	0.0667	0.5837	0.114271	ENSRNOG00000002783	0.077	0.6036	0.127568	0.120919	SERPINC1	serpin peptidase inhibitor, clade C (antithrombin), member 1 [Source:HGNC Symbol;Acc:HGNC:775]
ENSG00000151117	ENSMUSG00000010307	0.0563	0.4573	0.123114	ENSRNOG00000013663	0.0724	0.6084	0.119001	0.121057	TMEM86A	transmembrane protein 86A [Source:HGNC Symbol;Acc:HGNC:26890]
ENSG00000168894	ENSMUSG00000055850	0.0705	0.549	0.128415	ENSRNOG00000012035	0.0607	0.5328	0.113926	0.121171	RNF181	ring finger protein 181 [Source:HGNC Symbol;Acc:HGNC:28037]
ENSG00000143850	ENSMUSG00000041757	0.0466	0.5167	0.0901877	ENSRNOG00000048096	0.1086	0.7133	0.15225	0.121219	PLEKHA6	pleckstrin homology domain containing, family A member 6 [Source:HGNC Symbol;Acc:HGNC:17053]
ENSG00000102908	ENSMUSG00000003847	0.0366	0.2965	0.12344	ENSRNOG00000011879	0.0401	0.3361	0.11931	0.121375	NFAT5	nuclear factor of activated T-cells 5, tonicity-responsive [Source:HGNC Symbol;Acc:HGNC:7774]
ENSG00000128789	ENSMUSG00000024537	0.072	0.6304	0.114213	ENSRNOG00000017729	0.0852	0.661	0.128896	0.121554	PSMG2	proteasome (prosome, macropain) assembly chaperone 2 [Source:HGNC Symbol;Acc:HGNC:24929]
ENSG00000131779	ENSMUSG00000028102	0.0394	0.3106	0.126851	ENSRNOG00000021216	0.0433	0.3716	0.116523	0.121687	PEX11B	peroxisomal biogenesis factor 11 beta [Source:HGNC Symbol;Acc:HGNC:8853]
ENSG00000181827	ENSMUSG00000037674	0.0357	0.2824	0.126416	ENSRNOG00000006614	0.036	0.307	0.117264	0.12184	RFX7	regulatory factor X, 7 [Source:HGNC Symbol;Acc:HGNC:25777]
ENSG00000265590	ENSMUSG00000022972	0.1591	1.3609	0.116908	ENSRNOG00000021399	0.1681	1.3219	0.127165	0.122037	AP000275.65	Uncharacterized protein {ECO:0000313|Ensembl:ENSP00000446874} [Source:UniProtKB/TrEMBL;Acc:F8VZ95]
ENSG00000054277	ENSMUSG00000026525	0.0683	0.5637	0.121164	ENSRNOG00000003778	0.0635	0.5144	0.123445	0.122304	OPN3	opsin 3 [Source:HGNC Symbol;Acc:HGNC:14007]
ENSG00000188425	ENSMUSG00000051965	0.1816	1.5305	0.118654	ENSRNOG00000038088	0.1751	1.3712	0.127698	0.123176	NANOS2	nanos homolog 2 (Drosophila) [Source:HGNC Symbol;Acc:HGNC:23292]
ENSG00000165548	ENSMUSG00000034145	0.0914	0.7653	0.11943	ENSRNOG00000011334	0.0972	0.7567	0.128452	0.123941	TMEM63C	transmembrane protein 63C [Source:HGNC Symbol;Acc:HGNC:23787]
ENSG00000108557	ENSMUSG00000062115	0.0973	0.7788	0.124936	ENSRNOG00000021537	0.0974	0.7877	0.123651	0.124293	RAI1	retinoic acid induced 1 [Source:HGNC Symbol;Acc:HGNC:9834]
ENSG00000100124	ENSMUSG00000033055	0.1016	0.7736	0.131334	ENSRNOG00000010821	0.094	0.7973	0.117898	0.124616	ANKRD54	ankyrin repeat domain 54 [Source:HGNC Symbol;Acc:HGNC:25185]
ENSG00000041982	ENSMUSG00000028364	0.0675	0.5662	0.119216	ENSRNOG00000049585	0.082	0.6258	0.131032	0.125124	TNC	tenascin C [Source:HGNC Symbol;Acc:HGNC:5318]
ENSG00000125409	ENSMUSG00000042189	0.0871	0.6838	0.127376	ENSRNOG00000027212	0.0892	0.7103	0.125581	0.126479	TEKT3	tektin 3 [Source:HGNC Symbol;Acc:HGNC:14293]
ENSG00000157045	ENSMUSG00000022681	0.0381	0.3974	0.0958732	ENSRNOG00000042406	0.0726	0.4607	0.157586	0.12673	NTAN1	N-terminal asparagine amidase [Source:HGNC Symbol;Acc:HGNC:29909]
ENSG00000069248	ENSMUSG00000039509	0.0959	0.7958	0.120508	ENSRNOG00000017919	0.1374	1.0328	0.133036	0.126772	NUP133	nucleoporin 133kDa [Source:HGNC Symbol;Acc:HGNC:18016]
ENSG00000034239	ENSMUSG00000068617	0.0445	0.4157	0.107048	ENSRNOG00000050091	0.0587	0.3959	0.14827	0.127659	EFCAB1	EF-hand calcium binding domain 1 [Source:HGNC Symbol;Acc:HGNC:25678]
ENSG00000031003	ENSMUSG00000036501	0.0515	0.4098	0.125671	ENSRNOG00000020384	0.0562	0.4334	0.129672	0.127672	FAM13B	family with sequence similarity 13, member B [Source:HGNC Symbol;Acc:HGNC:1335]
ENSG00000145685	ENSMUSG00000045312	0.0815	0.6071	0.134245	ENSRNOG00000011032	0.0798	0.6589	0.121111	0.127678	LHFPL2	lipoma HMGIC fusion partner-like 2 [Source:HGNC Symbol;Acc:HGNC:6588]
ENSG00000141519	ENSMUSG00000039963	0.318	2.4851	0.127963	ENSRNOG00000050151	0.3519	2.7367	0.128586	0.128274	CCDC40	coiled-coil domain containing 40 [Source:HGNC Symbol;Acc:HGNC:26090]
ENSG00000160188	ENSMUSG00000024033	0.1334	0.928	0.14375	ENSRNOG00000001168	0.1349	1.1943	0.112953	0.128352	RSPH1	radial spoke head 1 homolog (Chlamydomonas) [Source:HGNC Symbol;Acc:HGNC:12371]
ENSG00000166685	ENSMUSG00000018661	0.0802	0.6184	0.12969	ENSRNOG00000002795	0.0808	0.6334	0.127566	0.128628	COG1	component of oligomeric golgi complex 1 [Source:HGNC Symbol;Acc:HGNC:6545]
ENSG00000168000	ENSMUSG00000071657	0.0745	0.465	0.160215	ENSRNOG00000019636	0.0538	0.5487	0.0980499	0.129132	BSCL2	Berardinelli-Seip congenital lipodystrophy 2 (seipin) [Source:HGNC Symbol;Acc:HGNC:15832]
ENSG00000122735	ENSMUSG00000061322	0.0585	0.4786	0.122232	ENSRNOG00000013734	0.0667	0.486	0.137243	0.129737	DNAI1	dynein, axonemal, intermediate chain 1 [Source:HGNC Symbol;Acc:HGNC:2954]
ENSG00000174332	ENSMUSG00000034762	0.0882	0.6854	0.128684	ENSRNOG00000000138	0.0826	0.6278	0.131571	0.130127	GLIS1	GLIS family zinc finger 1 [Source:HGNC Symbol;Acc:HGNC:29525]
ENSG00000172889	ENSMUSG00000026921	0.129	0.9262	0.139279	ENSRNOG00000019388	0.1263	1.0406	0.121372	0.130326	EGFL7	EGF-like-domain, multiple 7 [Source:HGNC Symbol;Acc:HGNC:20594]
ENSG00000172936	ENSMUSG00000032508	0.1059	0.7571	0.139876	ENSRNOG00000013634	0.1065	0.8811	0.120872	0.130374	MYD88	myeloid differentiation primary response 88 [Source:HGNC Symbol;Acc:HGNC:7562]
ENSG00000141026	ENSMUSG00000061650	0.1041	0.8355	0.124596	ENSRNOG00000003341	0.1042	0.7644	0.136316	0.130456	MED9	mediator complex subunit 9 [Source:HGNC Symbol;Acc:HGNC:25487]
ENSG00000137561	ENSMUSG00000073988	0.0591	0.4737	0.124763	ENSRNOG00000007139	0.0673	0.4918	0.136844	0.130803	TTPA	tocopherol (alpha) transfer protein [Source:HGNC Symbol;Acc:HGNC:12404]
ENSG00000188467	ENSMUSG00000035183	0.0844	0.5706	0.147914	ENSRNOG00000005158	0.0739	0.6467	0.114272	0.131093	SLC24A5	solute carrier family 24 (sodium/potassium/calcium exchanger), member 5 [Source:HGNC Symbol;Acc:HGNC:20611]
ENSG00000154217	ENSMUSG00000040430	0.0697	0.8485	0.082145	ENSRNOG00000015683	0.2167	1.2016	0.180343	0.131244	PITPNC1	phosphatidylinositol transfer protein, cytoplasmic 1 [Source:HGNC Symbol;Acc:HGNC:21045]
ENSG00000100354	ENSMUSG00000047888	0.0204	0.1576	0.129442	ENSRNOG00000024907	0.0225	0.1682	0.133769	0.131605	TNRC6B	trinucleotide repeat containing 6B [Source:HGNC Symbol;Acc:HGNC:29190]
ENSG00000170633	ENSMUSG00000029474	0.0652	0.5417	0.120362	ENSRNOG00000001331	0.0744	0.5194	0.143242	0.131802	RNF34	ring finger protein 34, E3 ubiquitin protein ligase [Source:HGNC Symbol;Acc:HGNC:17297]
ENSG00000267140	ENSMUSG00000047989	0.5625	2.2022	0.255426	ENSRNOG00000016532	0.542	60.2004	0.00900326	0.132215	RP11-322E11.6	Uncharacterized protein {ECO:0000313|Ensembl:ENSP00000467041} [Source:UniProtKB/TrEMBL;Acc:K7ENP7]
ENSG00000144824	ENSMUSG00000033149	0.0651	0.5416	0.120199	ENSRNOG00000002171	0.0873	0.6037	0.144608	0.132404	PHLDB2	pleckstrin homology-like domain, family B, member 2 [Source:HGNC Symbol;Acc:HGNC:29573]
ENSG00000182450	ENSMUSG00000024957	0.0993	0.7204	0.13784	ENSRNOG00000021140	0.0965	0.7598	0.127007	0.132424	KCNK4	potassium channel, subfamily K, member 4 [Source:HGNC Symbol;Acc:HGNC:6279]
ENSG00000118855	ENSMUSG00000027775	0.0655	0.5205	0.125841	ENSRNOG00000013790	0.0689	0.4953	0.139108	0.132474	MFSD1	major facilitator superfamily domain containing 1 [Source:HGNC Symbol;Acc:HGNC:25874]
ENSG00000162643	ENSMUSG00000043020	0.114	0.8974	0.127034	ENSRNOG00000014893	0.1145	0.8292	0.138085	0.132559	WDR63	WD repeat domain 63 [Source:HGNC Symbol;Acc:HGNC:30711]
ENSG00000025293	ENSMUSG00000038116	0.0552	0.4518	0.122178	ENSRNOG00000019948	0.0583	0.4062	0.143525	0.132852	PHF20	PHD finger protein 20 [Source:HGNC Symbol;Acc:HGNC:16098]
ENSG00000148344	ENSMUSG00000050737	0.1429	0.9515	0.150184	ENSRNOG00000006320	0.1359	1.1733	0.115827	0.133006	PTGES	prostaglandin E synthase [Source:HGNC Symbol;Acc:HGNC:9599]
ENSG00000175874	ENSMUSG00000050967	0.0831	0.8062	0.103076	ENSRNOG00000013991	0.1526	0.936	0.163034	0.133055	CREG2	cellular repressor of E1A-stimulated genes 2 [Source:HGNC Symbol;Acc:HGNC:14272]
ENSG00000079689	ENSMUSG00000021337	0.0851	0.7619	0.111694	ENSRNOG00000016628	0.1009	0.6531	0.154494	0.133094	SCGN	secretagogin, EF-hand calcium binding protein [Source:HGNC Symbol;Acc:HGNC:16941]
ENSG00000157060	ENSMUSG00000042708	0.1126	0.8684	0.129664	ENSRNOG00000002691	0.1103	0.8028	0.137394	0.133529	SHCBP1L	SHC SH2-domain binding protein 1-like [Source:HGNC Symbol;Acc:HGNC:16788]
ENSG00000104381	ENSMUSG00000025777	0.0385	0.2924	0.131669	ENSRNOG00000005850	0.043	0.3156	0.136248	0.133959	GDAP1	ganglioside induced differentiation associated protein 1 [Source:HGNC Symbol;Acc:HGNC:15968]
ENSG00000182134	ENSMUSG00000041912	0.0465	0.3134	0.148373	ENSRNOG00000020860	0.0407	0.3403	0.1196	0.133987	TDRKH	tudor and KH domain containing [Source:HGNC Symbol;Acc:HGNC:11713]
ENSG00000145708	ENSMUSG00000021680	0.0643	0.5369	0.119762	ENSRNOG00000017890	0.0826	0.5556	0.148668	0.134215	CRHBP	corticotropin releasing hormone binding protein [Source:HGNC Symbol;Acc:HGNC:2356]
ENSG00000241404	ENSMUSG00000015467	0.1356	1.0322	0.13137	ENSRNOG00000000436	0.1211	0.8814	0.137395	0.134382	EGFL8	EGF-like-domain, multiple 8 [Source:HGNC Symbol;Acc:HGNC:13944]
ENSG00000109320	ENSMUSG00000028163	0.0775	0.5633	0.137582	ENSRNOG00000023258	0.0769	0.5856	0.131318	0.13445	NFKB1	nuclear factor of kappa light polypeptide gene enhancer in B-cells 1 [Source:HGNC Symbol;Acc:HGNC:7794]
ENSG00000124782	ENSMUSG00000039087	0.1111	0.8326	0.133437	ENSRNOG00000015701	0.1163	0.8538	0.136215	0.134826	RREB1	ras responsive element binding protein 1 [Source:HGNC Symbol;Acc:HGNC:10449]
ENSG00000067533	ENSMUSG00000001305	0.1872	1.4432	0.129712	ENSRNOG00000002450	0.1977	1.4108	0.140133	0.134923	RRP15	ribosomal RNA processing 15 homolog (S. cerevisiae) [Source:HGNC Symbol;Acc:HGNC:24255]
ENSG00000131943	ENSMUSG00000054676	0.1003	0.7384	0.135834	ENSRNOG00000014966	0.0934	0.696	0.134195	0.135015	C19orf12	chromosome 19 open reading frame 12 [Source:HGNC Symbol;Acc:HGNC:25443]
ENSG00000156273	ENSMUSG00000025612	0.112	0.8027	0.139529	ENSRNOG00000001582	0.1106	0.8466	0.13064	0.135085	BACH1	BTB and CNC homology 1, basic leucine zipper transcription factor 1 [Source:HGNC Symbol;Acc:HGNC:935]
ENSG00000215712	ENSMUSG00000004945	0.0791	0.5971	0.132474	ENSRNOG00000016973	0.0912	0.6606	0.138056	0.135265	TMEM242	transmembrane protein 242 [Source:HGNC Symbol;Acc:HGNC:17206]
ENSG00000110330	ENSMUSG00000057367	0.0828	0.5767	0.143576	ENSRNOG00000010602	0.0898	0.6939	0.129413	0.136494	BIRC2	baculoviral IAP repeat containing 2 [Source:HGNC Symbol;Acc:HGNC:590]
ENSG00000139537	ENSMUSG00000003354	0.1204	0.9002	0.133748	ENSRNOG00000031424	0.1195	0.8557	0.139652	0.1367	CCDC65	coiled-coil domain containing 65 [Source:HGNC Symbol;Acc:HGNC:29937]
ENSG00000123415	ENSMUSG00000036061	0.0686	0.5488	0.125	ENSRNOG00000036842	0.075	0.5038	0.148869	0.136934	SMUG1	single-strand-selective monofunctional uracil-DNA glycosylase 1 [Source:HGNC Symbol;Acc:HGNC:17148]
ENSG00000167969	ENSMUSG00000024132	0.1583	1.1058	0.143154	ENSRNOG00000008843	0.1347	1.0299	0.130789	0.136972	ECI1	enoyl-CoA delta isomerase 1 [Source:HGNC Symbol;Acc:HGNC:2703]
ENSG00000170485	ENSMUSG00000026077	0.0618	0.4483	0.137854	ENSRNOG00000013408	0.0621	0.4525	0.137238	0.137546	NPAS2	neuronal PAS domain protein 2 [Source:HGNC Symbol;Acc:HGNC:7895]
ENSG00000204406	ENSMUSG00000036792	0.0231	0.1874	0.123266	ENSRNOG00000027596	0.0311	0.2036	0.15275	0.138008	MBD5	methyl-CpG binding domain protein 5 [Source:HGNC Symbol;Acc:HGNC:20444]
ENSG00000139496	ENSMUSG00000063895	0.0389	0.3139	0.123925	ENSRNOG00000012644	0.0459	0.2971	0.154493	0.139209	NUPL1	nucleoporin like 1 [Source:HGNC Symbol;Acc:HGNC:20261]
ENSG00000115486	ENSMUSG00000053460	0.0607	0.4262	0.142421	ENSRNOG00000012975	0.0584	0.4293	0.136035	0.139228	GGCX	gamma-glutamyl carboxylase [Source:HGNC Symbol;Acc:HGNC:4247]
ENSG00000136160	ENSMUSG00000022122	0.0682	0.5089	0.134015	ENSRNOG00000010997	0.0697	0.4815	0.144756	0.139385	EDNRB	endothelin receptor type B [Source:HGNC Symbol;Acc:HGNC:3180]
ENSG00000152939	ENSMUSG00000021636	0.0686	0.5337	0.128537	ENSRNOG00000018340	0.0918	0.6105	0.150369	0.139453	MARVELD2	MARVEL domain containing 2 [Source:HGNC Symbol;Acc:HGNC:26401]
ENSG00000130988	ENSMUSG00000023070	0.0654	0.4731	0.138237	ENSRNOG00000007949	0.0643	0.4569	0.140731	0.139484	RGN	regucalcin [Source:HGNC Symbol;Acc:HGNC:9989]
ENSG00000198003	ENSMUSG00000039632	0.2037	1.4057	0.14491	ENSRNOG00000013263	0.2033	1.4991	0.135615	0.140262	CCDC151	coiled-coil domain containing 151 [Source:HGNC Symbol;Acc:HGNC:28303]
ENSG00000120725	ENSMUSG00000024357	0.0864	0.614	0.140717	ENSRNOG00000019826	0.0824	0.5882	0.140088	0.140403	SIL1	SIL1 nucleotide exchange factor [Source:HGNC Symbol;Acc:HGNC:24624]
ENSG00000074966	ENSMUSG00000054892	0.0949	0.7324	0.129574	ENSRNOG00000025925	0.1033	0.6819	0.151488	0.140531	TXK	TXK tyrosine kinase [Source:HGNC Symbol;Acc:HGNC:12434]
ENSG00000196116	ENSMUSG00000035517	0.0832	0.5971	0.13934	ENSRNOG00000009985	0.0787	0.5528	0.142366	0.140853	TDRD7	tudor domain containing 7 [Source:HGNC Symbol;Acc:HGNC:30831]
ENSG00000129925	ENSMUSG00000024180	0.1406	1.0016	0.140375	ENSRNOG00000020374	0.1427	1.0037	0.142174	0.141275	TMEM8A	transmembrane protein 8A [Source:HGNC Symbol;Acc:HGNC:17205]
ENSG00000176678	ENSMUSG00000097084	0.1598	1.1572	0.138092	ENSRNOG00000047125	0.2139	1.473	0.145214	0.141653	FOXL1	forkhead box L1 [Source:HGNC Symbol;Acc:HGNC:3817]
ENSG00000120332	ENSMUSG00000026725	0.1015	0.7144	0.142077	ENSRNOG00000002548	0.1029	0.7272	0.141502	0.141789	TNN	tenascin N [Source:HGNC Symbol;Acc:HGNC:22942]
ENSG00000106328	ENSMUSG00000029707	0.0817	0.6279	0.130116	ENSRNOG00000007942	0.0904	0.5886	0.153585	0.141851	FSCN3	fascin actin-bundling protein 3, testicular [Source:HGNC Symbol;Acc:HGNC:3961]
ENSG00000162929	ENSMUSG00000042208	0.0593	0.4269	0.138908	ENSRNOG00000005548	0.0711	0.4909	0.144836	0.141872	KIAA1841	KIAA1841 [Source:HGNC Symbol;Acc:HGNC:29387]
ENSG00000151233	ENSMUSG00000036197	0.1466	0.8182	0.179174	ENSRNOG00000005234	0.0802	0.7615	0.105318	0.142246	GXYLT1	glucoside xylosyltransferase 1 [Source:HGNC Symbol;Acc:HGNC:27482]
ENSG00000124098	ENSMUSG00000027495	0.161	0.8767	0.183643	ENSRNOG00000004466	0.1369	1.3528	0.101198	0.14242	FAM210B	family with sequence similarity 210, member B [Source:HGNC Symbol;Acc:HGNC:16102]
ENSG00000139572	ENSMUSG00000063234	0.0846	0.6173	0.137048	ENSRNOG00000036834	0.0949	0.6416	0.147911	0.14248	GPR84	G protein-coupled receptor 84 [Source:HGNC Symbol;Acc:HGNC:4535]
ENSG00000104415	ENSMUSG00000005124	0.0921	0.6579	0.139991	ENSRNOG00000007078	0.0932	0.6427	0.145013	0.142502	WISP1	WNT1 inducible signaling pathway protein 1 [Source:HGNC Symbol;Acc:HGNC:12769]
ENSG00000100399	ENSMUSG00000063765	0.0993	0.7519	0.132065	ENSRNOG00000024631	0.1012	0.6596	0.153426	0.142746	CHADL	chondroadherin-like [Source:HGNC Symbol;Acc:HGNC:25165]
ENSG00000105877	ENSMUSG00000018581	0.086	0.5615	0.153161	ENSRNOG00000005451	0.077	0.5747	0.133983	0.143572	DNAH11	dynein, axonemal, heavy chain 11 [Source:HGNC Symbol;Acc:HGNC:2942]
ENSG00000132429	ENSMUSG00000019848	0.0601	0.3901	0.154063	ENSRNOG00000047102	0.0669	0.5027	0.133081	0.143572	POPDC3	popeye domain containing 3 [Source:HGNC Symbol;Acc:HGNC:17649]
ENSG00000070444	ENSMUSG00000000282	0.0301	0.3755	0.0801598	ENSRNOG00000002894	0.1159	0.5553	0.208716	0.144438	MNT	MAX network transcriptional repressor [Source:HGNC Symbol;Acc:HGNC:7188]
ENSG00000135577	ENSMUSG00000019865	0.0466	0.6316	0.0737809	ENSRNOG00000012103	0.2123	0.9857	0.21538	0.14458	NMBR	neuromedin B receptor [Source:HGNC Symbol;Acc:HGNC:7843]
ENSG00000004948	ENSMUSG00000023964	0.1349	0.8372	0.161132	ENSRNOG00000010053	0.1163	0.8958	0.129828	0.14548	CALCR	calcitonin receptor [Source:HGNC Symbol;Acc:HGNC:1440]
ENSG00000229833	ENSMUSG00000087687	0.1501	1.1104	0.135177	ENSRNOG00000050169	0.1385	0.8853	0.156444	0.14581	PET100	PET100 homolog (S. cerevisiae) [Source:HGNC Symbol;Acc:HGNC:40038]
ENSG00000196865	ENSMUSG00000025078	0.097	0.6027	0.160942	ENSRNOG00000016948	0.0968	0.7398	0.130846	0.145894	NHLRC2	NHL repeat containing 2 [Source:HGNC Symbol;Acc:HGNC:24731]
ENSG00000134686	ENSMUSG00000028796	0.0627	0.4243	0.147773	ENSRNOG00000006004	0.057	0.3925	0.145223	0.146498	PHC2	polyhomeotic homolog 2 (Drosophila) [Source:HGNC Symbol;Acc:HGNC:3183]
ENSG00000144455	ENSMUSG00000030101	0.0786	0.5656	0.138967	ENSRNOG00000006813	0.0762	0.4946	0.154064	0.146516	SUMF1	sulfatase modifying factor 1 [Source:HGNC Symbol;Acc:HGNC:20376]
ENSG00000112984	ENSMUSG00000003779	0.0786	0.526	0.14943	ENSRNOG00000024428	0.0758	0.5228	0.144989	0.147209	KIF20A	kinesin family member 20A [Source:HGNC Symbol;Acc:HGNC:9787]
ENSG00000135299	ENSMUSG00000040183	0.0768	0.5303	0.144824	ENSRNOG00000007110	0.0802	0.532	0.150752	0.147788	ANKRD6	ankyrin repeat domain 6 [Source:HGNC Symbol;Acc:HGNC:17280]
ENSG00000140326	ENSMUSG00000027284	0.0646	0.4158	0.155363	ENSRNOG00000047427	0.0636	0.4518	0.14077	0.148067	CDAN1	codanin 1 [Source:HGNC Symbol;Acc:HGNC:1713]
ENSG00000198142	ENSMUSG00000098188	0.2381	1.4756	0.161358	ENSRNOG00000048831	0.2065	1.5249	0.135419	0.148388	SOWAHC	sosondowah ankyrin repeat domain family member C [Source:HGNC Symbol;Acc:HGNC:26149]
ENSG00000188613	ENSMUSG00000072437	0.1256	0.827	0.151874	ENSRNOG00000025060	0.1217	0.8391	0.145036	0.148455	NANOS1	nanos homolog 1 (Drosophila) [Source:HGNC Symbol;Acc:HGNC:23044]
ENSG00000128617	ENSMUSG00000058831	0.0736	0.4606	0.159792	ENSRNOG00000006874	0.0684	0.4981	0.137322	0.148557	OPN1SW	opsin 1 (cone pigments), short-wave-sensitive [Source:HGNC Symbol;Acc:HGNC:1012]
ENSG00000107874	ENSMUSG00000036748	0.0566	0.427	0.132553	ENSRNOG00000019574	0.0622	0.3723	0.16707	0.149811	CUEDC2	CUE domain containing 2 [Source:HGNC Symbol;Acc:HGNC:28352]
ENSG00000103316	ENSMUSG00000030905	0.0653	0.4575	0.142732	ENSRNOG00000046654	0.0748	0.4758	0.157209	0.149971	CRYM	crystallin, mu [Source:HGNC Symbol;Acc:HGNC:2418]
ENSG00000165806	ENSMUSG00000025076	0.1495	0.8734	0.17117	ENSRNOG00000016836	0.1304	1.0083	0.129327	0.150248	CASP7	caspase 7, apoptosis-related cysteine peptidase [Source:HGNC Symbol;Acc:HGNC:1508]
ENSG00000187021	ENSMUSG00000042179	0.0945	0.5982	0.157974	ENSRNOG00000017908	0.0856	0.6001	0.142643	0.150308	PNLIPRP1	pancreatic lipase-related protein 1 [Source:HGNC Symbol;Acc:HGNC:9156]
ENSG00000197826	ENSMUSG00000057816	0.0811	0.6464	0.125464	ENSRNOG00000022641	0.186	1.0597	0.175521	0.150493	C4orf22	chromosome 4 open reading frame 22 [Source:HGNC Symbol;Acc:HGNC:28554]
ENSG00000144057	ENSMUSG00000024172	0.1417	0.8759	0.161776	ENSRNOG00000046515	0.1232	0.8828	0.139556	0.150666	ST6GAL2	ST6 beta-galactosamide alpha-2,6-sialyltranferase 2 [Source:HGNC Symbol;Acc:HGNC:10861]
ENSG00000104497	ENSMUSG00000027534	0.0811	0.5355	0.151447	ENSRNOG00000009953	0.0736	0.4887	0.150604	0.151025	SNX16	sorting nexin 16 [Source:HGNC Symbol;Acc:HGNC:14980]
ENSG00000121680	ENSMUSG00000027222	0.0843	0.7548	0.111685	ENSRNOG00000006539	0.2139	1.1224	0.190574	0.151129	PEX16	peroxisomal biogenesis factor 16 [Source:HGNC Symbol;Acc:HGNC:8857]
ENSG00000154438	ENSMUSG00000010796	0.0772	0.517	0.149323	ENSRNOG00000008004	0.0725	0.4734	0.153147	0.151235	ASZ1	ankyrin repeat, SAM and basic leucine zipper domain containing 1 [Source:HGNC Symbol;Acc:HGNC:1350]
ENSG00000118985	ENSMUSG00000001542	0.0478	0.3256	0.146806	ENSRNOG00000027089	0.0539	0.3461	0.155735	0.151271	ELL2	elongation factor, RNA polymerase II, 2 [Source:HGNC Symbol;Acc:HGNC:17064]
ENSG00000146221	ENSMUSG00000023949	0.1969	1.2948	0.15207	ENSRNOG00000019961	0.1939	1.2792	0.151579	0.151824	TCTE1	t-complex-associated-testis-expressed 1 [Source:HGNC Symbol;Acc:HGNC:11693]
ENSG00000136630	ENSMUSG00000039377	0.1312	0.8451	0.155248	ENSRNOG00000002309	0.1344	0.9023	0.148953	0.1521	HLX	H2.0-like homeobox [Source:HGNC Symbol;Acc:HGNC:4978]
ENSG00000119596	ENSMUSG00000021244	0.0552	0.317	0.174132	ENSRNOG00000027317	0.0483	0.3712	0.130119	0.152126	YLPM1	YLP motif containing 1 [Source:HGNC Symbol;Acc:HGNC:17798]
ENSG00000171840	ENSMUSG00000041377	0.1589	0.9018	0.176203	ENSRNOG00000010282	0.1232	0.962	0.128067	0.152135	NINJ2	ninjurin 2 [Source:HGNC Symbol;Acc:HGNC:7825]
ENSG00000188647	ENSMUSG00000074925	0.055	0.3729	0.147493	ENSRNOG00000014891	0.0639	0.407	0.157002	0.152248	PTAR1	protein prenyltransferase alpha subunit repeat containing 1 [Source:HGNC Symbol;Acc:HGNC:30449]
ENSG00000079931	ENSMUSG00000020000	0.1024	0.6266	0.163422	ENSRNOG00000015321	0.087	0.6165	0.141119	0.15227	MOXD1	monooxygenase, DBH-like 1 [Source:HGNC Symbol;Acc:HGNC:21063]
ENSG00000164938	ENSMUSG00000028211	0.0612	0.4286	0.14279	ENSRNOG00000007964	0.0699	0.4292	0.162861	0.152826	TP53INP1	tumor protein p53 inducible nuclear protein 1 [Source:HGNC Symbol;Acc:HGNC:18022]
ENSG00000101670	ENSMUSG00000053846	0.1098	0.7118	0.154257	ENSRNOG00000018694	0.1154	0.7622	0.151404	0.15283	LIPG	lipase, endothelial [Source:HGNC Symbol;Acc:HGNC:6623]
ENSG00000119725	ENSMUSG00000042472	0.0497	0.3382	0.146954	ENSRNOG00000010985	0.053	0.3329	0.159207	0.153081	ZNF410	zinc finger protein 410 [Source:HGNC Symbol;Acc:HGNC:20144]
ENSG00000266074	ENSMUSG00000039741	0.123	0.8516	0.144434	ENSRNOG00000043102	0.153	0.9454	0.161836	0.153135	BAHCC1	BAH domain and coiled-coil containing 1 [Source:HGNC Symbol;Acc:HGNC:29279]
ENSG00000151689	ENSMUSG00000026102	0.105	0.8177	0.128409	ENSRNOG00000012375	0.1099	0.6132	0.179224	0.153816	INPP1	inositol polyphosphate-1-phosphatase [Source:HGNC Symbol;Acc:HGNC:6071]
ENSG00000134253	ENSMUSG00000033233	0.1168	0.6464	0.180693	ENSRNOG00000015347	0.0778	0.6071	0.12815	0.154422	TRIM45	tripartite motif containing 45 [Source:HGNC Symbol;Acc:HGNC:19018]
ENSG00000105479	ENSMUSG00000040189	0.2462	1.4928	0.164925	ENSRNOG00000021109	0.2438	1.6922	0.144073	0.154499	CCDC114	coiled-coil domain containing 114 [Source:HGNC Symbol;Acc:HGNC:26560]
ENSG00000162976	ENSMUSG00000045679	0.0922	0.572	0.161189	ENSRNOG00000005126	0.0922	0.6184	0.149094	0.155142	PQLC3	PQ loop repeat containing 3 [Source:HGNC Symbol;Acc:HGNC:28503]
ENSG00000136999	ENSMUSG00000037362	0.1012	0.67	0.151045	ENSRNOG00000008697	0.097	0.6069	0.159829	0.155437	NOV	nephroblastoma overexpressed [Source:HGNC Symbol;Acc:HGNC:7885]
ENSG00000100325	ENSMUSG00000020412	0.0675	0.4835	0.139607	ENSRNOG00000007349	0.0854	0.4979	0.17152	0.155564	ASCC2	activating signal cointegrator 1 complex subunit 2 [Source:HGNC Symbol;Acc:HGNC:24103]
ENSG00000157856	ENSMUSG00000073102	0.1537	0.9566	0.160673	ENSRNOG00000024905	0.1524	1.0079	0.151205	0.155939	DRC1	dynein regulatory complex subunit 1 [Source:HGNC Symbol;Acc:HGNC:24245]
ENSG00000015413	ENSMUSG00000019278	0.175	1.0809	0.161902	ENSRNOG00000015880	0.1607	1.0691	0.150313	0.156108	DPEP1	dipeptidase 1 (renal) [Source:HGNC Symbol;Acc:HGNC:3002]
ENSG00000104808	ENSMUSG00000011382	0.1352	0.8958	0.150927	ENSRNOG00000020883	0.1392	0.8587	0.162106	0.156516	DHDH	dihydrodiol dehydrogenase (dimeric) [Source:HGNC Symbol;Acc:HGNC:17887]
ENSG00000244607	ENSMUSG00000079235	0.1258	0.81	0.155309	ENSRNOG00000025643	0.1173	0.7437	0.157725	0.156517	CCDC13	coiled-coil domain containing 13 [Source:HGNC Symbol;Acc:HGNC:26358]
ENSG00000160408	ENSMUSG00000026811	0.1407	0.878	0.160251	ENSRNOG00000046984	0.2129	1.3872	0.153475	0.156863	ST6GALNAC6	ST6 (alpha-N-acetyl-neuraminyl-2,3-beta-galactosyl-1,3)-N-acetylgalactosaminide alpha-2,6-sialyltransferase 6 [Source:HGNC Symbol;Acc:HGNC:23364]
ENSG00000176531	ENSMUSG00000074277	0.1135	0.7958	0.142624	ENSRNOG00000019994	0.174	1.0119	0.171954	0.157289	PHLDB3	pleckstrin homology-like domain, family B, member 3 [Source:HGNC Symbol;Acc:HGNC:30499]
ENSG00000172986	ENSMUSG00000030074	0.1302	0.8592	0.151536	ENSRNOG00000005621	0.1325	0.8124	0.163097	0.157317	GXYLT2	glucoside xylosyltransferase 2 [Source:HGNC Symbol;Acc:HGNC:33383]
ENSG00000107020	ENSMUSG00000016495	0.0919	0.4952	0.185582	ENSRNOG00000015932	0.0717	0.539	0.133024	0.159303	PLGRKT	plasminogen receptor, C-terminal lysine transmembrane protein [Source:HGNC Symbol;Acc:HGNC:23633]
ENSG00000130487	ENSMUSG00000091680	0.1684	1.0133	0.16619	ENSRNOG00000032419	0.1598	1.0394	0.153743	0.159966	KLHDC7B	kelch domain containing 7B [Source:HGNC Symbol;Acc:HGNC:25145]
ENSG00000204815	ENSMUSG00000006784	0.1263	0.8272	0.152684	ENSRNOG00000017473	0.1602	0.9578	0.167258	0.159971	TTC25	tetratricopeptide repeat domain 25 [Source:HGNC Symbol;Acc:HGNC:25280]
ENSG00000005700	ENSMUSG00000035941	0.0737	0.5709	0.129094	ENSRNOG00000027728	0.1335	0.6965	0.191673	0.160384	IBTK	inhibitor of Bruton agammaglobulinemia tyrosine kinase [Source:HGNC Symbol;Acc:HGNC:17853]
ENSG00000136997	ENSMUSG00000049086	0.3254	1.5019	0.216659	ENSRNOG00000042556	0.3244	3.1036	0.104524	0.160591	MYC	v-myc avian myelocytomatosis viral oncogene homolog [Source:HGNC Symbol;Acc:HGNC:7553]
ENSG00000139350	ENSMUSG00000019988	0.0855	0.4923	0.173675	ENSRNOG00000004011	0.0849	0.5744	0.147806	0.16074	NEDD1	neural precursor cell expressed, developmentally down-regulated 1 [Source:HGNC Symbol;Acc:HGNC:7723]
ENSG00000052126	ENSMUSG00000030231	0.0916	0.5468	0.16752	ENSRNOG00000008747	0.0891	0.5772	0.154366	0.160943	PLEKHA5	pleckstrin homology domain containing, family A member 5 [Source:HGNC Symbol;Acc:HGNC:30036]
ENSG00000154359	ENSMUSG00000039633	0.1022	0.6204	0.164732	ENSRNOG00000011349	0.0915	0.574	0.159408	0.16207	LONRF1	LON peptidase N-terminal domain and ring finger 1 [Source:HGNC Symbol;Acc:HGNC:26302]
ENSG00000153789	ENSMUSG00000042269	0.2186	1.1627	0.188011	ENSRNOG00000021714	0.2276	1.6697	0.136312	0.162161	FAM92B	family with sequence similarity 92, member B [Source:HGNC Symbol;Acc:HGNC:24781]
ENSG00000115325	ENSMUSG00000068335	0.0952	0.5462	0.174295	ENSRNOG00000007412	0.0835	0.5515	0.151405	0.16285	DOK1	docking protein 1, 62kDa (downstream of tyrosine kinase 1) [Source:HGNC Symbol;Acc:HGNC:2990]
ENSG00000214087	ENSMUSG00000057594	0.0933	0.5572	0.167444	ENSRNOG00000049235	0.1028	0.6475	0.158764	0.163104	ARL16	ADP-ribosylation factor-like 16 [Source:HGNC Symbol;Acc:HGNC:27902]
ENSG00000197208	ENSMUSG00000020334	0.0799	0.3926	0.203515	ENSRNOG00000046195	0.0824	0.6705	0.122893	0.163204	SLC22A4	solute carrier family 22 (organic cation/zwitterion transporter), member 4 [Source:HGNC Symbol;Acc:HGNC:10968]
ENSG00000092871	ENSMUSG00000020696	0.0591	0.3597	0.164304	ENSRNOG00000007596	0.0545	0.3361	0.162154	0.163229	RFFL	ring finger and FYVE-like domain containing E3 ubiquitin protein ligase [Source:HGNC Symbol;Acc:HGNC:24821]
ENSG00000188778	ENSMUSG00000031489	0.1075	0.6919	0.155369	ENSRNOG00000012674	0.1154	0.6732	0.17142	0.163395	ADRB3	adrenoceptor beta 3 [Source:HGNC Symbol;Acc:HGNC:288]
ENSG00000145075	ENSMUSG00000027676	0.1564	0.9529	0.164131	ENSRNOG00000011440	0.1625	0.9872	0.164607	0.164369	CCDC39	coiled-coil domain containing 39 [Source:HGNC Symbol;Acc:HGNC:25244]
ENSG00000144218	ENSMUSG00000037138	0.1238	0.6686	0.185163	ENSRNOG00000018830	0.1114	0.7699	0.144694	0.164929	AFF3	AF4/FMR2 family, member 3 [Source:HGNC Symbol;Acc:HGNC:6473]
ENSG00000171509	ENSMUSG00000034009	0.0822	0.4498	0.182748	ENSRNOG00000024120	0.0764	0.519	0.147206	0.164977	RXFP1	relaxin/insulin-like family peptide receptor 1 [Source:HGNC Symbol;Acc:HGNC:19718]
ENSG00000164164	ENSMUSG00000036990	0.0637	0.3843	0.165756	ENSRNOG00000018477	0.0718	0.437	0.164302	0.165029	OTUD4	OTU deubiquitinase 4 [Source:HGNC Symbol;Acc:HGNC:24949]
ENSG00000169814	ENSMUSG00000021900	0.0994	0.6334	0.156931	ENSRNOG00000019656	0.1212	0.693	0.174892	0.165911	BTD	biotinidase [Source:HGNC Symbol;Acc:HGNC:1122]
ENSG00000118816	ENSMUSG00000063015	0.0307	0.199	0.154271	ENSRNOG00000002125	0.0348	0.1941	0.179289	0.16678	CCNI	cyclin I [Source:HGNC Symbol;Acc:HGNC:1595]
ENSG00000095787	ENSMUSG00000024283	0.0228	0.2696	0.0845697	ENSRNOG00000018698	0.1184	0.4716	0.25106	0.167815	WAC	WW domain containing adaptor with coiled-coil [Source:HGNC Symbol;Acc:HGNC:17327]
ENSG00000128346	ENSMUSG00000033029	0.1064	0.7692	0.138326	ENSRNOG00000011170	0.1077	0.545	0.197615	0.16797	C22orf23	chromosome 22 open reading frame 23 [Source:HGNC Symbol;Acc:HGNC:18589]
ENSG00000175105	ENSMUSG00000047141	0.0662	0.4552	0.145431	ENSRNOG00000029956	0.0773	0.403	0.191811	0.168621	ZNF654	zinc finger protein 654 [Source:HGNC Symbol;Acc:HGNC:25612]
ENSG00000139610	ENSMUSG00000023031	0.0971	0.4562	0.212845	ENSRNOG00000004725	0.061	0.4886	0.124847	0.168846	CELA1	chymotrypsin-like elastase family, member 1 [Source:HGNC Symbol;Acc:HGNC:3308]
ENSG00000156735	ENSMUSG00000037316	0.093	0.4892	0.190106	ENSRNOG00000042560	0.0863	0.5843	0.147698	0.168902	BAG4	BCL2-associated athanogene 4 [Source:HGNC Symbol;Acc:HGNC:940]
ENSG00000109193	ENSMUSG00000029272	0.1381	0.8635	0.159931	ENSRNOG00000001957	0.1813	1.0163	0.178392	0.169161	SULT1E1	sulfotransferase family 1E, estrogen-preferring, member 1 [Source:HGNC Symbol;Acc:HGNC:11377]
ENSG00000078687	ENSMUSG00000025571	0.055	0.3091	0.177936	ENSRNOG00000022395	0.0493	0.3047	0.161798	0.169867	TNRC6C	trinucleotide repeat containing 6C [Source:HGNC Symbol;Acc:HGNC:29318]
ENSG00000203667	ENSMUSG00000026500	0.1118	0.6211	0.180003	ENSRNOG00000004553	0.101	0.632	0.15981	0.169907	COX20	COX20 cytochrome C oxidase assembly factor [Source:HGNC Symbol;Acc:HGNC:26970]
ENSG00000172426	ENSMUSG00000023966	0.1899	0.8609	0.220583	ENSRNOG00000019474	0.059	0.4871	0.121125	0.170854	RSPH9	radial spoke head 9 homolog (Chlamydomonas) [Source:HGNC Symbol;Acc:HGNC:21057]
ENSG00000151575	ENSMUSG00000090626	0.1284	0.7123	0.180261	ENSRNOG00000024291	0.1291	0.7947	0.162451	0.171356	TEX9	testis expressed 9 [Source:HGNC Symbol;Acc:HGNC:29585]
ENSG00000140280	ENSMUSG00000032184	0.0591	0.4456	0.13263	ENSRNOG00000010642	0.0839	0.396	0.211869	0.172249	LYSMD2	LysM, putative peptidoglycan-binding, domain containing 2 [Source:HGNC Symbol;Acc:HGNC:28571]
ENSG00000170500	ENSMUSG00000048814	0.1408	0.8056	0.174777	ENSRNOG00000023312	0.1523	0.888	0.171509	0.173143	LONRF2	LON peptidase N-terminal domain and ring finger 2 [Source:HGNC Symbol;Acc:HGNC:24788]
ENSG00000168564	ENSMUSG00000038069	0.0807	0.4715	0.171156	ENSRNOG00000022736	0.0636	0.3616	0.175885	0.17352	CDKN2AIP	CDKN2A interacting protein [Source:HGNC Symbol;Acc:HGNC:24325]
ENSG00000134461	ENSMUSG00000047909	0.1039	0.6198	0.167635	ENSRNOG00000028168	0.1099	0.6105	0.180016	0.173826	ANKRD16	ankyrin repeat domain 16 [Source:HGNC Symbol;Acc:HGNC:23471]
ENSG00000138068	ENSMUSG00000038045	0.0877	0.5435	0.161362	ENSRNOG00000049335	0.0908	0.4833	0.187875	0.174618	SULT6B1	sulfotransferase family, cytosolic, 6B, member 1 [Source:HGNC Symbol;Acc:HGNC:33433]
ENSG00000161996	ENSMUSG00000073434	0.1816	1.0724	0.16934	ENSRNOG00000020006	0.1761	0.973	0.180987	0.175163	WDR90	WD repeat domain 90 [Source:HGNC Symbol;Acc:HGNC:26960]
ENSG00000156787	ENSMUSG00000022364	0.0893	0.5258	0.169836	ENSRNOG00000006103	0.1018	0.56	0.181786	0.175811	TBC1D31	TBC1 domain family, member 31 [Source:HGNC Symbol;Acc:HGNC:30888]
ENSG00000187634	ENSMUSG00000096351	0.1624	0.9165	0.177196	ENSRNOG00000020342	0.1504	0.8544	0.17603	0.176613	SAMD11	sterile alpha motif domain containing 11 [Source:HGNC Symbol;Acc:HGNC:28706]
ENSG00000166689	ENSMUSG00000045659	0.0887	0.6755	0.13131	ENSRNOG00000024602	0.1596	0.7177	0.222377	0.176844	PLEKHA7	pleckstrin homology domain containing, family A member 7 [Source:HGNC Symbol;Acc:HGNC:27049]
ENSG00000107249	ENSMUSG00000052942	0.0849	0.484	0.175413	ENSRNOG00000014768	0.0868	0.4862	0.178527	0.17697	GLIS3	GLIS family zinc finger 3 [Source:HGNC Symbol;Acc:HGNC:28510]
ENSG00000146094	ENSMUSG00000035711	0.1404	0.7742	0.181348	ENSRNOG00000013564	0.1406	0.8095	0.173687	0.177518	DOK3	docking protein 3 [Source:HGNC Symbol;Acc:HGNC:24583]
ENSG00000090905	ENSMUSG00000052707	0.0292	0.1708	0.17096	ENSRNOG00000024737	0.0335	0.1812	0.184879	0.177919	TNRC6A	trinucleotide repeat containing 6A [Source:HGNC Symbol;Acc:HGNC:11969]
ENSG00000186862	ENSMUSG00000074818	0.1649	0.8811	0.187152	ENSRNOG00000032946	0.1259	0.7457	0.168835	0.177994	PDZD7	PDZ domain containing 7 [Source:HGNC Symbol;Acc:HGNC:26257]
ENSG00000177096	ENSMUSG00000049687	0.1279	0.7298	0.175253	ENSRNOG00000042522	0.1214	0.6617	0.183467	0.17936	FAM109B	family with sequence similarity 109, member B [Source:HGNC Symbol;Acc:HGNC:27161]
ENSG00000064607	ENSMUSG00000036054	0.1493	0.8078	0.184823	ENSRNOG00000020269	0.1511	0.866	0.17448	0.179652	SUGP2	SURP and G patch domain containing 2 [Source:HGNC Symbol;Acc:HGNC:18641]
ENSG00000105559	ENSMUSG00000040428	0.1491	0.8315	0.179314	ENSRNOG00000020942	0.1597	0.884	0.180656	0.179985	PLEKHA4	pleckstrin homology domain containing, family A (phosphoinositide binding specific) member 4 [Source:HGNC Symbol;Acc:HGNC:14339]
ENSG00000106459	ENSMUSG00000058440	0.0744	0.4088	0.181996	ENSRNOG00000008752	0.0731	0.4096	0.178467	0.180231	NRF1	nuclear respiratory factor 1 [Source:HGNC Symbol;Acc:HGNC:7996]
ENSG00000151929	ENSMUSG00000030847	0.0809	0.4333	0.186707	ENSRNOG00000020298	0.0736	0.4228	0.174078	0.180392	BAG3	BCL2-associated athanogene 3 [Source:HGNC Symbol;Acc:HGNC:939]
ENSG00000230778	ENSMUSG00000078137	0.1183	0.6847	0.172776	ENSRNOG00000042446	0.1178	0.6257	0.188269	0.180523	ANKRD63	ankyrin repeat domain 63 [Source:HGNC Symbol;Acc:HGNC:40027]
ENSG00000023445	ENSMUSG00000032000	0.152	0.824	0.184466	ENSRNOG00000005731	0.1501	0.8404	0.178605	0.181536	BIRC3	baculoviral IAP repeat containing 3 [Source:HGNC Symbol;Acc:HGNC:591]
ENSG00000174842	ENSMUSG00000029276	0.0762	0.4265	0.178664	ENSRNOG00000002054	0.0907	0.4899	0.18514	0.181902	GLMN	glomulin, FKBP associated protein [Source:HGNC Symbol;Acc:HGNC:14373]
ENSG00000101191	ENSMUSG00000038914	0.1622	0.8817	0.183963	ENSRNOG00000009936	0.1603	0.8859	0.180946	0.182454	DIDO1	death inducer-obliterator 1 [Source:HGNC Symbol;Acc:HGNC:2680]
ENSG00000177692	ENSMUSG00000039763	0.1557	0.8559	0.181914	ENSRNOG00000002026	0.1596	0.8703	0.183385	0.182649	DNAJC28	DnaJ (Hsp40) homolog, subfamily C, member 28 [Source:HGNC Symbol;Acc:HGNC:1297]
ENSG00000116221	ENSMUSG00000028622	0.1071	0.62	0.172742	ENSRNOG00000009078	0.1128	0.5854	0.192689	0.182715	MRPL37	mitochondrial ribosomal protein L37 [Source:HGNC Symbol;Acc:HGNC:14034]
ENSG00000072736	ENSMUSG00000031902	0.0571	0.3175	0.179843	ENSRNOG00000018618	0.0639	0.3439	0.18581	0.182826	NFATC3	nuclear factor of activated T-cells, cytoplasmic, calcineurin-dependent 3 [Source:HGNC Symbol;Acc:HGNC:7777]
ENSG00000106536	ENSMUSG00000009734	0.0291	0.3228	0.0901487	ENSRNOG00000013237	0.1915	0.6921	0.276694	0.183421	POU6F2	POU class 6 homeobox 2 [Source:HGNC Symbol;Acc:HGNC:21694]
ENSG00000177570	ENSMUSG00000058656	0.0436	0.4624	0.0942907	ENSRNOG00000043390	0.1088	0.3977	0.273573	0.183932	SAMD12	sterile alpha motif domain containing 12 [Source:HGNC Symbol;Acc:HGNC:31750]
ENSG00000130349	ENSMUSG00000019797	0.1294	0.6909	0.187292	ENSRNOG00000047118	0.1332	0.7342	0.181422	0.184357	C6orf203	chromosome 6 open reading frame 203 [Source:HGNC Symbol;Acc:HGNC:17971]
ENSG00000122375	ENSMUSG00000021799	0.1267	0.6588	0.192319	ENSRNOG00000011600	0.1193	0.6721	0.177503	0.184911	OPN4	opsin 4 [Source:HGNC Symbol;Acc:HGNC:14449]
ENSG00000133105	ENSMUSG00000053368	0.1076	0.5616	0.191595	ENSRNOG00000000897	0.1054	0.5913	0.178251	0.184923	RXFP2	relaxin/insulin-like family peptide receptor 2 [Source:HGNC Symbol;Acc:HGNC:17318]
ENSG00000126001	ENSMUSG00000038241	0.1275	0.6942	0.183665	ENSRNOG00000019340	0.1262	0.6755	0.186825	0.185245	CEP250	centrosomal protein 250kDa [Source:HGNC Symbol;Acc:HGNC:1859]
ENSG00000206530	ENSMUSG00000071550	0.1482	0.7495	0.197732	ENSRNOG00000028077	0.1482	0.8536	0.173618	0.185675	CFAP44	cilia and flagella associated protein 44 [Source:HGNC Symbol;Acc:HGNC:25631]
ENSG00000073849	ENSMUSG00000022885	0.1139	0.5897	0.193149	ENSRNOG00000001823	0.1106	0.6163	0.179458	0.186304	ST6GAL1	ST6 beta-galactosamide alpha-2,6-sialyltranferase 1 [Source:HGNC Symbol;Acc:HGNC:10860]
ENSG00000160401	ENSMUSG00000038987	0.2395	1.1885	0.201515	ENSRNOG00000039315	0.2369	1.3521	0.175209	0.188362	C9orf117	chromosome 9 open reading frame 117 [Source:HGNC Symbol;Acc:HGNC:27843]
ENSG00000068097	ENSMUSG00000000976	0.0966	0.5368	0.179955	ENSRNOG00000002542	0.0996	0.5052	0.19715	0.188552	HEATR6	HEAT repeat containing 6 [Source:HGNC Symbol;Acc:HGNC:24076]
ENSG00000147443	ENSMUSG00000022102	0.1527	0.848	0.180071	ENSRNOG00000013922	0.1528	0.7749	0.197187	0.188629	DOK2	docking protein 2, 56kDa [Source:HGNC Symbol;Acc:HGNC:2991]
ENSG00000188994	ENSMUSG00000039967	0.096	0.5107	0.187977	ENSRNOG00000031031	0.093	0.491	0.189409	0.188693	ZNF292	zinc finger protein 292 [Source:HGNC Symbol;Acc:HGNC:18410]
ENSG00000185513	ENSMUSG00000035576	0.1179	0.632	0.186551	ENSRNOG00000007044	0.1211	0.6338	0.19107	0.18881	L3MBTL1	l(3)mbt-like 1 (Drosophila) [Source:HGNC Symbol;Acc:HGNC:15905]
ENSG00000156675	ENSMUSG00000031488	0.3239	0.8847	0.366113	ENSRNOG00000045531	0.8163	61.1953	0.0133393	0.189726	RAB11FIP1	RAB11 family interacting protein 1 (class I) [Source:HGNC Symbol;Acc:HGNC:30265]
ENSG00000140835	ENSMUSG00000035930	0.1646	0.9552	0.17232	ENSRNOG00000016953	0.1729	0.832	0.207813	0.190066	CHST4	carbohydrate (N-acetylglucosamine 6-O) sulfotransferase 4 [Source:HGNC Symbol;Acc:HGNC:1972]
ENSG00000188343	ENSMUSG00000028218	0.0713	0.4635	0.15383	ENSRNOG00000016338	0.0844	0.3723	0.226699	0.190264	FAM92A1	family with sequence similarity 92, member A1 [Source:HGNC Symbol;Acc:HGNC:30452]
ENSG00000119777	ENSMUSG00000038828	0.1026	0.533	0.192495	ENSRNOG00000008812	0.0958	0.5084	0.188434	0.190465	TMEM214	transmembrane protein 214 [Source:HGNC Symbol;Acc:HGNC:25983]
ENSG00000116044	ENSMUSG00000015839	0.1055	0.549	0.192168	ENSRNOG00000001548	0.1015	0.5376	0.188802	0.190485	NFE2L2	nuclear factor, erythroid 2-like 2 [Source:HGNC Symbol;Acc:HGNC:7782]
ENSG00000175311	ENSMUSG00000030909	0.1025	0.6702	0.152939	ENSRNOG00000046181	0.1162	0.505	0.230099	0.191519	ANKS4B	ankyrin repeat and sterile alpha motif domain containing 4B [Source:HGNC Symbol;Acc:HGNC:26795]
ENSG00000175600	ENSMUSG00000055137	0.1055	0.5393	0.195624	ENSRNOG00000014028	0.1195	0.6348	0.188248	0.191936	SUGCT	succinyl-CoA:glutarate-CoA transferase [Source:HGNC Symbol;Acc:HGNC:16001]
ENSG00000144681	ENSMUSG00000032502	0.0901	0.4219	0.213558	ENSRNOG00000008865	0.0865	0.5077	0.170376	0.191967	STAC	SH3 and cysteine rich domain [Source:HGNC Symbol;Acc:HGNC:11353]
ENSG00000135205	ENSMUSG00000064280	0.1574	0.8045	0.195649	ENSRNOG00000012932	0.1424	0.7445	0.191269	0.193459	CCDC146	coiled-coil domain containing 146 [Source:HGNC Symbol;Acc:HGNC:29296]
ENSG00000144674	ENSMUSG00000038708	0.2015	1.0331	0.195044	ENSRNOG00000029910	0.2125	1.1057	0.192186	0.193615	GOLGA4	golgin A4 [Source:HGNC Symbol;Acc:HGNC:4427]
ENSG00000185271	ENSMUSG00000090799	0.0906	0.456	0.198684	ENSRNOG00000025868	0.09	0.4685	0.192102	0.195393	KLHL33	kelch-like family member 33 [Source:HGNC Symbol;Acc:HGNC:31952]
ENSG00000157578	ENSMUSG00000045275	0.2948	1.733	0.17011	ENSRNOG00000028248	0.2973	1.3369	0.22238	0.196245	LCA5L	Leber congenital amaurosis 5-like [Source:HGNC Symbol;Acc:HGNC:1255]
ENSG00000162174	ENSMUSG00000024654	0.1363	0.6844	0.199153	ENSRNOG00000020202	0.1433	0.7402	0.193596	0.196374	ASRGL1	asparaginase like 1 [Source:HGNC Symbol;Acc:HGNC:16448]
ENSG00000166401	ENSMUSG00000026315	0.1223	0.6515	0.187721	ENSRNOG00000002396	0.1293	0.628	0.205892	0.196806	SERPINB8	serpin peptidase inhibitor, clade B (ovalbumin), member 8 [Source:HGNC Symbol;Acc:HGNC:8952]
ENSG00000154080	ENSMUSG00000047161	0.1266	0.6441	0.196553	ENSRNOG00000015867	0.1357	0.6872	0.197468	0.197011	CHST9	carbohydrate (N-acetylgalactosamine 4-0) sulfotransferase 9 [Source:HGNC Symbol;Acc:HGNC:19898]
ENSG00000118690	ENSMUSG00000071324	0.2218	1.1381	0.194886	ENSRNOG00000026217	0.1588	0.7966	0.199347	0.197117	ARMC2	armadillo repeat containing 2 [Source:HGNC Symbol;Acc:HGNC:23045]
ENSG00000180113	ENSMUSG00000040140	0.1748	0.8748	0.199817	ENSRNOG00000025693	0.1642	0.8427	0.19485	0.197333	TDRD6	tudor domain containing 6 [Source:HGNC Symbol;Acc:HGNC:21339]
ENSG00000137270	ENSMUSG00000023333	0.1486	0.7322	0.20295	ENSRNOG00000007932	0.1538	0.8003	0.192178	0.197564	GCM1	glial cells missing homolog 1 (Drosophila) [Source:HGNC Symbol;Acc:HGNC:4197]
ENSG00000185838	ENSMUSG00000000884	0.1253	0.7454	0.168098	ENSRNOG00000001891	0.2109	0.9273	0.227434	0.197766	GNB1L	guanine nucleotide binding protein (G protein), beta polypeptide 1-like [Source:HGNC Symbol;Acc:HGNC:4397]
ENSG00000143458	ENSMUSG00000038766	0.0866	0.3719	0.232858	ENSRNOG00000021105	0.0707	0.4338	0.162978	0.197918	GABPB2	GA binding protein transcription factor, beta subunit 2 [Source:HGNC Symbol;Acc:HGNC:28441]
ENSG00000170088	ENSMUSG00000025521	0.1173	0.5488	0.213739	ENSRNOG00000030199	0.1145	0.6283	0.182238	0.197988	TMEM192	transmembrane protein 192 [Source:HGNC Symbol;Acc:HGNC:26775]
ENSG00000136891	ENSMUSG00000028345	0.0601	0.308	0.19513	ENSRNOG00000008618	0.0621	0.3087	0.201166	0.198148	TEX10	testis expressed 10 [Source:HGNC Symbol;Acc:HGNC:25988]
ENSG00000273611	ENSMUSG00000020526	0.1142	0.6952	0.164269	ENSRNOG00000027818	0.1313	0.5607	0.234172	0.19922	ZNHIT3	zinc finger, HIT-type containing 3 [Source:HGNC Symbol;Acc:HGNC:12309]
ENSG00000082512	ENSMUSG00000026637	0.1439	0.7053	0.204027	ENSRNOG00000047957	0.1324	0.6797	0.194792	0.199409	TRAF5	TNF receptor-associated factor 5 [Source:HGNC Symbol;Acc:HGNC:12035]
ENSG00000093134	ENSMUSG00000020010	0.1093	0.522	0.209387	ENSRNOG00000039865	0.1066	0.5608	0.190086	0.199736	VNN3	vanin 3 [Source:HGNC Symbol;Acc:HGNC:16431]
ENSG00000138892	ENSMUSG00000022388	0.2262	1.1699	0.19335	ENSRNOG00000032311	0.2238	1.0816	0.206916	0.200133	TTLL8	tubulin tyrosine ligase-like family, member 8 [Source:HGNC Symbol;Acc:HGNC:34000]
ENSG00000148541	ENSMUSG00000043259	0.1142	0.6139	0.186024	ENSRNOG00000000275	0.1545	0.7209	0.214315	0.20017	FAM13C	family with sequence similarity 13, member C [Source:HGNC Symbol;Acc:HGNC:19371]
ENSG00000164291	ENSMUSG00000021592	0.1022	0.5138	0.19891	ENSRNOG00000026937	0.1104	0.5478	0.201533	0.200222	ARSK	arylsulfatase family, member K [Source:HGNC Symbol;Acc:HGNC:25239]
ENSG00000166987	ENSMUSG00000025409	0.0365	0.1885	0.193634	ENSRNOG00000006209	0.0382	0.178	0.214607	0.20412	MBD6	methyl-CpG binding domain protein 6 [Source:HGNC Symbol;Acc:HGNC:20445]
ENSG00000120071	ENSMUSG00000018412	0.0462	0.2835	0.162963	ENSRNOG00000005544	0.0871	0.353	0.246742	0.204853	KANSL1	KAT8 regulatory NSL complex subunit 1 [Source:HGNC Symbol;Acc:HGNC:24565]
ENSG00000069812	ENSMUSG00000028940	0.1866	0.8587	0.217305	ENSRNOG00000010490	0.1645	0.8536	0.192713	0.205009	HES2	hes family bHLH transcription factor 2 [Source:HGNC Symbol;Acc:HGNC:16005]
ENSG00000214511	ENSMUSG00000093550	0.0952	0.4889	0.194723	ENSRNOG00000046069	0.0939	0.4337	0.216509	0.205616	HIGD1C	HIG1 hypoxia inducible domain family, member 1C [Source:HGNC Symbol;Acc:HGNC:28044]
ENSG00000155621	ENSMUSG00000035171	0.1113	0.5474	0.203325	ENSRNOG00000027161	0.109	0.524	0.208015	0.20567	C9orf85	chromosome 9 open reading frame 85 [Source:HGNC Symbol;Acc:HGNC:28784]
ENSG00000173917	ENSMUSG00000075588	0.1112	0.4966	0.223923	ENSRNOG00000008365	0.1038	0.5509	0.188419	0.206171	HOXB2	homeobox B2 [Source:HGNC Symbol;Acc:HGNC:5113]
ENSG00000171757	ENSMUSG00000027702	0.146	0.6967	0.209559	ENSRNOG00000027935	0.1434	0.703	0.203983	0.206771	LRRC34	leucine rich repeat containing 34 [Source:HGNC Symbol;Acc:HGNC:28408]
ENSG00000131097	ENSMUSG00000020928	0.1226	0.5612	0.21846	ENSRNOG00000002814	0.1225	0.6267	0.195468	0.206964	HIGD1B	HIG1 hypoxia inducible domain family, member 1B [Source:HGNC Symbol;Acc:HGNC:24318]
ENSG00000106028	ENSMUSG00000029911	0.0966	0.41	0.23561	ENSRNOG00000012100	0.0609	0.34	0.179118	0.207364	SSBP1	single-stranded DNA binding protein 1, mitochondrial [Source:HGNC Symbol;Acc:HGNC:11317]
ENSG00000104044	ENSMUSG00000030450	0.1366	0.653	0.209188	ENSRNOG00000014465	0.1304	0.6342	0.205613	0.207401	OCA2	oculocutaneous albinism II [Source:HGNC Symbol;Acc:HGNC:8101]
ENSG00000178597	ENSMUSG00000043430	0.22	1.0926	0.201355	ENSRNOG00000006845	0.2192	1.0217	0.214544	0.207949	PSAPL1	prosaposin-like 1 (gene/pseudogene) [Source:HGNC Symbol;Acc:HGNC:33131]
ENSG00000116698	ENSMUSG00000042772	0.0511	0.233	0.219313	ENSRNOG00000027962	0.0511	0.2592	0.197145	0.208229	SMG7	SMG7 nonsense mediated mRNA decay factor [Source:HGNC Symbol;Acc:HGNC:16792]
ENSG00000175535	ENSMUSG00000046008	0.1394	0.6579	0.211886	ENSRNOG00000017725	0.1353	0.6612	0.204628	0.208257	PNLIP	pancreatic lipase [Source:HGNC Symbol;Acc:HGNC:9155]
ENSG00000095981	ENSMUSG00000023387	0.1692	0.8177	0.206922	ENSRNOG00000006422	0.1663	0.7899	0.210533	0.208727	KCNK16	potassium channel, subfamily K, member 16 [Source:HGNC Symbol;Acc:HGNC:14464]
ENSG00000144837	ENSMUSG00000002847	0.1085	0.5606	0.193543	ENSRNOG00000027252	0.1231	0.5495	0.224022	0.208782	PLA1A	phospholipase A1 member A [Source:HGNC Symbol;Acc:HGNC:17661]
ENSG00000197632	ENSMUSG00000062345	0.1363	0.6628	0.205643	ENSRNOG00000002460	0.1605	0.7518	0.213488	0.209565	SERPINB2	serpin peptidase inhibitor, clade B (ovalbumin), member 2 [Source:HGNC Symbol;Acc:HGNC:8584]
ENSG00000139269	ENSMUSG00000047492	0.1015	0.4873	0.208291	ENSRNOG00000007601	0.1172	0.5532	0.211858	0.210074	INHBE	inhibin, beta E [Source:HGNC Symbol;Acc:HGNC:24029]
ENSG00000118017	ENSMUSG00000037953	0.1691	0.7876	0.214703	ENSRNOG00000042649	0.1505	0.7293	0.206362	0.210533	A4GNT	alpha-1,4-N-acetylglucosaminyltransferase [Source:HGNC Symbol;Acc:HGNC:17968]
ENSG00000162039	ENSMUSG00000024155	0.0871	0.4094	0.21275	ENSRNOG00000014711	0.0946	0.4513	0.209617	0.211184	MEIOB	meiosis specific with OB domains [Source:HGNC Symbol;Acc:HGNC:28569]
ENSG00000164066	ENSMUSG00000060798	0.1187	0.7001	0.169547	ENSRNOG00000010556	0.1914	0.7557	0.253275	0.211411	INTU	inturned planar cell polarity protein [Source:HGNC Symbol;Acc:HGNC:29239]
ENSG00000138780	ENSMUSG00000028018	0.088	0.4886	0.180106	ENSRNOG00000011669	0.1536	0.6308	0.2435	0.211803	GSTCD	glutathione S-transferase, C-terminal domain containing [Source:HGNC Symbol;Acc:HGNC:25806]
ENSG00000152763	ENSMUSG00000035126	0.1428	0.6596	0.216495	ENSRNOG00000006999	0.1456	0.701	0.207703	0.212099	WDR78	WD repeat domain 78 [Source:HGNC Symbol;Acc:HGNC:26252]
ENSG00000188352	ENSMUSG00000038368	0.0922	0.4403	0.209403	ENSRNOG00000024402	0.0933	0.4342	0.214878	0.21214	FOCAD	focadhesin [Source:HGNC Symbol;Acc:HGNC:23377]
ENSG00000155966	ENSMUSG00000031189	0.0901	0.4118	0.218796	ENSRNOG00000023333	0.0908	0.4414	0.205709	0.212252	AFF2	AF4/FMR2 family, member 2 [Source:HGNC Symbol;Acc:HGNC:3776]
ENSG00000072121	ENSMUSG00000066440	0.1004	0.4806	0.208906	ENSRNOG00000028111	0.1043	0.4831	0.215897	0.212401	ZFYVE26	zinc finger, FYVE domain containing 26 [Source:HGNC Symbol;Acc:HGNC:20761]
ENSG00000155846	ENSMUSG00000033871	0.1272	0.6293	0.202129	ENSRNOG00000017503	0.1343	0.6031	0.222683	0.212406	PPARGC1B	peroxisome proliferator-activated receptor gamma, coactivator 1 beta [Source:HGNC Symbol;Acc:HGNC:30022]
ENSG00000141431	ENSMUSG00000045215	0.1134	0.5177	0.219046	ENSRNOG00000015383	0.1115	0.5319	0.209626	0.214336	ASXL3	additional sex combs like transcriptional regulator 3 [Source:HGNC Symbol;Acc:HGNC:29357]
ENSG00000136270	ENSMUSG00000000384	0.1706	0.8335	0.204679	ENSRNOG00000037664	0.1564	0.6974	0.224262	0.21447	TBRG4	transforming growth factor beta regulator 4 [Source:HGNC Symbol;Acc:HGNC:17443]
ENSG00000136935	ENSMUSG00000026754	0.11	0.5246	0.209684	ENSRNOG00000014493	0.1164	0.5255	0.221503	0.215593	GOLGA1	golgin A1 [Source:HGNC Symbol;Acc:HGNC:4424]
ENSG00000243056	ENSMUSG00000090264	0.0901	0.4714	0.191133	ENSRNOG00000028625	0.1226	0.5078	0.241434	0.216283	EIF4EBP3	eukaryotic translation initiation factor 4E binding protein 3 [Source:HGNC Symbol;Acc:HGNC:3290]
ENSG00000166548	ENSMUSG00000035824	0.1212	0.6124	0.19791	ENSRNOG00000012853	0.1313	0.5583	0.235178	0.216544	TK2	thymidine kinase 2, mitochondrial [Source:HGNC Symbol;Acc:HGNC:11831]
ENSG00000206538	ENSMUSG00000091243	0.059	0.2985	0.197655	ENSRNOG00000028774	0.0555	0.233	0.238197	0.217926	VGLL3	vestigial-like family member 3 [Source:HGNC Symbol;Acc:HGNC:24327]
ENSG00000135338	ENSMUSG00000032258	0.1953	0.9167	0.213047	ENSRNOG00000009580	0.1973	0.8748	0.225537	0.219292	LCA5	Leber congenital amaurosis 5 [Source:HGNC Symbol;Acc:HGNC:31923]
ENSG00000102239	ENSMUSG00000031130	0.0796	0.3321	0.239687	ENSRNOG00000000873	0.076	0.3809	0.199527	0.219607	BRS3	bombesin-like receptor 3 [Source:HGNC Symbol;Acc:HGNC:1113]
ENSG00000125459	ENSMUSG00000068922	0.1138	0.4607	0.247015	ENSRNOG00000020357	0.107	0.5534	0.19335	0.220183	MSTO1	misato 1, mitochondrial distribution and morphology regulator [Source:HGNC Symbol;Acc:HGNC:29678]
ENSG00000144362	ENSMUSG00000027088	0.1104	0.4626	0.238651	ENSRNOG00000007979	0.1271	0.6259	0.203068	0.220859	PHOSPHO2	phosphatase, orphan 2 [Source:HGNC Symbol;Acc:HGNC:28316]
ENSG00000122741	ENSMUSG00000035572	0.0728	0.354	0.20565	ENSRNOG00000011655	0.0743	0.3146	0.236173	0.220911	DCAF10	DDB1 and CUL4 associated factor 10 [Source:HGNC Symbol;Acc:HGNC:23686]
ENSG00000198498	ENSMUSG00000025591	0.1247	0.5194	0.240085	ENSRNOG00000014188	0.1227	0.6056	0.202609	0.221347	TMA16	translation machinery associated 16 homolog (S. cerevisiae) [Source:HGNC Symbol;Acc:HGNC:25638]
ENSG00000102471	ENSMUSG00000053253	0.1108	0.4688	0.236348	ENSRNOG00000024022	0.0876	0.4245	0.20636	0.221354	NDFIP2	Nedd4 family interacting protein 2 [Source:HGNC Symbol;Acc:HGNC:18537]
ENSG00000067365	ENSMUSG00000039345	0.1281	0.5858	0.218675	ENSRNOG00000002714	0.1277	0.5666	0.225379	0.222027	METTL22	methyltransferase like 22 [Source:HGNC Symbol;Acc:HGNC:28368]
ENSG00000082213	ENSMUSG00000022195	0.1253	0.5471	0.229026	ENSRNOG00000022745	0.1072	0.4981	0.215218	0.222122	C5orf22	chromosome 5 open reading frame 22 [Source:HGNC Symbol;Acc:HGNC:25639]
ENSG00000187556	ENSMUSG00000056155	0.2027	0.8881	0.22824	ENSRNOG00000031593	0.1978	0.9081	0.217817	0.223029	NANOS3	nanos homolog 3 (Drosophila) [Source:HGNC Symbol;Acc:HGNC:22048]
ENSG00000148019	ENSMUSG00000041491	0.1177	0.5774	0.203845	ENSRNOG00000014041	0.1216	0.5014	0.242521	0.223183	CEP78	centrosomal protein 78kDa [Source:HGNC Symbol;Acc:HGNC:25740]
ENSG00000140525	ENSMUSG00000039187	0.1141	0.4822	0.236624	ENSRNOG00000016689	0.1079	0.5116	0.210907	0.223765	FANCI	Fanconi anemia, complementation group I [Source:HGNC Symbol;Acc:HGNC:25568]
ENSG00000154655	ENSMUSG00000041565	0.1128	0.5174	0.218013	ENSRNOG00000025273	0.1369	0.5964	0.229544	0.223779	L3MBTL4	l(3)mbt-like 4 (Drosophila) [Source:HGNC Symbol;Acc:HGNC:26677]
ENSG00000143162	ENSMUSG00000040713	0.1417	0.5892	0.240496	ENSRNOG00000003291	0.1407	0.6744	0.20863	0.224563	CREG1	cellular repressor of E1A-stimulated genes 1 [Source:HGNC Symbol;Acc:HGNC:2351]
ENSG00000178401	ENSMUSG00000038009	0.0937	0.4425	0.211751	ENSRNOG00000015837	0.1003	0.4214	0.238016	0.224884	DNAJC22	DnaJ (Hsp40) homolog, subfamily C, member 22 [Source:HGNC Symbol;Acc:HGNC:25802]
ENSG00000095627	ENSMUSG00000025081	0.1763	0.7574	0.23277	ENSRNOG00000017064	0.1736	0.7938	0.218695	0.225732	TDRD1	tudor domain containing 1 [Source:HGNC Symbol;Acc:HGNC:11712]
ENSG00000099330	ENSMUSG00000002396	0.2871	1.2517	0.229368	ENSRNOG00000032575	0.2776	1.2483	0.222382	0.225875	OCEL1	occludin/ELL domain containing 1 [Source:HGNC Symbol;Acc:HGNC:26221]
ENSG00000118482	ENSMUSG00000048874	0.152	0.6459	0.235331	ENSRNOG00000011756	0.1396	0.6357	0.2196	0.227465	PHF3	PHD finger protein 3 [Source:HGNC Symbol;Acc:HGNC:8921]
ENSG00000197746	ENSMUSG00000004207	0.2069	0.8866	0.233363	ENSRNOG00000000571	0.1882	0.8472	0.222144	0.227753	PSAP	prosaposin [Source:HGNC Symbol;Acc:HGNC:9498]
ENSG00000166140	ENSMUSG00000068580	0.1143	0.5268	0.21697	ENSRNOG00000012528	0.1321	0.5519	0.239355	0.228163	ZFYVE19	zinc finger, FYVE domain containing 19 [Source:HGNC Symbol;Acc:HGNC:20758]
ENSG00000173597	ENSMUSG00000029269	0.1539	0.6359	0.242019	ENSRNOG00000001967	0.1602	0.7455	0.214889	0.228454	SULT1B1	sulfotransferase family, cytosolic, 1B, member 1 [Source:HGNC Symbol;Acc:HGNC:17845]
ENSG00000100104	ENSMUSG00000029346	0.2147	0.8841	0.242846	ENSRNOG00000000662	0.2226	1.0351	0.215052	0.228949	SRRD	SRR1 domain containing [Source:HGNC Symbol;Acc:HGNC:33910]
ENSG00000177989	ENSMUSG00000047394	0.1641	0.7456	0.220091	ENSRNOG00000037060	0.1819	0.7631	0.23837	0.229231	ODF3B	outer dense fiber of sperm tails 3B [Source:HGNC Symbol;Acc:HGNC:34388]
ENSG00000266200	ENSMUSG00000025091	0.1493	0.625	0.23888	ENSRNOG00000017982	0.1716	0.7773	0.220764	0.229822	PNLIPRP2	pancreatic lipase-related protein 2 [Source:HGNC Symbol;Acc:HGNC:9157]
ENSG00000135315	ENSMUSG00000056919	0.1468	0.64	0.229375	ENSRNOG00000010608	0.1536	0.6658	0.2307	0.230037	CEP162	centrosomal protein 162kDa [Source:HGNC Symbol;Acc:HGNC:21107]
ENSG00000129295	ENSMUSG00000022375	0.1159	0.5717	0.202729	ENSRNOG00000005233	0.1698	0.6595	0.257468	0.230098	LRRC6	leucine rich repeat containing 6 [Source:HGNC Symbol;Acc:HGNC:16725]
ENSG00000135336	ENSMUSG00000040044	0.1136	0.4348	0.26127	ENSRNOG00000008314	0.0962	0.4797	0.200542	0.230906	ORC3	origin recognition complex, subunit 3 [Source:HGNC Symbol;Acc:HGNC:8489]
ENSG00000197748	ENSMUSG00000044948	0.1818	0.7879	0.23074	ENSRNOG00000036585	0.1704	0.7361	0.23149	0.231115	CFAP43	cilia and flagella associated protein 43 [Source:HGNC Symbol;Acc:HGNC:26684]
ENSG00000183617	ENSMUSG00000034932	0.2196	0.8391	0.261709	ENSRNOG00000020464	0.2019	1.0043	0.201036	0.231372	MRPL54	mitochondrial ribosomal protein L54 [Source:HGNC Symbol;Acc:HGNC:16685]
ENSG00000162782	ENSMUSG00000060985	0.1232	0.4949	0.248939	ENSRNOG00000004018	0.1359	0.6345	0.214184	0.231562	TDRD5	tudor domain containing 5 [Source:HGNC Symbol;Acc:HGNC:20614]
ENSG00000156206	ENSMUSG00000011154	0.1695	0.8116	0.208847	ENSRNOG00000012301	0.1801	0.6885	0.261583	0.235215	C15orf26	chromosome 15 open reading frame 26 [Source:HGNC Symbol;Acc:HGNC:26782]
ENSG00000183833	ENSMUSG00000022805	0.1579	0.6267	0.251955	ENSRNOG00000002976	0.1635	0.7439	0.219788	0.235871	MAATS1	MYCBP-associated, testis expressed 1 [Source:HGNC Symbol;Acc:HGNC:24010]
ENSG00000197641	ENSMUSG00000048775	0.1465	0.6234	0.235002	ENSRNOG00000028194	0.1545	0.6498	0.237765	0.236384	SERPINB13	serpin peptidase inhibitor, clade B (ovalbumin), member 13 [Source:HGNC Symbol;Acc:HGNC:8944]
ENSG00000179119	ENSMUSG00000049516	0.107	0.4125	0.259394	ENSRNOG00000050806	0.0973	0.4557	0.213518	0.236456	SPTY2D1	SPT2, Suppressor of Ty, domain containing 1 (S. cerevisiae) [Source:HGNC Symbol;Acc:HGNC:26818]
ENSG00000064205	ENSMUSG00000027656	0.1541	0.6426	0.239807	ENSRNOG00000010666	0.1555	0.664	0.234187	0.236997	WISP2	WNT1 inducible signaling pathway protein 2 [Source:HGNC Symbol;Acc:HGNC:12770]
ENSG00000166396	ENSMUSG00000067001	0.1527	0.6012	0.253992	ENSRNOG00000002555	0.1549	0.7006	0.221096	0.237544	SERPINB7	serpin peptidase inhibitor, clade B (ovalbumin), member 7 [Source:HGNC Symbol;Acc:HGNC:13902]
ENSG00000197774	ENSMUSG00000073436	0.2389	1.0395	0.229822	ENSRNOG00000024867	0.2294	0.9295	0.246799	0.238311	EME2	essential meiotic structure-specific endonuclease subunit 2 [Source:HGNC Symbol;Acc:HGNC:27289]
ENSG00000121577	ENSMUSG00000022803	0.1617	0.6545	0.247059	ENSRNOG00000002994	0.1544	0.6683	0.231034	0.239046	POPDC2	popeye domain containing 2 [Source:HGNC Symbol;Acc:HGNC:17648]
ENSG00000159111	ENSMUSG00000001445	0.1871	0.648	0.288735	ENSRNOG00000009567	0.1529	0.8002	0.191077	0.239906	MRPL10	mitochondrial ribosomal protein L10 [Source:HGNC Symbol;Acc:HGNC:14055]
ENSG00000138640	ENSMUSG00000037709	0.2077	0.8811	0.235728	ENSRNOG00000007947	0.2077	0.8504	0.244238	0.239983	FAM13A	family with sequence similarity 13, member A [Source:HGNC Symbol;Acc:HGNC:19367]
ENSG00000179021	ENSMUSG00000059920	0.0915	0.399	0.229323	ENSRNOG00000000720	0.0933	0.3712	0.251347	0.240335	C3orf38	chromosome 3 open reading frame 38 [Source:HGNC Symbol;Acc:HGNC:28384]
ENSG00000101197	ENSMUSG00000038840	0.2107	0.7587	0.277712	ENSRNOG00000043311	0.1739	0.8557	0.203225	0.240469	BIRC7	baculoviral IAP repeat containing 7 [Source:HGNC Symbol;Acc:HGNC:13702]
ENSG00000166126	ENSMUSG00000021278	0.2295	1.0018	0.229088	ENSRNOG00000009050	0.2204	0.8749	0.251915	0.240501	AMN	amnion associated transmembrane protein [Source:HGNC Symbol;Acc:HGNC:14604]
ENSG00000112299	ENSMUSG00000037440	0.1607	0.6764	0.237581	ENSRNOG00000016219	0.1552	0.6352	0.244332	0.240957	VNN1	vanin 1 [Source:HGNC Symbol;Acc:HGNC:12705]
ENSG00000146263	ENSMUSG00000045751	0.1091	0.4752	0.229588	ENSRNOG00000006996	0.1135	0.4481	0.253292	0.24144	MMS22L	MMS22-like, DNA repair protein [Source:HGNC Symbol;Acc:HGNC:21475]
ENSG00000186666	ENSMUSG00000037525	0.1269	0.5486	0.231316	ENSRNOG00000032608	0.1313	0.5212	0.251919	0.241617	BCDIN3D	BCDIN3 domain containing [Source:HGNC Symbol;Acc:HGNC:27050]
ENSG00000166035	ENSMUSG00000032207	0.1513	0.6468	0.233921	ENSRNOG00000015747	0.1507	0.6035	0.24971	0.241815	LIPC	lipase, hepatic [Source:HGNC Symbol;Acc:HGNC:6619]
ENSG00000175556	ENSMUSG00000016239	0.1235	0.4998	0.247099	ENSRNOG00000013092	0.1141	0.482	0.236722	0.24191	LONRF3	LON peptidase N-terminal domain and ring finger 3 [Source:HGNC Symbol;Acc:HGNC:21152]
ENSG00000170917	ENSMUSG00000050174	0.1816	0.7111	0.255379	ENSRNOG00000017420	0.1816	0.7914	0.229467	0.242423	NUDT6	nudix (nucleoside diphosphate linked moiety X)-type motif 6 [Source:HGNC Symbol;Acc:HGNC:8053]
ENSG00000070047	ENSMUSG00000038611	0.2604	1.0469	0.248734	ENSRNOG00000017299	0.255	1.0763	0.236923	0.242829	PHRF1	PHD and ring finger domains 1 [Source:HGNC Symbol;Acc:HGNC:24351]
ENSG00000103248	ENSMUSG00000031816	0.2215	0.9203	0.240682	ENSRNOG00000046443	0.2306	0.9409	0.245084	0.242883	MTHFSD	methenyltetrahydrofolate synthetase domain containing [Source:HGNC Symbol;Acc:HGNC:25778]
ENSG00000110756	ENSMUSG00000014418	0.1063	0.4602	0.230987	ENSRNOG00000012232	0.115	0.449	0.256125	0.243556	HPS5	Hermansky-Pudlak syndrome 5 [Source:HGNC Symbol;Acc:HGNC:17022]
ENSG00000204209	ENSMUSG00000002307	0.1615	0.6371	0.253492	ENSRNOG00000000477	0.161	0.6844	0.235243	0.244367	DAXX	death-domain associated protein [Source:HGNC Symbol;Acc:HGNC:2681]
ENSG00000137073	ENSMUSG00000028433	0.1017	0.4184	0.243069	ENSRNOG00000011725	0.1228	0.498	0.246586	0.244828	UBAP2	ubiquitin associated protein 2 [Source:HGNC Symbol;Acc:HGNC:14185]
ENSG00000141316	ENSMUSG00000053184	0.1377	0.5607	0.245586	ENSRNOG00000006994	0.1417	0.5805	0.2441	0.244843	SPACA3	sperm acrosome associated 3 [Source:HGNC Symbol;Acc:HGNC:16260]
ENSG00000118495	ENSMUSG00000019817	0.273	0.9518	0.286825	ENSRNOG00000025587	0.2042	0.9947	0.205288	0.246056	PLAGL1	pleiomorphic adenoma gene-like 1 [Source:HGNC Symbol;Acc:HGNC:9046]
ENSG00000091106	ENSMUSG00000039193	0.1588	0.5691	0.279037	ENSRNOG00000005810	0.1454	0.651	0.223349	0.251193	NLRC4	NLR family, CARD domain containing 4 [Source:HGNC Symbol;Acc:HGNC:16412]
ENSG00000112761	ENSMUSG00000062074	0.1198	0.5003	0.239456	ENSRNOG00000000597	0.1399	0.5306	0.263664	0.25156	WISP3	WNT1 inducible signaling pathway protein 3 [Source:HGNC Symbol;Acc:HGNC:12771]
ENSG00000187905	ENSMUSG00000022759	0.2734	1.0872	0.251472	ENSRNOG00000001872	0.3156	1.2476	0.252966	0.252219	LRRC74B	leucine rich repeat containing 74B [Source:HGNC Symbol;Acc:HGNC:34301]
ENSG00000179023	ENSMUSG00000078234	0.1933	0.7795	0.247979	ENSRNOG00000018867	0.1877	0.7279	0.257865	0.252922	KLHDC7A	kelch domain containing 7A [Source:HGNC Symbol;Acc:HGNC:26791]
ENSG00000169570	ENSMUSG00000024505	0.1001	0.3579	0.279687	ENSRNOG00000024695	0.0985	0.4311	0.228485	0.254086	DTWD2	DTW domain containing 2 [Source:HGNC Symbol;Acc:HGNC:19334]
ENSG00000147526	ENSMUSG00000065954	0.1484	0.5845	0.253892	ENSRNOG00000016423	0.146	0.573	0.254799	0.254346	TACC1	transforming, acidic coiled-coil containing protein 1 [Source:HGNC Symbol;Acc:HGNC:11522]
ENSG00000115392	ENSMUSG00000004018	0.127	0.4571	0.277839	ENSRNOG00000027249	0.122	0.5259	0.231983	0.254911	FANCL	Fanconi anemia, complementation group L [Source:HGNC Symbol;Acc:HGNC:20748]
ENSG00000178425	ENSMUSG00000039480	0.1241	0.4886	0.253991	ENSRNOG00000000546	0.145	0.5637	0.257229	0.25561	NT5DC1	5'-nucleotidase domain containing 1 [Source:HGNC Symbol;Acc:HGNC:21556]
ENSG00000108064	ENSMUSG00000003923	0.2582	1.0002	0.258148	ENSRNOG00000000613	0.2462	0.9585	0.25686	0.257504	TFAM	transcription factor A, mitochondrial [Source:HGNC Symbol;Acc:HGNC:11741]
ENSG00000169519	ENSMUSG00000057234	0.1317	0.5583	0.235895	ENSRNOG00000004926	0.1916	0.6829	0.280568	0.258231	METTL15	methyltransferase like 15 [Source:HGNC Symbol;Acc:HGNC:26606]
ENSG00000137462	ENSMUSG00000027995	0.1929	0.741	0.260324	ENSRNOG00000009822	0.1873	0.7294	0.256786	0.258555	TLR2	toll-like receptor 2 [Source:HGNC Symbol;Acc:HGNC:11848]
ENSG00000151849	ENSMUSG00000064128	0.1583	0.6309	0.250911	ENSRNOG00000022597	0.1795	0.6734	0.266558	0.258735	CENPJ	centromere protein J [Source:HGNC Symbol;Acc:HGNC:17272]
ENSG00000175189	ENSMUSG00000025405	0.1368	0.5597	0.244417	ENSRNOG00000007700	0.1404	0.514	0.273152	0.258784	INHBC	inhibin, beta C [Source:HGNC Symbol;Acc:HGNC:6068]
ENSG00000143390	ENSMUSG00000005774	0.1312	0.4609	0.28466	ENSRNOG00000021012	0.1162	0.4931	0.235652	0.260156	RFX5	regulatory factor X, 5 (influences HLA class II expression) [Source:HGNC Symbol;Acc:HGNC:9986]
ENSG00000166634	ENSMUSG00000059956	0.1715	0.6538	0.262313	ENSRNOG00000002602	0.1649	0.6372	0.258788	0.260551	SERPINB12	serpin peptidase inhibitor, clade B (ovalbumin), member 12 [Source:HGNC Symbol;Acc:HGNC:14220]
ENSG00000166788	ENSMUSG00000006763	0.1176	0.5297	0.222012	ENSRNOG00000011895	0.1897	0.634	0.299211	0.260612	SAAL1	serum amyloid A-like 1 [Source:HGNC Symbol;Acc:HGNC:25158]
ENSG00000171241	ENSMUSG00000022322	0.1281	0.4837	0.264834	ENSRNOG00000046878	0.1274	0.4956	0.257062	0.260948	SHCBP1	SHC SH2-domain binding protein 1 [Source:HGNC Symbol;Acc:HGNC:29547]
ENSG00000125818	ENSMUSG00000032869	0.0967	0.32	0.302187	ENSRNOG00000009640	0.0789	0.3537	0.22307	0.262629	PSMF1	proteasome (prosome, macropain) inhibitor subunit 1 (PI31) [Source:HGNC Symbol;Acc:HGNC:9571]
ENSG00000171681	ENSMUSG00000030213	0.1737	0.6351	0.2735	ENSRNOG00000008870	0.1701	0.675	0.252	0.26275	ATF7IP	activating transcription factor 7 interacting protein [Source:HGNC Symbol;Acc:HGNC:20092]
ENSG00000166821	ENSMUSG00000030545	0.1354	0.4749	0.285113	ENSRNOG00000015003	0.1288	0.5312	0.24247	0.263791	PEX11A	peroxisomal biogenesis factor 11 alpha [Source:HGNC Symbol;Acc:HGNC:8852]
ENSG00000124789	ENSMUSG00000021374	0.097	0.3643	0.266264	ENSRNOG00000001456	0.1003	0.3773	0.265836	0.26605	NUP153	nucleoporin 153kDa [Source:HGNC Symbol;Acc:HGNC:8062]
ENSG00000144120	ENSMUSG00000036975	0.1345	0.4844	0.277663	ENSRNOG00000025484	0.1251	0.4916	0.254475	0.266069	TMEM177	transmembrane protein 177 [Source:HGNC Symbol;Acc:HGNC:28143]
ENSG00000065457	ENSMUSG00000031949	0.1334	0.4929	0.270643	ENSRNOG00000019434	0.1336	0.509	0.262475	0.266559	ADAT1	adenosine deaminase, tRNA-specific 1 [Source:HGNC Symbol;Acc:HGNC:228]
ENSG00000149131	ENSMUSG00000023224	0.2599	1.0012	0.259588	ENSRNOG00000007457	0.2647	0.9645	0.274443	0.267016	SERPING1	serpin peptidase inhibitor, clade G (C1 inhibitor), member 1 [Source:HGNC Symbol;Acc:HGNC:1228]
ENSG00000164675	ENSMUSG00000046192	0.2061	0.6799	0.303133	ENSRNOG00000021729	0.196	0.848	0.231132	0.267132	IQUB	IQ motif and ubiquitin domain containing [Source:HGNC Symbol;Acc:HGNC:21995]
ENSG00000171560	ENSMUSG00000028001	0.1709	0.6277	0.272264	ENSRNOG00000024848	0.1716	0.6412	0.267623	0.269944	FGA	fibrinogen alpha chain [Source:HGNC Symbol;Acc:HGNC:3661]
ENSG00000163792	ENSMUSG00000006642	0.1363	0.4881	0.279246	ENSRNOG00000025736	0.1604	0.6132	0.261579	0.270412	TCF23	transcription factor 23 [Source:HGNC Symbol;Acc:HGNC:18602]
ENSG00000162601	ENSMUSG00000062627	0.1201	0.4263	0.281726	ENSRNOG00000026299	0.1219	0.4696	0.259583	0.270655	MYSM1	Myb-like, SWIRM and MPN domains 1 [Source:HGNC Symbol;Acc:HGNC:29401]
ENSG00000143450	ENSMUSG00000028141	0.1191	0.4592	0.259364	ENSRNOG00000020863	0.1399	0.4946	0.282855	0.271109	OAZ3	ornithine decarboxylase antizyme 3 [Source:HGNC Symbol;Acc:HGNC:8097]
ENSG00000167034	ENSMUSG00000022061	0.213	0.8846	0.240787	ENSRNOG00000015477	0.2334	0.7586	0.307672	0.274229	NKX3-1	NK3 homeobox 1 [Source:HGNC Symbol;Acc:HGNC:7838]
ENSG00000138182	ENSMUSG00000024795	0.185	0.6433	0.28758	ENSRNOG00000018929	0.1792	0.6834	0.262218	0.274899	KIF20B	kinesin family member 20B [Source:HGNC Symbol;Acc:HGNC:7212]
ENSG00000141446	ENSMUSG00000024293	0.1459	0.5049	0.288968	ENSRNOG00000014031	0.1333	0.5082	0.262298	0.275633	ESCO1	establishment of sister chromatid cohesion N-acetyltransferase 1 [Source:HGNC Symbol;Acc:HGNC:24645]
ENSG00000104133	ENSMUSG00000033396	0.146	0.5376	0.271577	ENSRNOG00000021954	0.1507	0.5385	0.279851	0.275714	SPG11	spastic paraplegia 11 (autosomal recessive) [Source:HGNC Symbol;Acc:HGNC:11226]
ENSG00000163098	ENSMUSG00000025860	0.1248	0.4894	0.255006	ENSRNOG00000006967	0.1278	0.4293	0.297694	0.27635	BIRC8	baculoviral IAP repeat containing 8 [Source:HGNC Symbol;Acc:HGNC:14878]
ENSG00000145390	ENSMUSG00000039701	0.1545	0.6429	0.240317	ENSRNOG00000014660	0.2432	0.7757	0.313523	0.27692	USP53	ubiquitin specific peptidase 53 [Source:HGNC Symbol;Acc:HGNC:29255]
ENSG00000116151	ENSMUSG00000029049	0.2033	0.7277	0.279373	ENSRNOG00000014642	0.2151	0.7799	0.275805	0.277589	MORN1	MORN repeat containing 1 [Source:HGNC Symbol;Acc:HGNC:25852]
ENSG00000126756	ENSMUSG00000001134	0.0515	0.197	0.261421	ENSRNOG00000009893	0.0621	0.2112	0.294034	0.277728	UXT	ubiquitously-expressed, prefoldin-like chaperone [Source:HGNC Symbol;Acc:HGNC:12641]
ENSG00000130307	ENSMUSG00000034911	0.2963	0.9902	0.299232	ENSRNOG00000023485	0.2722	1.0571	0.257497	0.278365	USHBP1	Usher syndrome 1C binding protein 1 [Source:HGNC Symbol;Acc:HGNC:24058]
ENSG00000168878	ENSMUSG00000056370	0.1746	0.6715	0.260015	ENSRNOG00000010761	0.1829	0.609	0.300328	0.280172	SFTPB	surfactant protein B [Source:HGNC Symbol;Acc:HGNC:10801]
ENSG00000167711	ENSMUSG00000038224	0.1523	0.5784	0.263313	ENSRNOG00000003233	0.1595	0.5336	0.298913	0.281113	SERPINF2	serpin peptidase inhibitor, clade F (alpha-2 antiplasmin, pigment epithelium derived factor), member 2 [Source:HGNC Symbol;Acc:HGNC:9075]
ENSG00000139218	ENSMUSG00000033228	0.2187	0.7881	0.277503	ENSRNOG00000005263	0.2009	0.6966	0.288401	0.282952	SCAF11	SR-related CTD-associated factor 11 [Source:HGNC Symbol;Acc:HGNC:10784]
ENSG00000180245	ENSMUSG00000028012	0.1431	0.5785	0.247364	ENSRNOG00000010159	0.1871	0.5871	0.318685	0.283024	RRH	retinal pigment epithelium-derived rhodopsin homolog [Source:HGNC Symbol;Acc:HGNC:10450]
ENSG00000101004	ENSMUSG00000068115	0.327	1.1389	0.287119	ENSRNOG00000027747	0.3216	1.1498	0.279701	0.28341	NINL	ninein-like [Source:HGNC Symbol;Acc:HGNC:29163]
ENSG00000147262	ENSMUSG00000051209	0.111	0.4237	0.261978	ENSRNOG00000024517	0.1811	0.5911	0.306378	0.284178	GPR119	G protein-coupled receptor 119 [Source:HGNC Symbol;Acc:HGNC:19060]
ENSG00000091651	ENSMUSG00000031697	0.1294	0.4714	0.274501	ENSRNOG00000024043	0.1489	0.5063	0.294094	0.284298	ORC6	origin recognition complex, subunit 6 [Source:HGNC Symbol;Acc:HGNC:17151]
ENSG00000100565	ENSMUSG00000059114	0.2174	0.8191	0.265413	ENSRNOG00000025056	0.3234	1.0605	0.30495	0.285182	LRRC74A	leucine rich repeat containing 74A [Source:HGNC Symbol;Acc:HGNC:23346]
ENSG00000013810	ENSMUSG00000037313	0.4969	1.7196	0.288963	ENSRNOG00000017259	0.4137	1.4674	0.281927	0.285445	TACC3	transforming, acidic coiled-coil containing protein 3 [Source:HGNC Symbol;Acc:HGNC:11524]
ENSG00000104320	ENSMUSG00000028224	0.1863	0.718	0.259471	ENSRNOG00000008580	0.189	0.605	0.312397	0.285934	NBN	nibrin [Source:HGNC Symbol;Acc:HGNC:7652]
ENSG00000187808	ENSMUSG00000044400	0.3966	1.5313	0.258996	ENSRNOG00000049392	0.4251	1.3564	0.313403	0.286199	SOWAHD	sosondowah ankyrin repeat domain family member D [Source:HGNC Symbol;Acc:HGNC:32960]
ENSG00000135409	ENSMUSG00000023047	0.126	0.4293	0.293501	ENSRNOG00000014850	0.1248	0.447	0.279195	0.286348	AMHR2	anti-Mullerian hormone receptor, type II [Source:HGNC Symbol;Acc:HGNC:465]
ENSG00000132972	ENSMUSG00000000365	0.1442	0.4773	0.302116	ENSRNOG00000008059	0.1487	0.5475	0.271598	0.286857	RNF17	ring finger protein 17 [Source:HGNC Symbol;Acc:HGNC:10060]
ENSG00000114956	ENSMUSG00000014554	0.1471	0.5638	0.260908	ENSRNOG00000011617	0.1727	0.5511	0.313373	0.287141	DGUOK	deoxyguanosine kinase [Source:HGNC Symbol;Acc:HGNC:2858]
ENSG00000180089	ENSMUSG00000045282	0.2405	0.7992	0.300926	ENSRNOG00000038607	0.2188	0.7956	0.275013	0.287969	TMEM86B	transmembrane protein 86B [Source:HGNC Symbol;Acc:HGNC:28448]
ENSG00000038219	ENSMUSG00000061755	0.1945	0.6559	0.296539	ENSRNOG00000050437	0.2023	0.699	0.289413	0.292976	BOD1L1	biorientation of chromosomes in cell division 1-like 1 [Source:HGNC Symbol;Acc:HGNC:31792]
ENSG00000166348	ENSMUSG00000034235	0.111	0.3692	0.30065	ENSRNOG00000027012	0.1178	0.4079	0.288796	0.294723	USP54	ubiquitin specific peptidase 54 [Source:HGNC Symbol;Acc:HGNC:23513]
ENSG00000100099	ENSMUSG00000042328	0.2599	0.8391	0.309737	ENSRNOG00000000661	0.3172	1.1312	0.28041	0.295073	HPS4	Hermansky-Pudlak syndrome 4 [Source:HGNC Symbol;Acc:HGNC:15844]
ENSG00000167261	ENSMUSG00000053687	0.1986	0.7108	0.279403	ENSRNOG00000023303	0.2027	0.6477	0.312954	0.296179	DPEP2	dipeptidase 2 [Source:HGNC Symbol;Acc:HGNC:23028]
ENSG00000157093	ENSMUSG00000032530	0.1991	0.6604	0.301484	ENSRNOG00000019350	0.1754	0.5962	0.294197	0.29784	LYZL4	lysozyme-like 4 [Source:HGNC Symbol;Acc:HGNC:28387]
ENSG00000144589	ENSMUSG00000026213	0.1767	0.6104	0.289482	ENSRNOG00000020107	0.1848	0.593	0.311636	0.300559	STK11IP	serine/threonine kinase 11 interacting protein [Source:HGNC Symbol;Acc:HGNC:19184]
ENSG00000161031	ENSMUSG00000079563	0.1785	0.6513	0.274067	ENSRNOG00000042318	0.2309	0.6995	0.330093	0.30208	PGLYRP2	peptidoglycan recognition protein 2 [Source:HGNC Symbol;Acc:HGNC:30013]
ENSG00000183569	ENSMUSG00000058586	0.2195	0.7525	0.291694	ENSRNOG00000022932	0.23	0.7325	0.313993	0.302844	SERHL2	serine hydrolase-like 2 [Source:HGNC Symbol;Acc:HGNC:29446]
ENSG00000122484	ENSMUSG00000033773	0.1875	0.6219	0.301495	ENSRNOG00000023484	0.1878	0.6143	0.305714	0.303605	RPAP2	RNA polymerase II associated protein 2 [Source:HGNC Symbol;Acc:HGNC:25791]
ENSG00000154305	ENSMUSG00000056050	0.2072	0.7381	0.280721	ENSRNOG00000049414	0.2114	0.64	0.330313	0.305517	MIA3	melanoma inhibitory activity family, member 3 [Source:HGNC Symbol;Acc:HGNC:24008]
ENSG00000188992	ENSMUSG00000032948	0.2477	0.7949	0.311612	ENSRNOG00000033441	0.2498	0.8325	0.30006	0.305836	LIPI	lipase, member I [Source:HGNC Symbol;Acc:HGNC:18821]
ENSG00000172671	ENSMUSG00000042213	0.1584	0.5581	0.28382	ENSRNOG00000011791	0.1597	0.4869	0.327993	0.305907	ZFAND4	zinc finger, AN1-type domain 4 [Source:HGNC Symbol;Acc:HGNC:23504]
ENSG00000128886	ENSMUSG00000027246	0.1309	0.4187	0.312634	ENSRNOG00000022868	0.1276	0.4178	0.305409	0.309022	ELL3	elongation factor RNA polymerase II-like 3 [Source:HGNC Symbol;Acc:HGNC:23113]
ENSG00000185896	ENSMUSG00000031447	0.2563	0.8396	0.305264	ENSRNOG00000019629	0.2791	0.8887	0.314054	0.309659	LAMP1	lysosomal-associated membrane protein 1 [Source:HGNC Symbol;Acc:HGNC:6499]
ENSG00000189058	ENSMUSG00000022548	0.1916	0.5761	0.332581	ENSRNOG00000048273	0.1918	0.6645	0.288638	0.31061	APOD	apolipoprotein D [Source:HGNC Symbol;Acc:HGNC:612]
ENSG00000038945	ENSMUSG00000025044	0.1914	0.628	0.304777	ENSRNOG00000012779	0.1982	0.6261	0.316563	0.31067	MSR1	macrophage scavenger receptor 1 [Source:HGNC Symbol;Acc:HGNC:7376]
ENSG00000129226	ENSMUSG00000018774	0.2054	0.6247	0.328798	ENSRNOG00000037563	0.2122	0.7253	0.292569	0.310683	CD68	CD68 molecule [Source:HGNC Symbol;Acc:HGNC:1693]
ENSG00000186088	ENSMUSG00000039934	0.1504	0.5494	0.273753	ENSRNOG00000028801	0.1914	0.5471	0.349845	0.311799	GSAP	gamma-secretase activating protein [Source:HGNC Symbol;Acc:HGNC:28042]
ENSG00000080345	ENSMUSG00000036202	0.1752	0.5807	0.301705	ENSRNOG00000006267	0.2153	0.6682	0.322209	0.311957	RIF1	replication timing regulatory factor 1 [Source:HGNC Symbol;Acc:HGNC:23207]
ENSG00000141096	ENSMUSG00000031898	0.1752	0.524	0.334351	ENSRNOG00000019757	0.1596	0.5421	0.294411	0.314381	DPEP3	dipeptidase 3 [Source:HGNC Symbol;Acc:HGNC:23029]
ENSG00000206072	ENSMUSG00000026327	0.2249	0.6136	0.366525	ENSRNOG00000002583	0.1981	0.7446	0.266049	0.316287	SERPINB11	serpin peptidase inhibitor, clade B (ovalbumin), member 11 (gene/pseudogene) [Source:HGNC Symbol;Acc:HGNC:14221]
ENSG00000183172	ENSMUSG00000022452	0.1112	0.4004	0.277722	ENSRNOG00000008461	0.1221	0.3375	0.361778	0.31975	SMDT1	single-pass membrane protein with aspartate-rich tail 1 [Source:HGNC Symbol;Acc:HGNC:25055]
ENSG00000186212	ENSMUSG00000045314	0.2122	0.6271	0.338383	ENSRNOG00000002202	0.1974	0.6553	0.301236	0.31981	SOWAHB	sosondowah ankyrin repeat domain family member B [Source:HGNC Symbol;Acc:HGNC:32958]
ENSG00000120262	ENSMUSG00000019767	0.2056	0.596	0.344966	ENSRNOG00000024280	0.1838	0.6233	0.294882	0.319924	CCDC170	coiled-coil domain containing 170 [Source:HGNC Symbol;Acc:HGNC:21177]
ENSG00000222011	ENSMUSG00000047221	0.1751	0.5404	0.324019	ENSRNOG00000048371	0.2567	0.8073	0.317973	0.320996	FAM185A	family with sequence similarity 185, member A [Source:HGNC Symbol;Acc:HGNC:22412]
ENSG00000167695	ENSMUSG00000069808	0.1581	0.4772	0.331308	ENSRNOG00000007722	0.1333	0.4252	0.3135	0.322404	FAM57A	family with sequence similarity 57, member A [Source:HGNC Symbol;Acc:HGNC:29646]
ENSG00000162972	ENSMUSG00000025971	0.1452	0.4378	0.331658	ENSRNOG00000015983	0.1487	0.4737	0.313912	0.322785	C2orf47	chromosome 2 open reading frame 47 [Source:HGNC Symbol;Acc:HGNC:26198]
ENSG00000101546	ENSMUSG00000024570	0.2997	0.9469	0.316506	ENSRNOG00000030116	0.3611	1.0874	0.332077	0.324292	RBFA	ribosome binding factor A (putative) [Source:HGNC Symbol;Acc:HGNC:26120]
ENSG00000113845	ENSMUSG00000002846	0.1854	0.5491	0.337643	ENSRNOG00000002999	0.1776	0.5709	0.311088	0.324366	TIMMDC1	translocase of inner mitochondrial membrane domain containing 1 [Source:HGNC Symbol;Acc:HGNC:1321]
ENSG00000120370	ENSMUSG00000040124	0.1612	0.5411	0.297912	ENSRNOG00000003861	0.1687	0.4807	0.350947	0.324429	GORAB	golgin, RAB6-interacting [Source:HGNC Symbol;Acc:HGNC:25676]
ENSG00000182944	ENSMUSG00000009079	0.0106	0.2307	0.0459471	ENSRNOG00000008655	0.2432	0.4015	0.605729	0.325838	EWSR1	EWS RNA-binding protein 1 [Source:HGNC Symbol;Acc:HGNC:3508]
ENSG00000182950	ENSMUSG00000045620	0.1604	0.4968	0.322866	ENSRNOG00000027109	0.1865	0.5591	0.333572	0.328219	ODF3L1	outer dense fiber of sperm tails 3-like 1 [Source:HGNC Symbol;Acc:HGNC:28735]
ENSG00000167531	ENSMUSG00000022991	0.2229	0.7271	0.30656	ENSRNOG00000010811	0.2032	0.5788	0.351071	0.328816	LALBA	lactalbumin, alpha- [Source:HGNC Symbol;Acc:HGNC:6480]
ENSG00000158423	ENSMUSG00000025257	0.2577	0.7663	0.336291	ENSRNOG00000003081	0.2447	0.7542	0.32445	0.330371	RIBC1	RIB43A domain with coiled-coils 1 [Source:HGNC Symbol;Acc:HGNC:26537]
ENSG00000144445	ENSMUSG00000026004	0.1165	0.3454	0.33729	ENSRNOG00000028149	0.1137	0.3504	0.324486	0.330888	KANSL1L	KAT8 regulatory NSL complex subunit 1-like [Source:HGNC Symbol;Acc:HGNC:26310]
ENSG00000128408	ENSMUSG00000022431	0.1894	0.5934	0.319178	ENSRNOG00000033502	0.1865	0.5402	0.345243	0.33221	RIBC2	RIB43A domain with coiled-coils 2 [Source:HGNC Symbol;Acc:HGNC:13241]
ENSG00000110274	ENSMUSG00000043987	0.2213	0.6633	0.333635	ENSRNOG00000029826	0.2307	0.6953	0.331799	0.332717	CEP164	centrosomal protein 164kDa [Source:HGNC Symbol;Acc:HGNC:29182]
ENSG00000143970	ENSMUSG00000037486	0.1522	0.4208	0.361692	ENSRNOG00000011908	0.1377	0.4523	0.304444	0.333068	ASXL2	additional sex combs like transcriptional regulator 2 [Source:HGNC Symbol;Acc:HGNC:23805]
ENSG00000163867	ENSMUSG00000042408	0.168	0.503	0.333996	ENSRNOG00000013865	0.1695	0.5047	0.335843	0.33492	ZMYM6	zinc finger, MYM-type 6 [Source:HGNC Symbol;Acc:HGNC:13050]
ENSG00000188878	ENSMUSG00000020776	0.223	0.6574	0.339215	ENSRNOG00000008577	0.2237	0.6673	0.335232	0.337223	FBF1	Fas (TNFRSF6) binding factor 1 [Source:HGNC Symbol;Acc:HGNC:24674]
ENSG00000175697	ENSMUSG00000046961	0.1794	0.5377	0.333643	ENSRNOG00000002797	0.2192	0.6402	0.342393	0.338018	GPR156	G protein-coupled receptor 156 [Source:HGNC Symbol;Acc:HGNC:20844]
ENSG00000083635	ENSMUSG00000022009	0.1721	0.5107	0.336988	ENSRNOG00000001033	0.19	0.5569	0.341174	0.339081	NUFIP1	nuclear fragile X mental retardation protein interacting protein 1 [Source:HGNC Symbol;Acc:HGNC:8057]
ENSG00000265763	ENSMUSG00000044519	0.3242	0.9775	0.331662	ENSRNOG00000024597	0.3274	0.9334	0.350761	0.341212	ZNF488	zinc finger protein 488 [Source:HGNC Symbol;Acc:HGNC:23535]
ENSG00000134779	ENSMUSG00000024269	0.2066	0.6507	0.317504	ENSRNOG00000014957	0.2173	0.5898	0.36843	0.342967	TPGS2	tubulin polyglutamylase complex subunit 2 [Source:HGNC Symbol;Acc:HGNC:24561]
ENSG00000129103	ENSMUSG00000025538	0.3377	0.9532	0.35428	ENSRNOG00000000922	0.3302	0.9812	0.336527	0.345404	SUMF2	sulfatase modifying factor 2 [Source:HGNC Symbol;Acc:HGNC:20415]
ENSG00000186532	ENSMUSG00000018809	0.1802	0.4883	0.369035	ENSRNOG00000026783	0.1758	0.5381	0.326705	0.34787	SMYD4	SET and MYND domain containing 4 [Source:HGNC Symbol;Acc:HGNC:21067]
ENSG00000172493	ENSMUSG00000029313	0.2556	0.6935	0.368565	ENSRNOG00000002232	0.3139	0.9395	0.334114	0.35134	AFF1	AF4/FMR2 family, member 1 [Source:HGNC Symbol;Acc:HGNC:7135]
ENSG00000163617	ENSMUSG00000022701	0.1851	0.5427	0.341072	ENSRNOG00000043435	0.1997	0.5494	0.363487	0.35228	KIAA1407	KIAA1407 [Source:HGNC Symbol;Acc:HGNC:29272]
ENSG00000197056	ENSMUSG00000043872	0.2381	0.646	0.368576	ENSRNOG00000013855	0.2364	0.7013	0.337088	0.352832	ZMYM1	zinc finger, MYM-type 1 [Source:HGNC Symbol;Acc:HGNC:26253]
ENSG00000138399	ENSMUSG00000027086	0.2145	0.625	0.3432	ENSRNOG00000024335	0.2247	0.6183	0.363416	0.353308	FASTKD1	FAST kinase domains 1 [Source:HGNC Symbol;Acc:HGNC:26150]
ENSG00000112996	ENSMUSG00000021731	0.1675	0.4698	0.356535	ENSRNOG00000012136	0.1677	0.4678	0.358487	0.357511	MRPS30	mitochondrial ribosomal protein S30 [Source:HGNC Symbol;Acc:HGNC:8769]
ENSG00000148840	ENSMUSG00000055491	0.1412	0.4029	0.350459	ENSRNOG00000018561	0.1401	0.3787	0.36995	0.360204	PPRC1	peroxisome proliferator-activated receptor gamma, coactivator-related 1 [Source:HGNC Symbol;Acc:HGNC:30025]
ENSG00000126787	ENSMUSG00000037544	0.2786	0.7864	0.354273	ENSRNOG00000010721	0.2991	0.8132	0.367806	0.361039	DLGAP5	discs, large (Drosophila) homolog-associated protein 5 [Source:HGNC Symbol;Acc:HGNC:16864]
ENSG00000084674	ENSMUSG00000020609	0.1878	0.5236	0.358671	ENSRNOG00000005542	0.1917	0.5231	0.366469	0.36257	APOB	apolipoprotein B [Source:HGNC Symbol;Acc:HGNC:603]
ENSG00000204576	ENSMUSG00000038500	0.1262	0.3617	0.348908	ENSRNOG00000025806	0.1253	0.3315	0.377979	0.363443	PRR3	proline rich 3 [Source:HGNC Symbol;Acc:HGNC:21149]
ENSG00000205301	ENSMUSG00000035057	0.2596	0.6624	0.391908	ENSRNOG00000003695	0.2702	0.7875	0.343111	0.36751	MGAT4D	MGAT4 family, member D [Source:HGNC Symbol;Acc:HGNC:43619]
ENSG00000171320	ENSMUSG00000022034	0.1871	0.5165	0.362246	ENSRNOG00000015921	0.1829	0.4848	0.377269	0.369757	ESCO2	establishment of sister chromatid cohesion N-acetyltransferase 2 [Source:HGNC Symbol;Acc:HGNC:27230]
ENSG00000100078	ENSMUSG00000034579	0.214	0.5735	0.373147	ENSRNOG00000025121	0.2095	0.567	0.369489	0.371318	PLA2G3	phospholipase A2, group III [Source:HGNC Symbol;Acc:HGNC:17934]
ENSG00000275722	ENSMUSG00000020945	0.1823	0.5213	0.349703	ENSRNOG00000003501	0.1781	0.45	0.395778	0.37274	LYZL6	lysozyme-like 6 [Source:HGNC Symbol;Acc:HGNC:29614]
ENSG00000173442	ENSMUSG00000024937	0.2145	0.579	0.370466	ENSRNOG00000020788	0.2141	0.5684	0.376671	0.373569	EHBP1L1	EH domain binding protein 1-like 1 [Source:HGNC Symbol;Acc:HGNC:30682]
ENSG00000143951	ENSMUSG00000020319	0.1401	0.3986	0.35148	ENSRNOG00000008735	0.1623	0.409	0.396822	0.374151	WDPCP	WD repeat containing planar cell polarity effector [Source:HGNC Symbol;Acc:HGNC:28027]
ENSG00000171467	ENSMUSG00000015597	0.151	0.3765	0.401062	ENSRNOG00000018741	0.1422	0.404	0.35198	0.376521	ZNF318	zinc finger protein 318 [Source:HGNC Symbol;Acc:HGNC:13578]
ENSG00000124827	ENSMUSG00000021362	0.207	0.5411	0.382554	ENSRNOG00000015008	0.2122	0.5716	0.371239	0.376896	GCM2	glial cells missing homolog 2 (Drosophila) [Source:HGNC Symbol;Acc:HGNC:4198]
ENSG00000153064	ENSMUSG00000037922	0.2546	0.6313	0.403295	ENSRNOG00000032247	0.2603	0.7415	0.351045	0.37717	BANK1	B-cell scaffold protein with ankyrin repeats 1 [Source:HGNC Symbol;Acc:HGNC:18233]
ENSG00000050344	ENSMUSG00000029832	0.1847	0.4917	0.375636	ENSRNOG00000010886	0.2007	0.5171	0.388126	0.381881	NFE2L3	nuclear factor, erythroid 2-like 3 [Source:HGNC Symbol;Acc:HGNC:7783]
ENSG00000161328	ENSMUSG00000038637	0.2067	0.5247	0.393939	ENSRNOG00000016697	0.2203	0.5907	0.372947	0.383443	LRRC56	leucine rich repeat containing 56 [Source:HGNC Symbol;Acc:HGNC:25430]
ENSG00000205464	ENSMUSG00000078958	0.2941	0.8556	0.343735	ENSRNOG00000040201	0.3079	0.7228	0.425982	0.384859	ATP6AP1L	ATPase, H+ transporting, lysosomal accessory protein 1-like [Source:HGNC Symbol;Acc:HGNC:28091]
ENSG00000132950	ENSMUSG00000040123	0.2381	0.6596	0.360976	ENSRNOG00000029220	0.2594	0.6268	0.413848	0.387412	ZMYM5	zinc finger, MYM-type 5 [Source:HGNC Symbol;Acc:HGNC:13029]
ENSG00000215187	ENSMUSG00000042788	0.3278	0.6577	0.498404	ENSRNOG00000050461	0.1756	0.623	0.281862	0.390133	FAM166B	family with sequence similarity 166, member B [Source:HGNC Symbol;Acc:HGNC:34242]
ENSG00000232838	ENSMUSG00000098387	0.0749	0.1998	0.374875	ENSRNOG00000045899	0.0745	0.1803	0.4132	0.394038	PET117	PET117 homolog (S. cerevisiae) [Source:HGNC Symbol;Acc:HGNC:40045]
ENSG00000160818	ENSMUSG00000028069	0.2689	0.7035	0.382232	ENSRNOG00000018969	0.2292	0.5645	0.406023	0.394127	GPATCH4	G patch domain containing 4 [Source:HGNC Symbol;Acc:HGNC:25982]
ENSG00000064012	ENSMUSG00000026029	0.2254	0.6082	0.370602	ENSRNOG00000012331	0.2471	0.5887	0.419738	0.39517	CASP8	caspase 8, apoptosis-related cysteine peptidase [Source:HGNC Symbol;Acc:HGNC:1509]
ENSG00000165506	ENSMUSG00000020973	0.2221	0.576	0.38559	ENSRNOG00000028155	0.2512	0.5784	0.434302	0.409946	DNAAF2	dynein, axonemal, assembly factor 2 [Source:HGNC Symbol;Acc:HGNC:20188]
ENSG00000167525	ENSMUSG00000044122	0.4516	1.0727	0.420994	ENSRNOG00000023381	0.3426	0.8568	0.39986	0.410427	PROCA1	protein interacting with cyclin A1 [Source:HGNC Symbol;Acc:HGNC:28600]
ENSG00000168014	ENSMUSG00000047248	0.143	0.3411	0.419232	ENSRNOG00000017608	0.1494	0.3653	0.408979	0.414105	C2CD3	C2 calcium-dependent domain containing 3 [Source:HGNC Symbol;Acc:HGNC:24564]
ENSG00000137563	ENSMUSG00000073987	0.2109	0.5302	0.397774	ENSRNOG00000007351	0.2305	0.5235	0.440306	0.41904	GGH	gamma-glutamyl hydrolase (conjugase, folylpolygammaglutamyl hydrolase) [Source:HGNC Symbol;Acc:HGNC:4248]
ENSG00000187033	ENSMUSG00000051860	0.2084	0.4834	0.431113	ENSRNOG00000027995	0.2281	0.5455	0.418148	0.424631	SAMD7	sterile alpha motif domain containing 7 [Source:HGNC Symbol;Acc:HGNC:25394]
ENSG00000167981	ENSMUSG00000039789	0.236	0.5681	0.41542	ENSRNOG00000007576	0.2533	0.5692	0.445011	0.430215	ZNF597	zinc finger protein 597 [Source:HGNC Symbol;Acc:HGNC:26573]
ENSG00000184647	ENSMUSG00000034623	0.3139	0.7637	0.411025	ENSRNOG00000047258	0.334	0.7428	0.44965	0.430338	PRSS55	protease, serine, 55 [Source:HGNC Symbol;Acc:HGNC:30824]
ENSG00000182307	ENSMUSG00000063236	0.2567	0.5439	0.471962	ENSRNOG00000034107	0.27	0.6887	0.392043	0.432002	C8orf33	chromosome 8 open reading frame 33 [Source:HGNC Symbol;Acc:HGNC:26104]
ENSG00000103023	ENSMUSG00000048400	0.3202	0.6573	0.487144	ENSRNOG00000023092	0.3195	0.7408	0.43129	0.459217	PRSS54	protease, serine, 54 [Source:HGNC Symbol;Acc:HGNC:26336]
ENSG00000138336	ENSMUSG00000047146	0.4491	0.9766	0.459861	ENSRNOG00000000277	0.4092	0.8719	0.46932	0.46459	TET1	tet methylcytosine dioxygenase 1 [Source:HGNC Symbol;Acc:HGNC:29484]
ENSG00000019169	ENSMUSG00000026390	0.2559	0.5596	0.457291	ENSRNOG00000049303	0.2744	0.572	0.47972	0.468506	MARCO	macrophage receptor with collagenous structure [Source:HGNC Symbol;Acc:HGNC:6895]
ENSG00000141294	ENSMUSG00000020878	0.2555	0.5118	0.499218	ENSRNOG00000009902	0.2362	0.5379	0.439115	0.469167	LRRC46	leucine rich repeat containing 46 [Source:HGNC Symbol;Acc:HGNC:25047]
ENSG00000171456	ENSMUSG00000042548	0.1915	0.4357	0.439523	ENSRNOG00000023335	0.263	0.5212	0.504605	0.472064	ASXL1	additional sex combs like transcriptional regulator 1 [Source:HGNC Symbol;Acc:HGNC:18318]
ENSG00000154920	ENSMUSG00000039055	0.2035	0.4843	0.420194	ENSRNOG00000024420	0.2145	0.4028	0.532522	0.476358	EME1	essential meiotic structure-specific endonuclease 1 [Source:HGNC Symbol;Acc:HGNC:24965]
ENSG00000169621	ENSMUSG00000030051	0.2679	0.5767	0.46454	ENSRNOG00000043059	0.2811	0.5696	0.493504	0.479022	APLF	aprataxin and PNKP like factor [Source:HGNC Symbol;Acc:HGNC:28724]
ENSG00000147316	ENSMUSG00000039842	0.3088	0.6674	0.462691	ENSRNOG00000028586	0.3272	0.64	0.51125	0.486971	MCPH1	microcephalin 1 [Source:HGNC Symbol;Acc:HGNC:6954]
ENSG00000150526	ENSMUSG00000035349	0.5276	1.0627	0.496471	ENSRNOG00000038832	0.4963	1.0334	0.480259	0.488365	MIA2	melanoma inhibitory activity 2 [Source:HGNC Symbol;Acc:HGNC:18432]
ENSG00000204237	ENSMUSG00000039670	0.3018	0.6618	0.456029	ENSRNOG00000047517	0.2939	0.5559	0.528692	0.492361	OXLD1	oxidoreductase-like domain containing 1 [Source:HGNC Symbol;Acc:HGNC:27901]
ENSG00000005893	ENSMUSG00000016534	0.2527	0.4891	0.516663	ENSRNOG00000000164	0.3106	0.6328	0.490834	0.503749	LAMP2	lysosomal-associated membrane protein 2 [Source:HGNC Symbol;Acc:HGNC:6501]
ENSG00000168769	ENSMUSG00000040943	0.3526	0.6398	0.55111	ENSRNOG00000023579	0.3043	0.6458	0.471199	0.511154	TET2	tet methylcytosine dioxygenase 2 [Source:HGNC Symbol;Acc:HGNC:25941]
ENSG00000116898	ENSMUSG00000028861	0.2263	0.418	0.541388	ENSRNOG00000008279	0.239	0.435	0.549425	0.545406	MRPS15	mitochondrial ribosomal protein S15 [Source:HGNC Symbol;Acc:HGNC:14504]
ENSG00000166669	ENSMUSG00000039200	0.2551	0.4904	0.520188	ENSRNOG00000025522	0.5212	0.893	0.583651	0.551919	ATF7IP2	activating transcription factor 7 interacting protein 2 [Source:HGNC Symbol;Acc:HGNC:20397]
ENSG00000175606	ENSMUSG00000025940	0.2701	0.5233	0.516148	ENSRNOG00000006608	0.279	0.4646	0.600517	0.558332	TMEM70	transmembrane protein 70 [Source:HGNC Symbol;Acc:HGNC:26050]
ENSG00000138162	ENSMUSG00000030852	0.304	0.506	0.600791	ENSRNOG00000020457	0.3146	0.504	0.624206	0.612498	TACC2	transforming, acidic coiled-coil containing protein 2 [Source:HGNC Symbol;Acc:HGNC:11523]
ENSG00000078081	ENSMUSG00000041247	0.429	0.5818	0.737367	ENSRNOG00000022792	0.5262	0.8273	0.636045	0.686706	LAMP3	lysosomal-associated membrane protein 3 [Source:HGNC Symbol;Acc:HGNC:14582]
ENSG00000156500	ENSMUSG00000036013	0.6528	0.9009	0.724609	ENSRNOG00000028011	0.6217	0.9099	0.683262	0.703935	FAM122C	family with sequence similarity 122C [Source:HGNC Symbol;Acc:HGNC:25202]
