# Supplementary material for: Genes conserved in bilaterians but jointly lost with Myc during nematode evolution are enriched in cell proliferation and cell migration functions
Source: Dev Genes Evol. 2015 Jul 15;225(5):259–73. doi: 10.1007/s00427-015-0508-1 (PMC4568025; doi:10.1007/s00427-015-0508-1)
Supplement: Supplementary file 4 — (XLSX 152 kb) [file 427_2015_508_MOESM4_ESM.xlsx]

## Sheet: Fly ciblin names and loci
Fly Ensembl Gene ID	Fly Gene Name	Chr.	Gene Start (bp)	Gene End (bp)	Description	Proposed name for 483 unnamed genes (ciblin#)
FBgn0010340	140up	3R	9950148	9951266	upstream of RpII140 [Source:FlyBase gene name;Acc:FBgn0010340]
FBgn0023416	Ac3	2L	21632587	21647964	Ac3 [Source:FlyBase gene name;Acc:FBgn0023416]
FBgn0024913	Actbeta	4	1097946	1105418	Activin-beta [Source:FlyBase gene name;Acc:FBgn0024913]
FBgn0051865	Ada1-1	2L	11996811	11997965	Ada1-1 [Source:FlyBase gene name;Acc:FBgn0051865]
FBgn0051866	Ada1-2	2L	11992906	11994054	Ada1-2 [Source:FlyBase gene name;Acc:FBgn0051866]
FBgn0028658	adat	2L	13808360	13811474	adat [Source:FlyBase gene name;Acc:FBgn0028658]
FBgn0031491	alpha4GT1	2L	3021309	3023141	alpha4GT1 [Source:FlyBase gene name;Acc:FBgn0031491]
FBgn0039378	alpha4GT2	3R	21657971	21668287	alpha4GT2 [Source:FlyBase gene name;Acc:FBgn0039378]
FBgn0000097	aop	2L	2156484	2178749	anterior open [Source:FlyBase gene name;Acc:FBgn0000097]
FBgn0052707	APC4	X	8976964	8979900	Anaphase Promoting Complex 4 [Source:FlyBase gene name;Acc:FBgn0052707]
FBgn0261823	Asx	2R	10391463	10399998	Additional sex combs [Source:FlyBase gene name;Acc:FBgn0261823]
FBgn0031876	Atac1	2L	6959099	6960285	ATAC component 1 [Source:FlyBase gene name;Acc:FBgn0031876]
FBgn0032691	Atac2	2L	18609572	18612242	ATAC complex component 2 [Source:FlyBase gene name;Acc:FBgn0032691]
FBgn0052343	Atac3	3L	324985	327992	ATAC complex component 3 [Source:FlyBase gene name;Acc:FBgn0052343]
FBgn0050476	ave	2R	10640031	10640774	aveugle [Source:FlyBase gene name;Acc:FBgn0050476]
FBgn0000152	Axs	X	16574122	16577928	Abnormal X segregation [Source:FlyBase gene name;Acc:FBgn0000152]
FBgn0004862	bap	3R	17214605	17216171	bagpipe [Source:FlyBase gene name;Acc:FBgn0004862]
FBgn0014135	bnl	3R	15619795	15662539	branchless [Source:FlyBase gene name;Acc:FBgn0014135]
FBgn0026261	bonsai	2R	18525277	18526373	bonsai [Source:FlyBase gene name;Acc:FBgn0026261]
FBgn0000228	Bsg25D	2L	5271728	5278558	Blastoderm-specific gene 25D [Source:FlyBase gene name;Acc:FBgn0000228]
FBgn0029848	Btd	X	6111513	6113360	Biotinidase [Source:FlyBase gene name;Acc:FBgn0029848]
FBgn0003502	Btk29A	2L	8258755	8301079	Btk family kinase at 29A [Source:FlyBase gene name;Acc:FBgn0003502]
FBgn0040491	Buffy	2R	7566978	7576264	Buffy [Source:FlyBase gene name;Acc:FBgn0040491]
FBgn0031150	bves	X	20924990	20953418	bves [Source:FlyBase gene name;Acc:FBgn0031150]
FBgn0011723	byn	3L	11920793	11929019	brachyenteron [Source:FlyBase gene name;Acc:FBgn0011723]
FBgn0004878	cas	3R	1538664	1543022	castor [Source:FlyBase gene name;Acc:FBgn0004878]
FBgn0011571	caz	X	16182879	16187553	cabeza [Source:FlyBase gene name;Acc:FBgn0011571]
FBgn0004580	Cbp53E	2R	12861465	12883566	Calbindin 53E [Source:FlyBase gene name;Acc:FBgn0004580]
FBgn0086757	cbs	2R	9338169	9340898	centrosomin's beautiful sister [Source:FlyBase gene name;Acc:FBgn0086757]
FBgn0050106	CCHa1r	2R	13535037	13541801	CCHamide-1 receptor [Source:FlyBase gene name;Acc:FBgn0050106]
FBgn0033058	CCHa2r	2R	1938477	1956185	CCHamide-2 receptor [Source:FlyBase gene name;Acc:FBgn0033058]
FBgn0052183	Ccn	3L	17683115	17741939	Ccn [Source:FlyBase gene name;Acc:FBgn0052183]
FBgn0032876	Cen	2L	20678921	20681844	Centrocortin [Source:FlyBase gene name;Acc:FBgn0032876]
FBgn0036480	Cep135	3L	15109837	15121129	Cep135
FBgn0038014	CG10041	3R	8176537	8177801		1
FBgn0037492	CG10050	3R	3075521	3077472		2
FBgn0035724	CG10064	3L	6958360	6960997		3
FBgn0036367	CG10116	3L	13449308	13450338		4
FBgn0039104	CG10252	3R	19520936	19522000		5
FBgn0039107	CG10300	3R	19537251	19539035		6
FBgn0039106	CG10301	3R	19535880	19536981		7
FBgn0034655	CG10307	2R	17576417	17577758		8
FBgn0038453	CG10326	3R	12469327	12470893		9
FBgn0035453	CG10357	3L	3615382	3616682		10
FBgn0035452	CG10359	3L	3612192	3615244		11
FBgn0039296	CG10420	3R	21059358	21061240		12
FBgn0032724	CG10428	2L	18948897	18950973		13
FBgn0035678	CG10469	3L	6085288	6086413		14
FBgn0035670	CG10472	3L	6054472	6056010		15
FBgn0035661	CG10477	3L	6026299	6027711		16
FBgn0036549	CG10516	3L	15961304	15963002		17
FBgn0034570	CG10543	2R	16883725	16895245		18
FBgn0037045	CG10584	3L	21023380	21024460		19
FBgn0036289	CG10657	3L	12484930	12490316		20
FBgn0030015	CG10761	X	8055568	8056825		21
FBgn0036052	CG10809	3L	9850688	9852989		22
FBgn0028858	CG10839	2L	15979535	15981455		23
FBgn0032520	CG10859	2L	13396392	13398664		24
FBgn0031395	CG10874	2L	2189913	2192371		25
FBgn0038804	CG10877	3R	16388208	16389789		26
FBgn0037238	CG1090	3R	185605	192577		27
FBgn0036317	CG10948	3L	12837354	12843217		28
FBgn0030004	CG10958	X	8026439	8029000		29
FBgn0037379	CG10979	3R	1620426	1624348		30
FBgn0039932	CG11093	4	982967	999048		31
FBgn0033174	CG11125	2R	3334984	3336915		32
FBgn0039936	CG11148	4	876026	887652		33
FBgn0034539	CG11159	2R	16543261	16544114		34
FBgn0033259	CG11210	2R	3986182	3989811		35
FBgn0036329	CG11262	3L	12988235	12990518		36
FBgn0037070	CG11309	3L	21295376	21297758		37
FBgn0035537	CG11342	3L	4366494	4367458		38
FBgn0037021	CG11399	3L	20773450	20779297		39
FBgn0037162	CG11449	3L	22447473	22449089		40
FBgn0037031	CG11456	3L	20835087	20837440		41
FBgn0036264	CG11529	3L	12190891	12192130		42
FBgn0039864	CG11550	3R	27503869	27505602		43
FBgn0031247	CG11562	2L	292419	293222		44
FBgn0025686	CG11592	2L	287252	289144		45
FBgn0036822	CG11637	3L	18885483	18886378		46
FBgn0037562	CG11671	3R	4113661	4114340		47
FBgn0030311	CG11699	X	11464654	11465443		48
FBgn0264712	CG1172	3R	1219628	1225235		49
FBgn0033519	CG11825	2R	6307919	6309196		50
FBgn0039301	CG11875	3R	21073380	21074822		51
FBgn0039636	CG11877	3R	24942113	24944112		52
FBgn0027503	CG11970	3R	4810654	4816371		53
FBgn0035444	CG12012	3L	3376757	3377687		54
FBgn0035445	CG12014	3L	3378268	3380083		55
FBgn0040031	CG12061	XHet	14884	26496		56
FBgn0031636	CG12194	2L	4838347	4841465		57
FBgn0038220	CG12207	3R	10114794	10127998		58
FBgn0031048	CG12237	X	19535223	19536899		59
FBgn0038002	CG12256	3R	8051004	8052061		60
FBgn0036515	CG12304	3L	15576738	15578447		61
FBgn0038577	CG12321	3R	14013527	14014384		62
FBgn0035137	CG1233	3L	361472	365681		63
FBgn0033550	CG12341	2R	6699662	6700815		64
FBgn0033624	CG12384	2R	7245407	7246674		65
FBgn0031768	CG12393	2L	6047999	6050474		66
FBgn0031064	CG12531	X	19613576	19620775		67
FBgn0250830	CG12547	2R	673701	676147		68
FBgn0035517	CG1265	3L	4254776	4256053		69
FBgn0040929	CG12659	X	8484649	8486423		70
FBgn0036536	CG12713	3L	15825564	15827047		71
FBgn0029816	CG12729	X	5739313	5740139		72
FBgn0038448	CG12783	3R	12437141	12439122		73
FBgn0029909	CG12796	X	6725430	6726717		74
FBgn0033500	CG12913	2R	6136762	6142479		75
FBgn0033437	CG12926	2R	5495633	5497792		76
FBgn0036652	CG13032	3L	16667064	16669364		77
FBgn0035526	CG1316	3L	4283851	4286865		78
FBgn0033653	CG13192	2R	7712870	7714602		79
FBgn0032609	CG13280	2L	16802025	16821093		80
FBgn0032612	CG13282	2L	16832065	16834502		81
FBgn0035643	CG13287	3L	5875404	5877190		82
FBgn0037627	CG13318	3R	4596968	4598408		83
FBgn0025634	CG13367	X	538794	540419		84
FBgn0030559	CG13404	X	14158770	14160283		85
FBgn0038926	CG13409	3R	17855171	17857632		86
FBgn0034692	CG13502	2R	17973174	17976084		87
FBgn0034786	CG13531	2R	18735355	18741220		88
FBgn0039135	CG13603	3R	19810935	19812291		89
FBgn0039209	CG13624	3R	20383090	20408586		90
FBgn0039290	CG13654	3R	21025540	21039371		91
FBgn0031254	CG13692	2L	421771	422489		92
FBgn0040375	CG13760	X	2477778	2479732		93
FBgn0035332	CG13801	3L	2360557	2362686		94
FBgn0039068	CG13827	3R	19084091	19086324		95
FBgn0038961	CG13850	3R	18234285	18236637		96
FBgn0038960	CG13855	3R	18231701	18234379		97
FBgn0035109	CG13876	3L	206134	207527		98
FBgn0035164	CG13901	3L	836667	837821		99
FBgn0025712	CG13920	3L	1649006	1651501		100
FBgn0035256	CG13930	3L	1670407	1672727		101
FBgn0035287	CG13937	3L	1876551	1883041		102
FBgn0031776	CG13993	2L	6069079	6069838		103
FBgn0031720	CG14013	2L	5552843	5553850		104
FBgn0031721	CG14017	2L	5553897	5555137		105
FBgn0031700	CG14022	2L	5327975	5328879		106
FBgn0031697	CG14024	2L	5311311	5314885		107
FBgn0250847	CG14034	2L	5215211	5216533		108
FBgn0031659	CG14043	2L	4971702	4973687		109
FBgn0036219	CG14127	3L	11874484	11876646		110
FBgn0033468	CG1418	2R	5851342	5852567		111
FBgn0036922	CG14182	3L	19971913	19972912		112
FBgn0036932	CG14184	3L	20020919	20022120		113
FBgn0036936	CG14185	3L	20099194	20100657		114
FBgn0031045	CG14212	X	19519767	19520638		115
FBgn0038673	CG14286	3R	14849814	14850575		116
FBgn0038660	CG14291	3R	14736773	14738641		117
FBgn0038531	CG14325	3R	13452849	13454734		118
FBgn0038079	CG14394	3R	8520868	8523265		119
FBgn0030571	CG14414	X	14474641	14476207		120
FBgn0033000	CG14464	2R	716725	717440		121
FBgn0034248	CG14483	2R	13473140	13473824		122
FBgn0034281	CG14490	2R	13748304	13749018		123
FBgn0037244	CG14647	3R	226232	227739		124
FBgn0037822	CG14683	3R	6522369	6524698		125
FBgn0037829	CG14691	3R	6579052	6581356		126
FBgn0037939	CG14718	3R	7526336	7528442		127
FBgn0023513	CG14803	X	1762821	1766384		128
FBgn0035799	CG14838	3L	7576554	7580348		129
FBgn0038425	CG14881	3R	12260647	12261788		130
FBgn0038452	CG14905	3R	12448457	12450439		131
FBgn0035496	CG14990	3L	4093207	4094344		132
FBgn0030611	CG15027	X	14979194	14979860		133
FBgn0034396	CG15097	2R	14709693	14717204		134
FBgn0034454	CG15120	2R	15385257	15387877		135
FBgn0032647	CG15143	2L	17520892	17524549		136
FBgn0032648	CG15144	2L	17525585	17529070		137
FBgn0032649	CG15145	2L	17529311	17532234		138
FBgn0037461	CG15177	3R	2453922	2455043		139
FBgn0030331	CG15221	X	11618373	11630650		140
FBgn0039601	CG1523	3R	24643064	24645411		141
FBgn0028878	CG15269	2L	15109405	15113092		142
FBgn0030104	CG15368	X	9109912	9110400		143
FBgn0031504	CG15403	2L	3128720	3129489		144
FBgn0031161	CG15445	X	20988186	20991360		145
FBgn0038892	CG15498	3R	17393241	17394871		146
FBgn0039770	CG15537	3R	26261033	26269321		147
FBgn0039829	CG15561	3R	27040530	27041628		148
FBgn0030694	CG15602	X	15693629	15694994		149
FBgn0034567	CG15651	2R	16871339	16874000		150
FBgn0029993	CG1571	X	7969910	7972273		151
FBgn0030395	CG15730	X	12388427	12390630		152
FBgn0029999	CG1575	X	8011096	8013166		153
FBgn0035312	CG15820	3L	2172995	2174332		154
FBgn0032136	CG15828	2L	9634201	9656026		155
FBgn0035309	CG15879	3L	2167550	2169108		156
FBgn0030704	CG15916	X	15784622	15785580		157
FBgn0029765	CG16756	X	5321550	5322248		158
FBgn0029941	CG1677	X	7175122	7299793		159
FBgn0029661	CG16781	X	3356503	3358077		160
FBgn0034538	CG16799	2R	16540630	16542596		161
FBgn0028904	CG16879	2L	14104483	14107461		162
FBgn0035073	CG16896	2R	20758930	20762435		163
FBgn0031816	CG16947	2L	6459015	6465669		164
FBgn0062517	CG16984	3L	2595781	2596998		165
FBgn0025621	CG16989	X	687201	690404		166
FBgn0033783	CG17019	2R	8818417	8821550		167
FBgn0040754	CG17059	2R	9107788	9108520		168
FBgn0039070	CG17083	3R	19111815	19113773		169
FBgn0036962	CG17122	3L	20266489	20268435		170
FBgn0039941	CG17167	XHet	47121	59583		171
FBgn0036447	CG17173	3L	14760803	14762383		172
FBgn0039473	CG17191	3R	22844330	22845473		173
FBgn0039472	CG17192	3R	22842902	22844009		174
FBgn0035249	CG17249	3L	1645931	1647464		175
FBgn0031496	CG17258	2L	3032210	3035348		176
FBgn0032029	CG17292	2L	8370513	8374250		177
FBgn0028906	CG17341	2L	14134491	14160587		178
FBgn0037949	CG17360	3R	7606853	7612736		179
FBgn0033936	CG17386	2R	10307846	10312099		180
FBgn0037276	CG17387	3R	606842	610444		181
FBgn0038001	CG17404	3R	8049713	8050741		182
FBgn0040028	CG17450	X	21476995	21479947		183
FBgn0039970	CG17508	2R	1496129	1499091		184
FBgn0062440	CG17680	2R	14034802	14035499		185
FBgn0036348	CG17687	3L	13342265	13348040		186
FBgn0028480	CG17841	X	10262084	10277264		187
FBgn0030163	CG1791	X	9857486	9858911		188
FBgn0039498	CG17991	3R	23066989	23068052		189
FBgn0031119	CG1812	X	20382574	20386859		190
FBgn0039863	CG1815	3R	27495187	27503693		191
FBgn0036023	CG18179	3L	9632371	9633240		192
FBgn0036024	CG18180	3L	9634113	9635013		193
FBgn0030827	CG18258	X	17106361	17108010		194
FBgn0033610	CG18335	2R	7177193	7178541		195
FBgn0039149	CG18428	3R	19935089	19935732		196
FBgn0028864	CG18477	2L	15661041	15662753		197
FBgn0028517	CG18478	2L	15670174	15671223		198
FBgn0031470	CG18557	2L	2844601	2845711		199
FBgn0032639	CG18563	2L	17456670	17458044		200
FBgn0260444	CG18616	3R	8456364	8458747		201
FBgn0032202	CG18619	2L	10264125	10265229		202
FBgn0031426	CG18641	2L	2410624	2415294		203
FBgn0040696	CG18675	3L	4173884	4192968		204
FBgn0033427	CG1868	2R	5469261	5472050		205
FBgn0042132	CG18809	X	19635257	19638371		206
FBgn0030164	CG1889	X	9859274	9860995		207
FBgn0033434	CG1902	2R	5481588	5493129		208
FBgn0030162	CG1986	X	9803425	9805159		209
FBgn0037360	CG2182	3R	1481952	1485631		210
FBgn0033273	CG2183	2R	4055453	4057594		211
FBgn0029995	CG2256	X	7978051	7981246		212
FBgn0029997	CG2258	X	7990610	7996087		213
FBgn0035204	CG2277	3L	1304850	1307418		214
FBgn0039663	CG2321	3R	25312733	25315024		215
FBgn0030323	CG2371	X	11571377	11572622		216
FBgn0032870	CG2608	2L	20645826	20647381		217
FBgn0037323	CG2663	3R	1226316	1229851		218
FBgn0024973	CG2701	X	2611671	2614358		219
FBgn0040030	CG2893	XHet	2141	13174		220
FBgn0037344	CG2926	3R	1405023	1414097		221
FBgn0029685	CG2938	X	3826189	3830436		222
FBgn0050051	CG30051	2R	8323602	8324495		223
FBgn0050062	CG30062	2R	9333205	9333814		224
FBgn0050085	CG30085	2R	11751809	11756650		225
FBgn0029720	CG3009	X	4552191	4560733		226
FBgn0050259	CG30259	2R	18588949	18591952		227
FBgn0050280	CG30280	2R	18001094	18002346		228
FBgn0050281	CG30281	2R	18002502	18003694		229
FBgn0050339	CG30339	2R	5488936	5490406		230
FBgn0050429	CG30429	2R	21133990	21135107		231
FBgn0050467	CG30467	2R	11425718	11427519		232
FBgn0050496	CG30496	2R	3587009	3589383		233
FBgn0050503	CG30503	2R	3331329	3333266		234
FBgn0031457	CG3077	2L	2764067	2765686		235
FBgn0036015	CG3088	3L	9593590	9594425		236
FBgn0029608	CG3091	X	2146365	2148167		237
FBgn0051103	CG31103	3R	21045069	21047095		238
FBgn0051106	CG31106	3R	21042021	21044430		239
FBgn0031471	CG3117	2L	2846084	2847197		240
FBgn0034957	CG3121	2R	19904944	19907418		241
FBgn0051211	CG31211	3R	7775402	7779760		242
FBgn0051251	CG31251	3R	13509462	13510633		243
FBgn0051272	CG31272	3R	6582018	6585113		244
FBgn0051278	CG31278	3R	6533120	6534048		245
FBgn0051301	CG31301	3R	11171953	11173734		246
FBgn0051320	CG31320	3R	10184078	10187461		247
FBgn0051365	CG31365	3R	18949676	18952139		248
FBgn0051373	CG31373	3R	6534207	6535086		249
FBgn0051550	CG31550	3R	1311254	1315211		250
FBgn0051636	CG31636	2L	6656459	6657879		251
FBgn0051637	CG31637	2L	6498642	6526996		252
FBgn0051643	CG31643	2L	6038161	6041283		253
FBgn0029896	CG3168	X	6614508	6634019		254
FBgn0051693	CG31693	2L	22015231	22017334		255
FBgn0051712	CG31712	2L	9934767	9938134		256
FBgn0032618	CG31743	2L	16879517	16886323		257
FBgn0051780	CG31780	2L	15696038	15697750		258
FBgn0051803	CG31803	2L	17411649	17412633		259
FBgn0051827	CG31827	2L	15705171	15706220		260
FBgn0051832	CG31832	2L	15031156	15031720		261
FBgn0051849	CG31849	2L	13180398	13182596		262
FBgn0023525	CG3191	X	2144178	2146026		263
FBgn0052082	CG32082	3L	11129149	11157084		264
FBgn0052137	CG32137	3L	13932350	13955747		265
FBgn0052230	CG32230	3L	23332426	23339038		266
FBgn0052369	CG32369	3L	7770318	7802925		267
FBgn0052425	CG32425	3L	20490423	20507207		268
FBgn0031622	CG3251	2L	4688965	4690702		269
FBgn0052668	CG32668	X	11050793	11053793		270
FBgn0052676	CG32676	X	10605196	10638938		271
FBgn0052750	CG32750	X	6088821	6090450		272
FBgn0052751	CG32751	X	6090757	6092687		273
FBgn0052819	CG32819	X	21488916	21492131		274
FBgn0052820	CG32820	X	21482824	21486039		275
FBgn0053052	CG33052	3L	17420405	17421936		276
FBgn0053129	CG33129	2L	10964903	10970275		277
FBgn0037980	CG3313	3R	7840665	7842753		278
FBgn0053177	CG33177	X	14975582	14976226		279
FBgn0053178	CG33178	X	14976860	14977812		280
FBgn0053233	CG33233	3L	2659639	2661501		281
FBgn0053234	CG33234	3L	2661622	2663622		282
FBgn0053474	CG33474	2R	6309738	6310343		283
FBgn0053506	CG33506	2R	10744952	10746138		284
FBgn0053514	CG33514	3L	4365434	4366671		285
FBgn0038869	CG3353	3R	17042990	17044513		286
FBgn0053557	CG33557	X	9903268	9903886		287
FBgn0053965	CG33965	3L	1232904	1233965		288
FBgn0053966	CG33966	3L	1234130	1235420		289
FBgn0053977	CG33977	3R	9228281	9228771		290
FBgn0054039	CG34039	3L	14553100	14555713		291
FBgn0083960	CG34124	2L	4958411	4965430		292
FBgn0085212	CG34183	2L	9890061	9890772		293
FBgn0259832	CG34229	2R	7729113	7729669		294
FBgn0085319	CG34290	3R	20114275	20115540		295
FBgn0031875	CG3430	2L	6957010	6959104		296
FBgn0085376	CG34347	3R	27136896	27196498		297
FBgn0085396	CG34367	2L	10347822	10353905		298
FBgn0263117	CG34377	3R	18135203	18149816		299
FBgn0085412	CG34383	3R	9540931	9590389		300
FBgn0085433	CG34404	3R	11189508	11193369		301
FBgn0085440	CG34411	X	13055747	13083197		302
FBgn0085449	CG34420	3L	11843751	11856547		303
FBgn0085476	CG34447	2L	2418422	2420010		304
FBgn0085477	CG34448	2L	2416809	2417965		305
FBgn0085486	CG34457	2R	12557831	12559341		306
FBgn0034854	CG3493	2R	19258874	19264535		307
FBgn0034859	CG3520	2R	19284289	19289832		308
FBgn0031430	CG3528	2L	2517102	2518037		309
FBgn0035034	CG3565	2R	20489995	20491011		310
FBgn0035035	CG3570	2R	20491135	20492194		311
FBgn0035065	CG3589	2R	20671095	20673065		312
FBgn0031417	CG3597	2L	2370152	2371524		313
FBgn0031418	CG3609	2L	2372455	2374627		314
FBgn0038268	CG3631	3R	10705163	10708348		315
FBgn0040350	CG3690	X	843323	845915		316
FBgn0023530	CG3740	X	1562439	1563330		317
FBgn0035085	CG3770	2R	20832666	20834159		318
FBgn0035088	CG3776	2R	20857296	20858383		319
FBgn0038275	CG3817	3R	10724435	10725339		320
FBgn0029863	CG3823	X	6198023	6200778		321
FBgn0035057	CG3880	2R	20648185	20650128		322
FBgn0035059	CG3894	2R	20650687	20654273		323
FBgn0038003	CG3916	3R	8055178	8056041		324
FBgn0029873	CG3918	X	6418497	6420375		325
FBgn0058160	CG40160	3LHet	1562357	1575983		326
FBgn0020312	CG4050	2R	17011233	17015995		327
FBgn0037017	CG4074	3L	20761442	20762582		328
FBgn0250862	CG42237	X	13009170	13017100		329
FBgn0259224	CG42324	3L	3472447	3510895		330
FBgn0259677	CG42346	X	22234235	22287377		331
FBgn0031389	CG4259	2L	2128215	2129211		332
FBgn0031405	CG4267	2L	2242379	2244415		333
FBgn0261610	CG42699	X	5658608	5683609		334
FBgn0261679	CG42726	3R	11173770	11176113		335
FBgn0261804	CG42750	2L	18160421	18275770		336
FBgn0262534	CG43088	X	14596391	14597687		337
FBgn0025632	CG4313	X	1946650	1949447		338
FBgn0034745	CG4329	2R	18496838	18500881		339
FBgn0263027	CG43322	2L	7013396	7014737		340
FBgn0263079	CG43338	2L	18666892	18671187		341
FBgn0263392	CG43444	3L	2786206	2879158		342
FBgn0263706	CG43658	X	17350590	17455214		343
FBgn0263980	CG43729	2R	11288601	11358596		344
FBgn0031895	CG4497	2L	7190431	7194588		345
FBgn0039344	CG4582	3R	21406945	21408901		346
FBgn0032162	CG4592	2L	9921633	9922860		347
FBgn0032161	CG4594	2L	9920160	9921459		348
FBgn0032160	CG4598	2L	9918618	9920120		349
FBgn0029936	CG4617	X	6996352	6998524		350
FBgn0035587	CG4623	3L	5135053	5137417		351
FBgn0029839	CG4660	X	5972741	5975405		352
FBgn0029838	CG4666	X	5970106	5971587		353
FBgn0069913	CG4681	2R	20465770	20467304		354
FBgn0043456	CG4747	2L	10003825	10008889		355
FBgn0032348	CG4751	2L	11130741	11136003		356
FBgn0030790	CG4768	X	16686154	16690789		357
FBgn0028514	CG4793	2L	15923395	15926203		358
FBgn0039013	CG4813	3R	18550606	18552104		359
FBgn0037998	CG4848	3R	8041377	8045412		360
FBgn0030799	CG4872	X	16775380	16776823		361
FBgn0039565	CG4884	3R	23783106	23784307		362
FBgn0035959	CG4911	3L	9062749	9065831		363
FBgn0036612	CG4998	3L	16332103	16338341		364
FBgn0260748	CG5004	X	17001626	17030021		365
FBgn0029747	CG5062	X	5074214	5076402		366
FBgn0034300	CG5098	2R	13982457	13988536		367
FBgn0039343	CG5111	3R	21331997	21334001		368
FBgn0036775	CG5147	3L	18100948	18102674		369
FBgn0031905	CG5155	2L	7388537	7390902		370
FBgn0030828	CG5162	X	17109335	17111249		371
FBgn0036995	CG5195	3L	20447790	20457962		372
FBgn0036565	CG5235	3L	16080727	16083492		373
FBgn0037897	CG5270	3R	7247814	7255691		374
FBgn0036987	CG5274	3L	20419299	20420766		375
FBgn0035952	CG5280	3L	8982169	8983328		376
FBgn0036986	CG5282	3L	20417524	20419171		377
FBgn0038490	CG5285	3R	12976309	12977352		378
FBgn0032213	CG5390	2L	10304063	10306594		379
FBgn0032478	CG5458	2L	13183450	13184875		380
FBgn0039461	CG5500	3R	22702355	22706181		381
FBgn0039560	CG5514	3R	23763967	23768500		382
FBgn0034160	CG5550	2R	12704096	12705082		383
FBgn0036977	CG5665	3L	20351612	20352920		384
FBgn0026570	CG5704	3L	2169622	2170971		385
FBgn0026593	CG5707	3L	2189160	2192221		386
FBgn0032196	CG5708	2L	10224664	10226808		387
FBgn0034315	CG5721	2R	14069940	14071595		388
FBgn0027574	CG5815	3R	22938293	22940862		389
FBgn0039490	CG5882	3R	22944368	22947312		390
FBgn0029835	CG5921	X	5945035	5958719		391
FBgn0036206	CG5964	3L	11783312	11786383		392
FBgn0029831	CG5966	X	5882845	5886677		393
FBgn0036195	CG6053	3L	11690226	11692363		394
FBgn0039491	CG6059	3R	22947340	22950410		395
FBgn0039420	CG6154	3R	22088384	22102772		396
FBgn0026737	CG6171	3R	11188514	11189653		397
FBgn0039158	CG6182	3R	19987512	19988939		398
FBgn0032343	CG6201	2L	11110557	11113063		399
FBgn0039476	CG6271	3R	22850690	22851831		400
FBgn0039475	CG6277	3R	22847793	22848939		401
FBgn0039474	CG6283	3R	22845960	22847100		402
FBgn0039471	CG6295	3R	22831621	22832777		403
FBgn0039470	CG6296	3R	22828958	22831191		404
FBgn0037814	CG6325	3R	6228689	6233007		405
FBgn0032428	CG6405	2L	12424904	12426440		406
FBgn0028494	CG6424	2R	13590840	13606832		407
FBgn0032289	CG6431	2L	10724274	10728740		408
FBgn0035663	CG6462	3L	6030211	6031288		409
FBgn0034166	CG6472	2R	12767778	12772005		410
FBgn0035669	CG6592	3L	6052758	6054478		411
FBgn0032638	CG6639	2L	17454263	17455923		412
FBgn0036687	CG6652	3L	17013448	17015956		413
FBgn0032973	CG6675	2L	22108964	22110449		414
FBgn0036031	CG6761	3L	9693617	9696695		415
FBgn0030880	CG6788	X	17782210	17783437		416
FBgn0030884	CG6847	X	17805496	17818199		417
FBgn0036236	CG6931	3L	11983836	11985100		418
FBgn0037958	CG6962	3R	7705424	7708257		419
FBgn0035102	CG7049	3L	175112	176228		420
FBgn0031961	CG7102	2L	7883468	7887489		421
FBgn0038586	CG7168	3R	14050624	14051769		422
FBgn0038571	CG7215	3R	13991164	13992967		423
FBgn0036214	CG7264	3L	11822130	11823944		424
FBgn0030973	CG7332	X	18778535	18781655		425
FBgn0031976	CG7367	2L	8026914	8039788		426
FBgn0036179	CG7368	3L	11590302	11598474		427
FBgn0035805	CG7506	3L	7633898	7634748		428
FBgn0036741	CG7510	3L	17614924	17624071		429
FBgn0038533	CG7523	3R	13494866	13496617		430
FBgn0036738	CG7542	3L	17542926	17543758		431
FBgn0035793	CG7546	3L	7504086	7510416		432
FBgn0039681	CG7582	3R	25505963	25508000		433
FBgn0037071	CG7632	3L	21297797	21299298		434
FBgn0038627	CG7694	3R	14398817	14416448		435
FBgn0031690	CG7742	2L	5212395	5214730		436
FBgn0033633	CG7759	2R	7293191	7295584		437
FBgn0034092	CG7798	2R	12109617	12110132		438
FBgn0030653	CG7860	X	15463026	15464474		439
FBgn0038248	CG7886	3R	10452398	10468285		440
FBgn0039728	CG7896	3R	25809174	25816514		441
FBgn0038582	CG7988	3R	14046248	14047195		442
FBgn0033392	CG8027	2R	5091913	5094626		443
FBgn0037606	CG8032	3R	4490085	4493076		444
FBgn0034113	CG8060	2R	12203817	12208222		445
FBgn0032010	CG8086	2L	8244160	8257502		446
FBgn0035825	CG8111	3L	7906764	7908218		447
FBgn0030668	CG8128	X	15591538	15594067		448
FBgn0038122	CG8138	3R	9007026	9007876		449
FBgn0034027	CG8187	2R	11427059	11428840		450
FBgn0034033	CG8204	2R	11460641	11461496		451
FBgn0036022	CG8329	3L	9631212	9632121		452
FBgn0027495	CG8378	2R	8028136	8030777		453
FBgn0031999	CG8419	2L	8206206	8209639		454
FBgn0035813	CG8492	3L	7720904	7725087		455
FBgn0033320	CG8586	2R	4581244	4583301		456
FBgn0035763	CG8602	3L	7319373	7321942		457
FBgn0033312	CG8642	2R	4499189	4501660		458
FBgn0034479	CG8654	2R	15866749	15872255		459
FBgn0030834	CG8675	X	17142405	17143575		460
FBgn0033244	CG8726	2R	3855634	3859554		461
FBgn0033321	CG8738	2R	4583931	4586088		462
FBgn0027529	CG8920	2R	16206712	16213478		463
FBgn0030812	CG8949	X	16962750	16971930		464
FBgn0030688	CG8952	X	15659503	15660478		465
FBgn0031752	CG9044	2L	5949450	5955235		466
FBgn0030634	CG9164	X	15274672	15279439		467
FBgn0030716	CG9170	X	15872136	15876974		468
FBgn0034566	CG9313	2R	16866849	16871548		469
FBgn0032507	CG9377	2L	13359901	13361527		470
FBgn0036446	CG9384	3L	14755128	14760803		471
FBgn0037749	CG9471	3R	5596254	5597264		472
FBgn0037726	CG9492	3R	5477004	5500365		473
FBgn0031804	CG9500	2L	6357251	6358235		474
FBgn0031826	CG9550	2L	6497053	6498455		475
FBgn0032101	CG9586	2L	9165421	9166514		476
FBgn0037556	CG9636	3R	4066469	4069547		477
FBgn0036661	CG9705	3L	16773200	16775519		478
FBgn0037445	CG9727	3R	2277275	2282371		479
FBgn0027866	CG9776	3R	153527	159727		480
FBgn0037242	CG9855	3R	221886	223609		481
FBgn0034821	CG9876	2R	18977626	18981785		482
FBgn0039273	CG9996	3R	20898451	20900329		483
FBgn0036165	chrb	3L	11480650	11492212	charybde [Source:FlyBase gene name;Acc:FBgn0036165]
FBgn0023076	Clk	3L	7757071	7768703	Clock [Source:FlyBase gene name;Acc:FBgn0023076]
FBgn0262975	cnc	3R	19011302	19052430	cap-n-collar [Source:FlyBase gene name;Acc:FBgn0262975]
FBgn0051040	Cog7	3R	25756273	25758779	Cog7 [Source:FlyBase gene name;Acc:FBgn0051040]
FBgn0035636	Cralbp	3L	5776315	5779818	Cellular retinaldehyde binding protein [Source:FlyBase gene name;Acc:FBgn0035636]
FBgn0025456	CREG	3R	13218994	13220362	Cellular Repressor of E1A-stimulated Genes [Source:FlyBase gene name;Acc:FBgn0025456]
FBgn0014143	croc	3L	21467233	21469579	crocodile [Source:FlyBase gene name;Acc:FBgn0014143]
FBgn0052220	Csas	3L	19981127	19982047	CMP-sialic acid synthase [Source:FlyBase gene name;Acc:FBgn0052220]
FBgn0261437	CSN8	2L	8364832	8365663	COP9 complex homolog subunit 8 [Source:FlyBase gene name;Acc:FBgn0261437]
FBgn0039858	CycG	3R	27422364	27438386	Cyclin G [Source:FlyBase gene name;Acc:FBgn0039858]
FBgn0028862	dao	2L	15248885	15253607	down and out [Source:FlyBase gene name;Acc:FBgn0028862]
FBgn0031461	daw	2L	2805518	2812147	dawdle [Source:FlyBase gene name;Acc:FBgn0031461]
FBgn0010501	Dcp-1	2R	19438838	19441079	Death caspase-1 [Source:FlyBase gene name;Acc:FBgn0010501]
FBgn0038089	d-cup	3R	8717717	8718880	davis-cup [Source:FlyBase gene name;Acc:FBgn0038089]
FBgn0013799	Deaf1	3L	19811274	19823786	Deformed epidermal autoregulatory factor-1 [Source:FlyBase gene name;Acc:FBgn0013799]
FBgn0029131	debcl	2R	2536160	2540347	death executioner Bcl-2 homologue [Source:FlyBase gene name;Acc:FBgn0029131]
FBgn0028381	decay	3R	12324780	12327394	death executioner caspase related to Apopain/Yama [Source:FlyBase gene name;Acc:FBgn0028381]
FBgn0086898	dgo	2R	6703531	6707378	diego [Source:FlyBase gene name;Acc:FBgn0086898]
FBgn0052843	Dh31-R1	2R	9155303	9183429	Diuretic hormone 31 receptor 1 [Source:FlyBase gene name;Acc:FBgn0052843]
FBgn0013809	Dhc16F	X	17958635	17972505	Dynein heavy chain at 16F [Source:FlyBase gene name;Acc:FBgn0013809]
FBgn0013812	Dhc93AB	3R	16850741	16868141	Dynein heavy chain at 93AB [Source:FlyBase gene name;Acc:FBgn0013812]
FBgn0263988	Dic61B	3L	149679	152589	Dynein intermediate chain at 61B [Source:FlyBase gene name;Acc:FBgn0263988]
FBgn0011274	Dif	2L	17413248	17439923	Dorsal-related immunity factor [Source:FlyBase gene name;Acc:FBgn0011274]
FBgn0030891	dik	X	17979791	17982451	diskette [Source:FlyBase gene name;Acc:FBgn0030891]
FBgn0033447	dila	2R	5710582	5714988	dilatory [Source:FlyBase gene name;Acc:FBgn0033447]
FBgn0023091	dimm	2L	21331756	21342155	dimmed [Source:FlyBase gene name;Acc:FBgn0023091]
FBgn0260632	dl	2L	17436830	17450360	dorsal [Source:FlyBase gene name;Acc:FBgn0260632]
FBgn0031820	DLP	2L	6480956	6487585	Daxx-like protein [Source:FlyBase gene name;Acc:FBgn0031820]
FBgn0024510	dlt	3L	1789631	1795328	discs lost [Source:FlyBase gene name;Acc:FBgn0024510]
FBgn0262656	dm	X	3267192	3285730	diminutive [Source:FlyBase gene name;Acc:FBgn0262656]
FBgn0022338	dnk	3R	14806684	14808471	deoxyribonucleoside kinase [Source:FlyBase gene name;Acc:FBgn0022338]
FBgn0260866	dnr1	2R	18450657	18480473	defense repressor 1 [Source:FlyBase gene name;Acc:FBgn0260866]
FBgn0029944	Dok	X	7218251	7222839	Downstream of kinase [Source:FlyBase gene name;Acc:FBgn0029944]
FBgn0035542	DOR	3L	4406943	4420648
FBgn0010109	dpn	2R	4116476	4119832	deadpan [Source:FlyBase gene name;Acc:FBgn0010109]
FBgn0020381	Dredd	X	527553	529760	Death related ced-3/Nedd2-like protein [Source:FlyBase gene name;Acc:FBgn0020381]
FBgn0028406	Drep-4	2L	13283893	13286409	DNA fragmentation factor-related protein 4 [Source:FlyBase gene name;Acc:FBgn0028406]
FBgn0033159	Dscam	2R	3207059	3269374	Down syndrome cell adhesion molecule [Source:FlyBase gene name;Acc:FBgn0033159]
FBgn0263218	Dscam2	3L	7152415	7183017	Down syndrome cell adhesion molecule 2 [Source:FlyBase gene name;Acc:FBgn0263218]
FBgn0263219	Dscam4	3L	8231747	8275498	Down syndrome cell adhesion molecule 4 [Source:FlyBase gene name;Acc:FBgn0263219]
FBgn0000618	e(y)2	X	11470151	11470653	enhancer of yellow 2 [Source:FlyBase gene name;Acc:FBgn0000618]
FBgn0040670	e(y)2b	3R	2919760	2920449	enhancer of yellow 2b [Source:FlyBase gene name;Acc:FBgn0040670]
FBgn0026441	ear	3R	11146484	11150197	ENL/AF9-related [Source:FlyBase gene name;Acc:FBgn0026441]
FBgn0000542	ec	X	3705684	3751658	echinus [Source:FlyBase gene name;Acc:FBgn0000542]
FBgn0035766	eco	3L	7328542	7332440	eco [Source:FlyBase gene name;Acc:FBgn0035766]
FBgn0036735	Edc3	3L	17518433	17522961	Enhancer of decapping 3 [Source:FlyBase gene name;Acc:FBgn0036735]
FBgn0034180	Ehbp1	2R	12895411	12903391	Eps15 homology domain containing protein-binding protein 1 [Source:FlyBase gene name;Acc:FBgn0034180]
FBgn0020660	eIF-4B	2RHet	2901752	2917318	Eukaryotic initiation factor 4B [Source:FlyBase gene name;Acc:FBgn0020660]
FBgn0036546	elgi	3L	15949650	15951533	early girl [Source:FlyBase gene name;Acc:FBgn0036546]
FBgn0011589	elk	2R	13761452	13813097	eag-like K[+] channel [Source:FlyBase gene name;Acc:FBgn0011589]
FBgn0000575	emc	3L	749400	753492	extra macrochaetae [Source:FlyBase gene name;Acc:FBgn0000575]
FBgn0035849	ERR	3L	8176461	8179771	estrogen-related receptor [Source:FlyBase gene name;Acc:FBgn0035849]
FBgn0005427	ewg	X	162542	173751	erect wing [Source:FlyBase gene name;Acc:FBgn0005427]
FBgn0250753	exba	3R	1421086	1426858	extra bases [Source:FlyBase gene name;Acc:FBgn0250753]
FBgn0041156	exex	3L	7941286	7944663	extra-extra [Source:FlyBase gene name;Acc:FBgn0041156]
FBgn0033354	FANCI	2R	4822078	4827299	Fanconi anemia complementation group I homologue [Source:FlyBase gene name;Acc:FBgn0033354]
FBgn0037781	Fancl	3R	5877230	5878585	Fancl [Source:FlyBase gene name;Acc:FBgn0037781]
FBgn0033609	fbl6	2R	7172653	7177253
FBgn0004895	fd64A	3L	4018878	4021279	forkhead domain 64A [Source:FlyBase gene name;Acc:FBgn0004895]
FBgn0037937	Fer3	3R	7519132	7519999	48 related 3 [Source:FlyBase gene name;Acc:FBgn0037937]
FBgn0036911	Fibp	3L	19809185	19811067	Fibp [Source:FlyBase gene name;Acc:FBgn0036911]
FBgn0000658	fj	2R	14120268	14123816	four-jointed [Source:FlyBase gene name;Acc:FBgn0000658]
FBgn0000662	fl(2)d	2R	9707129	9712054	female lethal d [Source:FlyBase gene name;Acc:FBgn0000662]
FBgn0024754	Flo-1	2R	11453772	11456907	Flotillin-1 [Source:FlyBase gene name;Acc:FBgn0024754]
FBgn0264078	Flo-2	X	14733407	14827616	Flotillin-2 [Source:FlyBase gene name;Acc:FBgn0264078]
FBgn0086698	frtz	2L	1711302	1715851	fritz [Source:FlyBase gene name;Acc:FBgn0086698]
FBgn0259878	Fs	2R	11111061	11129084	Follistatin [Source:FlyBase gene name;Acc:FBgn0259878]
FBgn0001084	fy	2L	8401476	8403280	fuzzy [Source:FlyBase gene name;Acc:FBgn0001084]
FBgn0031275	GABA-B-R3	2L	750609	762142	metabotropic GABA-B receptor subtype 3 [Source:FlyBase gene name;Acc:FBgn0031275]
FBgn0029667	Gas8	X	3385042	3398884	Growth arrest specific protein 8 [Source:FlyBase gene name;Acc:FBgn0029667]
FBgn0035245	GC	3L	1623179	1629301	gamma-glutamyl carboxylase [Source:FlyBase gene name;Acc:FBgn0035245]
FBgn0014179	gcm	2L	9579449	9581742	glial cells missing [Source:FlyBase gene name;Acc:FBgn0014179]
FBgn0019809	gcm2	2L	9608479	9612706	gcm2 [Source:FlyBase gene name;Acc:FBgn0019809]
FBgn0030013	GIIIspla2	X	8051687	8053050
FBgn0033799	GLaz	2R	9051559	9055535	Glial Lazarillo [Source:FlyBase gene name;Acc:FBgn0033799]
FBgn0032705	Grip71	2L	18708849	18711297	Grip71 [Source:FlyBase gene name;Acc:FBgn0032705]
FBgn0051992	gw	4	669667	681234	gawky [Source:FlyBase gene name;Acc:FBgn0051992]
FBgn0001168	h	3L	8668859	8672353	hairy [Source:FlyBase gene name;Acc:FBgn0001168]
FBgn0001170	H2.0	2L	6013057	6019398	Homeodomain protein 2.0 [Source:FlyBase gene name;Acc:FBgn0001170]
FBgn0032812	Hakai	2L	19580612	19582474	Hakai [Source:FlyBase gene name;Acc:FBgn0032812]
FBgn0029977	hdm	X	7812550	7814164	hold'em [Source:FlyBase gene name;Acc:FBgn0029977]
FBgn0030437	hec	X	12845337	12851468	hector [Source:FlyBase gene name;Acc:FBgn0030437]
FBgn0028375	heix	2L	16296049	16299875	heixuedian [Source:FlyBase gene name;Acc:FBgn0028375]
FBgn0052529	Hers	X	19760179	19802141	Histone gene-specific Epigenetic Repressor in late S phase [Source:FlyBase gene name;Acc:FBgn0052529]
FBgn0022740	HLH54F	2R	13644922	13648022	HLH54F [Source:FlyBase gene name;Acc:FBgn0022740]
FBgn0041150	hoe1	2L	4908581	4932296	hoepel1 [Source:FlyBase gene name;Acc:FBgn0041150]
FBgn0031649	hoe2	2L	4933047	4936582	hoepel2 [Source:FlyBase gene name;Acc:FBgn0031649]
FBgn0025777	homer	2L	6719394	6723359	homer [Source:FlyBase gene name;Acc:FBgn0025777]
FBgn0004864	hop	X	11254932	11262130	hopscotch [Source:FlyBase gene name;Acc:FBgn0004864]
FBgn0033973	HPS1	2R	10742947	10745007	Hermansky-Pudlak Syndrome 1 ortholog [Source:FlyBase gene name;Acc:FBgn0033973]
FBgn0034261	HPS4	2R	13571102	13578327	Hermansky-Pudlak Syndrome 4 ortholog [Source:FlyBase gene name;Acc:FBgn0034261]
FBgn0027655	htt	3R	24521964	24560073	huntingtin [Source:FlyBase gene name;Acc:FBgn0027655]
FBgn0015247	Iap2	2R	11819675	11822330	Inhibitor of apoptosis 2 [Source:FlyBase gene name;Acc:FBgn0015247]
FBgn0019972	Ice	3R	25625375	25627307	Ice [Source:FlyBase gene name;Acc:FBgn0019972]
FBgn0041147	ida	3L	3905344	3907813	imaginal discs arrested [Source:FlyBase gene name;Acc:FBgn0041147]
FBgn0263397	Ih	2R	10163809	10187349	I[[h]] channel [Source:FlyBase gene name;Acc:FBgn0263397]
FBgn0001259	in	3L	20360298	20363359	inturned [Source:FlyBase gene name;Acc:FBgn0001259]
FBgn0025776	ind	3L	15035894	15037024	intermediate neuroblasts defective [Source:FlyBase gene name;Acc:FBgn0025776]
FBgn0035462	IntS10	3L	3806710	3809090	Integrator 10 [Source:FlyBase gene name;Acc:FBgn0035462]
FBgn0039459	IntS12	3R	22689120	22690289	Integrator 12 [Source:FlyBase gene name;Acc:FBgn0039459]
FBgn0025830	IntS8	2R	12737963	12741606	Integrator 8 [Source:FlyBase gene name;Acc:FBgn0025830]
FBgn0016672	Ipp	3R	9784473	9786196	Inositol polyphosphate 1-phosphatase [Source:FlyBase gene name;Acc:FBgn0016672]
FBgn0086655	jing	2R	2389511	2509297	jing [Source:FlyBase gene name;Acc:FBgn0086655]
FBgn0020906	Jon25Bi	2L	4954279	4955144	Jonah 25Bi [Source:FlyBase gene name;Acc:FBgn0020906]
FBgn0031654	Jon25Bii	2L	4952253	4953136	Jonah 25Bii [Source:FlyBase gene name;Acc:FBgn0031654]
FBgn0031653	Jon25Biii	2L	4949941	4950763	Jonah 25Biii [Source:FlyBase gene name;Acc:FBgn0031653]
FBgn0001285	Jon44E	2R	4578955	4579856	Jonah 44E [Source:FlyBase gene name;Acc:FBgn0001285]
FBgn0035667	Jon65Ai	3L	6046684	6047543	Jonah 65Ai [Source:FlyBase gene name;Acc:FBgn0035667]
FBgn0035666	Jon65Aii	3L	6045421	6046315	Jonah 65Aii [Source:FlyBase gene name;Acc:FBgn0035666]
FBgn0035665	Jon65Aiii	3L	6043857	6044790	Jonah 65Aiii [Source:FlyBase gene name;Acc:FBgn0035665]
FBgn0250815	Jon65Aiv	3L	6032255	6033235	Jonah 65Aiv [Source:FlyBase gene name;Acc:FBgn0250815]
FBgn0035886	Jon66Ci	3L	8384640	8385477	Jonah 66Ci [Source:FlyBase gene name;Acc:FBgn0035886]
FBgn0035887	Jon66Cii	3L	8385920	8386749	Jonah 66Cii [Source:FlyBase gene name;Acc:FBgn0035887]
FBgn0023197	Jon74E	3L	17539968	17542227	Jonah 74E [Source:FlyBase gene name;Acc:FBgn0023197]
FBgn0003358	Jon99Ci	3R	25750948	25751911	Jonah 99Ci [Source:FlyBase gene name;Acc:FBgn0003358]
FBgn0003356	Jon99Cii	3R	25749476	25750337	Jonah 99Cii [Source:FlyBase gene name;Acc:FBgn0003356]
FBgn0003357	Jon99Ciii	3R	25747938	25748774	Jonah 99Ciii [Source:FlyBase gene name;Acc:FBgn0003357]
FBgn0039778	Jon99Fi	3R	26314685	26315617	Jonah 99Fi [Source:FlyBase gene name;Acc:FBgn0039778]
FBgn0039777	Jon99Fii	3R	26312738	26313650	Jonah 99Fii [Source:FlyBase gene name;Acc:FBgn0039777]
FBgn0001297	kay	3R	25592497	25619838	kayak [Source:FlyBase gene name;Acc:FBgn0001297]
FBgn0038475	Keap1	3R	12899661	12905665	Keap1 [Source:FlyBase gene name;Acc:FBgn0038475]
FBgn0020545	kraken	2L	852767	854539	kraken [Source:FlyBase gene name;Acc:FBgn0020545]
FBgn0027296	l(1)G0144	X	2154236	2156560	lethal (1) G0144 [Source:FlyBase gene name;Acc:FBgn0027296]
FBgn0259982	l(2)35Cc	2L	15256560	15257642	lethal (2) 35Cc [Source:FlyBase gene name;Acc:FBgn0259982]
FBgn0262123	l(2)41Ab	2RHet	476025	570571	lethal (2) 41Ab [Source:FlyBase gene name;Acc:FBgn0262123]
FBgn0263607	l(3)72Dp	3L	16227240	16230099	lethal (3) 72Dp [Source:FlyBase gene name;Acc:FBgn0263607]
FBgn0263608	l(3)72Dr	3L	16230823	16232562	lethal (3) 72Dr [Source:FlyBase gene name;Acc:FBgn0263608]
FBgn0002354	l(3)87Df	3R	8856664	8857317	lethal (3) 87Df [Source:FlyBase gene name;Acc:FBgn0002354]
FBgn0002441	l(3)mbt	3R	23091952	23098995	lethal (3) malignant brain tumor [Source:FlyBase gene name;Acc:FBgn0002441]
FBgn0086910	l(3)neo38	3R	7590760	7604886	lethal (3) neo38 [Source:FlyBase gene name;Acc:FBgn0086910]
FBgn0011476	l(3)neo43	3R	11103870	11104351	lethal (3) neo43 [Source:FlyBase gene name;Acc:FBgn0011476]
FBgn0032949	Lamp1	2L	21573389	21577103	Lamp1 [Source:FlyBase gene name;Acc:FBgn0032949]
FBgn0005654	lat	2R	9090233	9094027	latheo [Source:FlyBase gene name;Acc:FBgn0005654]
FBgn0011278	lbe	3R	17267314	17272042	ladybird early [Source:FlyBase gene name;Acc:FBgn0011278]
FBgn0034083	lbk	2R	12037628	12057024	lambik [Source:FlyBase gene name;Acc:FBgn0034083]
FBgn0008651	lbl	3R	17235699	17259855	ladybird late [Source:FlyBase gene name;Acc:FBgn0008651]
FBgn0032230	lft	2L	10364471	10366410	lowfat [Source:FlyBase gene name;Acc:FBgn0032230]
FBgn0039354	Lgr3	3R	21491531	21502938	Lgr3 [Source:FlyBase gene name;Acc:FBgn0039354]
FBgn0020279	lig	2R	3955460	3966320	lingerer [Source:FlyBase gene name;Acc:FBgn0020279]
FBgn0041111	lilli	2L	2885929	2954406	lilliputian [Source:FlyBase gene name;Acc:FBgn0041111]
FBgn0262636	Lin29	4	396266	416428
FBgn0039039	lmd	3R	18846944	18852435	lame duck [Source:FlyBase gene name;Acc:FBgn0039039]
FBgn0083946	lobo	3R	20995286	21019498	lost boys [Source:FlyBase gene name;Acc:FBgn0083946]
FBgn0032515	loqs	2L	13382648	13385671	loquacious [Source:FlyBase gene name;Acc:FBgn0032515]
FBgn0263594	lost	3R	228771	232914	lost [Source:FlyBase gene name;Acc:FBgn0263594]
FBgn0034660	lox2	2R	17677121	17679160	lysyl oxidase-like 2 [Source:FlyBase gene name;Acc:FBgn0034660]
FBgn0004425	LysB	3L	1207371	1207856	Lysozyme B [Source:FlyBase gene name;Acc:FBgn0004425]
FBgn0004426	LysC	3L	1210485	1210971	Lysozyme C [Source:FlyBase gene name;Acc:FBgn0004426]
FBgn0004427	LysD	3L	1210717	1211196	Lysozyme D [Source:FlyBase gene name;Acc:FBgn0004427]
FBgn0004428	LysE	3L	1212827	1213406	Lysozyme E [Source:FlyBase gene name;Acc:FBgn0004428]
FBgn0004429	LysP	3L	1218082	1218696	Lysozyme P [Source:FlyBase gene name;Acc:FBgn0004429]
FBgn0004430	LysS	3L	1227747	1228238	Lysozyme S [Source:FlyBase gene name;Acc:FBgn0004430]
FBgn0004431	LysX	3L	1194739	1195302	Lysozyme X [Source:FlyBase gene name;Acc:FBgn0004431]
FBgn0026326	Mad1	2R	5176462	5179070
FBgn0033845	mars	2R	9390080	9393516	mars [Source:FlyBase gene name;Acc:FBgn0033845]
FBgn0038016	MBD-R2	3R	8177865	8182024	MBD-R2 [Source:FlyBase gene name;Acc:FBgn0038016]
FBgn0026207	mbo	3R	8502209	8504766	members only [Source:FlyBase gene name;Acc:FBgn0026207]
FBgn0260959	MCPH1	2R	7783499	7791429	Microcephalin [Source:FlyBase gene name;Acc:FBgn0260959]
FBgn0037109	MED1	3L	21621425	21627546	Mediator complex subunit 1 [Source:FlyBase gene name;Acc:FBgn0037109]
FBgn0034707	MED16	2R	18070652	18073397	Mediator complex subunit 16 [Source:FlyBase gene name;Acc:FBgn0034707]
FBgn0035851	MED24	3L	8184370	8189673	Mediator complex subunit 24 [Source:FlyBase gene name;Acc:FBgn0035851]
FBgn0038760	MED25	3R	15834718	15837434	Mediator complex subunit 25 [Source:FlyBase gene name;Acc:FBgn0038760]
FBgn0039337	MED28	3R	21302725	21303467	Mediator complex subunit 28 [Source:FlyBase gene name;Acc:FBgn0039337]
FBgn0035149	MED30	3L	652987	654089	Mediator complex subunit 30 [Source:FlyBase gene name;Acc:FBgn0035149]
FBgn0260401	MED9	2R	14054760	14055885	Mediator complex subunit 9 [Source:FlyBase gene name;Acc:FBgn0260401]
FBgn0036846	MESR6	3L	19085770	19087860	Misexpression suppressor of ras 6 [Source:FlyBase gene name;Acc:FBgn0036846]
FBgn0025814	Mgstl	X	20913512	20915134	Microsomal glutathione S-transferase-like [Source:FlyBase gene name;Acc:FBgn0025814]
FBgn0086442	mib2	2L	19034444	19041541	mind bomb 2 [Source:FlyBase gene name;Acc:FBgn0086442]
FBgn0034430	mip40	2R	15178610	15179708	Myb-interacting protein 40 [Source:FlyBase gene name;Acc:FBgn0034430]
FBgn0033549	mms4	2R	6698583	6699720
FBgn0031885	Mnn1	2L	7056301	7063586	Menin 1 [Source:FlyBase gene name;Acc:FBgn0031885]
FBgn0023215	Mnt	X	3565834	3597318	Mnt [Source:FlyBase gene name;Acc:FBgn0023215]
FBgn0025631	moody	X	1938325	1944153	moody [Source:FlyBase gene name;Acc:FBgn0025631]
FBgn0031231	mRpL10	2L	203779	204782	mitochondrial ribosomal protein L10 [Source:FlyBase gene name;Acc:FBgn0031231]
FBgn0036335	mRpL20	3L	13010249	13010967	mitochondrial ribosomal protein L20 [Source:FlyBase gene name;Acc:FBgn0036335]
FBgn0261380	mRpL37	3R	6608285	6609813	mitochondrial ribosomal protein L37 [Source:FlyBase gene name;Acc:FBgn0261380]
FBgn0034579	mRpL54	2R	16948284	16949092	mitochondrial ribosomal protein L54 [Source:FlyBase gene name;Acc:FBgn0034579]
FBgn0030692	mRpS30	X	15680086	15682072	mitochondrial ribosomal protein S30 [Source:FlyBase gene name;Acc:FBgn0030692]
FBgn0005616	msl-2	2L	3462213	3466111	male-specific lethal 2 [Source:FlyBase gene name;Acc:FBgn0005616]
FBgn0020272	mst	X	21259986	21262010	misato [Source:FlyBase gene name;Acc:FBgn0020272]
FBgn0013756	Mtor	2R	7740122	7748707	Megator [Source:FlyBase gene name;Acc:FBgn0013756]
FBgn0010438	mtSSB	3R	12029912	12030973	mitochondrial single stranded DNA-binding protein [Source:FlyBase gene name;Acc:FBgn0010438]
FBgn0035483	Mul1	3L	4021457	4023058	Mitochondrial E3 ubiquitin protein ligase 1 homologue [Source:FlyBase gene name;Acc:FBgn0035483]
FBgn0033402	Myd88	2R	5190328	5196227	Myd88 [Source:FlyBase gene name;Acc:FBgn0033402]
FBgn0261530	nbs	3L	9713514	9716294	nbs [Source:FlyBase gene name;Acc:FBgn0261530]
FBgn0052177	Ndfip	3L	17640542	17647380	Nedd4 family interacting protein [Source:FlyBase gene name;Acc:FBgn0052177]
FBgn0002930	nec	2R	3043981	3045733	necrotic [Source:FlyBase gene name;Acc:FBgn0002930]
FBgn0017430	Nelf-E	3L	8592542	8593979	Negative elongation factor E [Source:FlyBase gene name;Acc:FBgn0017430]
FBgn0032848	nesd	2L	20093972	20096253	nessun dorma [Source:FlyBase gene name;Acc:FBgn0032848]
FBgn0037447	Neurochondrin	3R	2294134	2296739	Neurochondrin [Source:FlyBase gene name;Acc:FBgn0037447]
FBgn0030505	NFAT	X	13518778	13558601	NFAT homolog [Source:FlyBase gene name;Acc:FBgn0030505]
FBgn0036101	NijA	3L	10687457	10689977	Ninjurin A [Source:FlyBase gene name;Acc:FBgn0036101]
FBgn0002940	ninaE	3R	15711968	15713928	neither inactivation nor afterpotential E [Source:FlyBase gene name;Acc:FBgn0002940]
FBgn0002945	nkd	3L	18996841	19038549	naked cuticle [Source:FlyBase gene name;Acc:FBgn0002945]
FBgn0053126	NLaz	2L	1359983	1361732	Neural Lazarillo [Source:FlyBase gene name;Acc:FBgn0053126]
FBgn0033224	Nop17l	2R	3688286	3693904	Nop17 like [Source:FlyBase gene name;Acc:FBgn0033224]
FBgn0002962	nos	3R	14982962	14985924	nanos [Source:FlyBase gene name;Acc:FBgn0002962]
FBgn0044028	Notum	3L	16016580	16025852	Notum [Source:FlyBase gene name;Acc:FBgn0044028]
FBgn0020391	Nrk	2R	9047554	9050989	Neurospecific receptor kinase [Source:FlyBase gene name;Acc:FBgn0020391]
FBgn0036812	Nufip	3L	18739711	18741467	Nufip [Source:FlyBase gene name;Acc:FBgn0036812]
FBgn0039004	Nup133	3R	18516250	18520494	Nucleoporin 133 [Source:FlyBase gene name;Acc:FBgn0039004]
FBgn0061200	Nup153	X	16493356	16504492	Nucleoporin 153 [Source:FlyBase gene name;Acc:FBgn0061200]
FBgn0262647	Nup160	2L	11123779	11129335	Nucleoporin 160 [Source:FlyBase gene name;Acc:FBgn0262647]
FBgn0038609	Nup43	3R	14192378	14193635	Nucleoporin 43 [Source:FlyBase gene name;Acc:FBgn0038609]
FBgn0038722	Nup58	3R	15470750	15472628	Nucleoporin 58 [Source:FlyBase gene name;Acc:FBgn0038722]
FBgn0005636	nvy	2R	20163258	20178607	nervy [Source:FlyBase gene name;Acc:FBgn0005636]
FBgn0263456	nwk	3L	9130960	9138793	nervous wreck [Source:FlyBase gene name;Acc:FBgn0263456]
FBgn0038980	oa2	3R	18322937	18345800	octopamine receptor 2 [Source:FlyBase gene name;Acc:FBgn0038980]
FBgn0011818	oaf	2L	2492955	2498846	out at first [Source:FlyBase gene name;Acc:FBgn0011818]
FBgn0038063	Octbeta2R	3R	8378211	8421447	Octbeta2R [Source:FlyBase gene name;Acc:FBgn0038063]
FBgn0014184	Oda	2R	8054077	8061767	Ornithine decarboxylase antizyme [Source:FlyBase gene name;Acc:FBgn0014184]
FBgn0037153	olf413	3L	22129190	22240802	olf413 [Source:FlyBase gene name;Acc:FBgn0037153]
FBgn0038168	omd	3R	9505151	9512932	oocyte maintenance defects [Source:FlyBase gene name;Acc:FBgn0038168]
FBgn0023180	Orc6	2R	5732964	5733964	Origin recognition complex subunit 6 [Source:FlyBase gene name;Acc:FBgn0023180]
FBgn0017561	Ork1	X	10772087	10784957	Open rectifier K[+] channel 1 [Source:FlyBase gene name;Acc:FBgn0017561]
FBgn0046323	Ory	YHet	229033	271450	Occludin-Related Y [Source:FlyBase gene name;Acc:FBgn0046323]
FBgn0015524	otp	2R	16771116	16790900	orthopedia [Source:FlyBase gene name;Acc:FBgn0015524]
FBgn0003023	otu	X	8379041	8383568	ovarian tumor [Source:FlyBase gene name;Acc:FBgn0003023]
FBgn0011227	ox	2R	8644644	8645028	oxen [Source:FlyBase gene name;Acc:FBgn0011227]
FBgn0086679	p	3R	4486625	4489607	pink [Source:FlyBase gene name;Acc:FBgn0086679]
FBgn0031401	papi	2L	2220750	2225544	papi [Source:FlyBase gene name;Acc:FBgn0031401]
FBgn0051481	pb	3R	2533518	2567785	proboscipedia [Source:FlyBase gene name;Acc:FBgn0051481]
FBgn0003044	Pcl	2R	14022919	14027495	Polycomblike [Source:FlyBase gene name;Acc:FBgn0003044]
FBgn0030520	Pdcd4	X	13639610	13649439	Programmed cell death 4 ortholog [Source:FlyBase gene name;Acc:FBgn0030520]
FBgn0259171	Pde9	X	12679596	12790864	Phosphodiesterase 9 [Source:FlyBase gene name;Acc:FBgn0259171]
FBgn0261588	pdm3	2R	4215005	4283785	pou domain motif 3 [Source:FlyBase gene name;Acc:FBgn0261588]
FBgn0003053	peb	X	4511602	4520256	pebbled [Source:FlyBase gene name;Acc:FBgn0003053]
FBgn0034058	Pex11	2R	11878872	11879856	Peroxin 11 [Source:FlyBase gene name;Acc:FBgn0034058]
FBgn0037019	Pex16	3L	20769866	20771364	Peroxin 16 [Source:FlyBase gene name;Acc:FBgn0037019]
FBgn0035975	PGRP-LA	3L	9327432	9331436	Peptidoglycan recognition protein LA [Source:FlyBase gene name;Acc:FBgn0035975]
FBgn0037906	PGRP-LB	3R	7278571	7286274	Peptidoglycan recognition protein LB [Source:FlyBase gene name;Acc:FBgn0037906]
FBgn0035976	PGRP-LC	3L	9331910	9341436	Peptidoglycan recognition protein LC [Source:FlyBase gene name;Acc:FBgn0035976]
FBgn0030695	PGRP-LE	X	15695186	15697798	Peptidoglycan recognition protein LE [Source:FlyBase gene name;Acc:FBgn0030695]
FBgn0035977	PGRP-LF	3L	9342709	9344589	Peptidoglycan recognition protein LF [Source:FlyBase gene name;Acc:FBgn0035977]
FBgn0004860	ph-d	X	2010899	2017164	polyhomeotic distal [Source:FlyBase gene name;Acc:FBgn0004860]
FBgn0002521	pho	4	1193094	1202271	pleiohomeotic [Source:FlyBase gene name;Acc:FBgn0002521]
FBgn0004861	ph-p	X	2020243	2030888	polyhomeotic proximal [Source:FlyBase gene name;Acc:FBgn0004861]
FBgn0028579	phtf	2R	2629372	2633649	phtf [Source:FlyBase gene name;Acc:FBgn0028579]
FBgn0033669	PI31	2R	7854848	7857591
FBgn0010309	pigeon	2L	19186043	19189938	pigeon [Source:FlyBase gene name;Acc:FBgn0010309]
FBgn0038966	pinta	3R	18249027	18250447	prolonged depolarization afterpotential (PDA) is not apparent [Source:FlyBase gene name;Acc:FBgn0038966]
FBgn0003089	pip	3L	19291723	19330709	pipe [Source:FlyBase gene name;Acc:FBgn0003089]
FBgn0053526	PNUTS	2L	870465	877038	PNUTS [Source:FlyBase gene name;Acc:FBgn0053526]
FBgn0082831	pps	3R	8239550	8246973	protein partner of snf [Source:FlyBase gene name;Acc:FBgn0082831]
FBgn0032358	Ppt2	2L	11280314	11281929	Palmitoyl-protein Thioesterase 2 [Source:FlyBase gene name;Acc:FBgn0032358]
FBgn0243512	puc	3R	3931057	3948023	puckered [Source:FlyBase gene name;Acc:FBgn0243512]
FBgn0035113	pyx	3L	217932	223069	pyrexia [Source:FlyBase gene name;Acc:FBgn0035113]
FBgn0263974	qin	3R	14416749	14475859	qin [Source:FlyBase gene name;Acc:FBgn0263974]
FBgn0027872	rdgBbeta	2R	13583281	13585866	rdgBbeta [Source:FlyBase gene name;Acc:FBgn0027872]
FBgn0036463	Reck	3L	14994338	15007162	Reversion-inducing-cysteine-rich protein with kazal motifs [Source:FlyBase gene name;Acc:FBgn0036463]
FBgn0030362	regucalcin	X	11906467	11911091	regucalcin [Source:FlyBase gene name;Acc:FBgn0030362]
FBgn0014018	Rel	3R	4869900	4873699	Relish [Source:FlyBase gene name;Acc:FBgn0014018]
FBgn0011829	Ret	2L	21182394	21198745	Ret oncogene [Source:FlyBase gene name;Acc:FBgn0011829]
FBgn0037345	rev7	3R	1414595	1415425	rev7 [Source:FlyBase gene name;Acc:FBgn0037345]
FBgn0087002	Rfabg	4	1085538	1096830	Retinoid- and fatty acid-binding glycoprotein [Source:FlyBase gene name;Acc:FBgn0087002]
FBgn0003248	Rh2	3R	14725145	14726741	Rhodopsin 2 [Source:FlyBase gene name;Acc:FBgn0003248]
FBgn0003249	Rh3	3R	15906772	15908172	Rhodopsin 3 [Source:FlyBase gene name;Acc:FBgn0003249]
FBgn0003250	Rh4	3L	16845627	16855617	Rhodopsin 4 [Source:FlyBase gene name;Acc:FBgn0003250]
FBgn0014019	Rh5	2L	12008376	12009846	Rhodopsin 5 [Source:FlyBase gene name;Acc:FBgn0014019]
FBgn0019940	Rh6	3R	11308880	11310421	Rhodopsin 6 [Source:FlyBase gene name;Acc:FBgn0019940]
FBgn0036260	Rh7	3L	12157305	12168582	Rhodopsin 7 [Source:FlyBase gene name;Acc:FBgn0036260]
FBgn0027335	Rip11	X	18529675	18541596	Rab11 interacting protein [Source:FlyBase gene name;Acc:FBgn0027335]
FBgn0039152	Rootletin	3R	19939317	19953915	Rootletin [Source:FlyBase gene name;Acc:FBgn0039152]
FBgn0087005	rtp	3R	1061814	1063037	retinophilin [Source:FlyBase gene name;Acc:FBgn0087005]
FBgn0032330	Samuel	2L	11013221	11066997	SAM-motif ubiquitously expressed punctatedly localized protein [Source:FlyBase gene name;Acc:FBgn0032330]
FBgn0033785	Sans	2R	8824400	8827917	Sans ortholog [Source:FlyBase gene name;Acc:FBgn0033785]
FBgn0262714	Sap130	3L	12799002	12806136	Sin3A-associated protein 130 [Source:FlyBase gene name;Acc:FBgn0262714]
FBgn0000416	Sap-r	3R	26709186	26714795	Saposin-related [Source:FlyBase gene name;Acc:FBgn0000416]
FBgn0038045	Sas	3R	8252300	8253599	Sialic acid phosphate synthase [Source:FlyBase gene name;Acc:FBgn0038045]
FBgn0011020	Sas-4	3R	2977076	2979886	Sas-4 [Source:FlyBase gene name;Acc:FBgn0011020]
FBgn0016754	sba	3R	19719889	19748695	six-banded [Source:FlyBase gene name;Acc:FBgn0016754]
FBgn0003326	sca	2R	8668049	8689515	scabrous [Source:FlyBase gene name;Acc:FBgn0003326]
FBgn0032013	Scgalpha	2L	8303429	8305376	Sarcoglycan alpha [Source:FlyBase gene name;Acc:FBgn0032013]
FBgn0038042	Scgbeta	3R	8246958	8248151	Sarcoglycan beta [Source:FlyBase gene name;Acc:FBgn0038042]
FBgn0041094	scyl	3L	11245410	11248343	scylla [Source:FlyBase gene name;Acc:FBgn0041094]
FBgn0040336	Seipin	X	2513833	2516173	Seipin [Source:FlyBase gene name;Acc:FBgn0040336]
FBgn0032741	Side	2L	19027712	19030787	similar to Deadpan [Source:FlyBase gene name;Acc:FBgn0032741]
FBgn0051163	SKIP	3R	17959557	18121848	Shal K[+] channel interacting protein [Source:FlyBase gene name;Acc:FBgn0051163]
FBgn0264087	Slob	2L	7642005	7675078	Slowpoke binding protein [Source:FlyBase gene name;Acc:FBgn0264087]
FBgn0035539	slow	3L	4384442	4403181	slowdown [Source:FlyBase gene name;Acc:FBgn0035539]
FBgn0019890	Smg5	2L	13899353	13904659	Smg5 [Source:FlyBase gene name;Acc:FBgn0019890]
FBgn0038257	smp-30	3R	10571623	10573043	Senescence marker protein-30 [Source:FlyBase gene name;Acc:FBgn0038257]
FBgn0036282	Smyd4	3L	12392639	12395035	SET and MYND domain protein 4 [Source:FlyBase gene name;Acc:FBgn0036282]
FBgn0003447	sn	X	7858057	7880118	singed [Source:FlyBase gene name;Acc:FBgn0003447]
FBgn0034265	Snx16	2R	13612535	13614305	Sorting nexin 16 [Source:FlyBase gene name;Acc:FBgn0034265]
FBgn0033654	Sobp	2R	7714668	7727035	Sine oculis-binding protein [Source:FlyBase gene name;Acc:FBgn0033654]
FBgn0036302	sowah	3L	12530613	12565642	sosondowah [Source:FlyBase gene name;Acc:FBgn0036302]
FBgn0037460	sowi	3R	2452652	2453622	solwind [Source:FlyBase gene name;Acc:FBgn0037460]
FBgn0024288	Sox100B	3R	26891079	26909129	Sox100B [Source:FlyBase gene name;Acc:FBgn0024288]
FBgn0034371	SP2637	2R	14528476	14545706	SP2637 [Source:FlyBase gene name;Acc:FBgn0034371]
FBgn0037248	Spargel	3R	248205	255051	Spargel [Source:FlyBase gene name;Acc:FBgn0037248]
FBgn0044823	Spec2	3R	1442368	1449803	Spec2 [Source:FlyBase gene name;Acc:FBgn0044823]
FBgn0052383	sphinx1	3L	7431521	7432505	sphinx1 [Source:FlyBase gene name;Acc:FBgn0052383]
FBgn0052382	sphinx2	3L	7432799	7433833	sphinx2 [Source:FlyBase gene name;Acc:FBgn0052382]
FBgn0003475	spir	2L	20311219	20348386	spire [Source:FlyBase gene name;Acc:FBgn0003475]
FBgn0033170	sPLA2	2R	3330369	3331347	secretory Phospholipase A2 [Source:FlyBase gene name;Acc:FBgn0033170]
FBgn0028988	Spn1	2R	2770786	2772378	Serine protease inhibitor 1 [Source:FlyBase gene name;Acc:FBgn0028988]
FBgn0028987	Spn2	2L	8240414	8241800	Serine protease inhibitor 2 [Source:FlyBase gene name;Acc:FBgn0028987]
FBgn0031973	Spn28D	2L	8004548	8007253	Serpin 28D [Source:FlyBase gene name;Acc:FBgn0031973]
FBgn0051902	Spn28Da	2L	7887693	7889129	Serpin 28Da [Source:FlyBase gene name;Acc:FBgn0051902]
FBgn0053121	Spn28Db	2L	7889288	7890594	Serpin 28Db [Source:FlyBase gene name;Acc:FBgn0053121]
FBgn0028986	Spn3	2L	20836621	20838179	Serine protease inhibitor 3 [Source:FlyBase gene name;Acc:FBgn0028986]
FBgn0028985	Spn4	2R	2763409	2766428	Serine protease inhibitor 4 [Source:FlyBase gene name;Acc:FBgn0028985]
FBgn0033112	Spn42Db	2R	2766787	2768275	Serpin 42Db [Source:FlyBase gene name;Acc:FBgn0033112]
FBgn0033113	Spn42Dc	2R	2768501	2770912	Serpin 42Dc [Source:FlyBase gene name;Acc:FBgn0033113]
FBgn0033115	Spn42De	2R	2773123	2775767	Serpin 42De [Source:FlyBase gene name;Acc:FBgn0033115]
FBgn0024294	Spn43Aa	2R	3035203	3036757	Serine protease inhibitor 43Aa [Source:FlyBase gene name;Acc:FBgn0024294]
FBgn0024293	Spn43Ab	2R	3039170	3041188	Serine protease inhibitor 43Ab [Source:FlyBase gene name;Acc:FBgn0024293]
FBgn0033574	Spn47C	2R	6827693	6829206	Serpin 47C [Source:FlyBase gene name;Acc:FBgn0033574]
FBgn0028983	Spn6	2R	14013810	14015715	Serine protease inhibitor 6 [Source:FlyBase gene name;Acc:FBgn0028983]
FBgn0083141	Spn7	2L	7581932	7583334	Serine protease inhibitor 7 [Source:FlyBase gene name;Acc:FBgn0083141]
FBgn0037665	St2	3R	5077565	5078845	Sulfotransferase 2 [Source:FlyBase gene name;Acc:FBgn0037665]
FBgn0035050	ST6Gal	2R	20578945	20581909	Sialyltransferase [Source:FlyBase gene name;Acc:FBgn0035050]
FBgn0020299	stumps	3R	10402941	10433804	stumps [Source:FlyBase gene name;Acc:FBgn0020299]
FBgn0086708	stv	3L	13470641	13476615	starvin [Source:FlyBase gene name;Acc:FBgn0086708]
FBgn0014388	sty	3L	3401137	3424935	sprouty [Source:FlyBase gene name;Acc:FBgn0014388]
FBgn0005355	Su(fu)	3R	8515595	8517434	Suppressor of fused [Source:FlyBase gene name;Acc:FBgn0005355]
FBgn0014037	Su(Tpl)	3L	19882220	19902510	Su(Tpl) [Source:FlyBase gene name;Acc:FBgn0014037]
FBgn0003545	sub	2R	13633000	13635616	subito [Source:FlyBase gene name;Acc:FBgn0003545]
FBgn0033782	sug	2R	8812072	8818149	sugarbabe [Source:FlyBase gene name;Acc:FBgn0033782]
FBgn0037462	sunz	3R	2455892	2456907	sungrazer [Source:FlyBase gene name;Acc:FBgn0037462]
FBgn0038398	sxe2	3R	11911227	11912944	sex-specific enzyme 2 [Source:FlyBase gene name;Acc:FBgn0038398]
FBgn0035540	Syx17	3L	4403487	4405168	Syntaxin 17 [Source:FlyBase gene name;Acc:FBgn0035540]
FBgn0026620	tacc	3R	559376	574778	transforming acidic coiled-coil protein [Source:FlyBase gene name;Acc:FBgn0026620]
FBgn0031842	Tango1	2L	6649388	6654574	Transport and Golgi organization 1 [Source:FlyBase gene name;Acc:FBgn0031842]
FBgn0038805	TFAM	3R	16401073	16402741	mitochondrial transcription factor A [Source:FlyBase gene name;Acc:FBgn0038805]
FBgn0260635	th	3L	16031510	16044134	thread [Source:FlyBase gene name;Acc:FBgn0260635]
FBgn0261560	Thor	2L	3478434	3479612	Thor [Source:FlyBase gene name;Acc:FBgn0261560]
FBgn0014395	tilB	X	21851573	21853299	touch insensitive larva B [Source:FlyBase gene name;Acc:FBgn0014395]
FBgn0036978	Toll-9	3L	20354943	20359824	Toll-9 [Source:FlyBase gene name;Acc:FBgn0036978]
FBgn0030748	Traf-like	X	16309079	16311618	TNF-receptor-associated factor-like [Source:FlyBase gene name;Acc:FBgn0030748]
FBgn0046687	Tre1	X	5567863	5574008	Trapped in endoderm 1 [Source:FlyBase gene name;Acc:FBgn0046687]
FBgn0036299	Tsf2	3L	12523536	12526824	Transferrin 2 [Source:FlyBase gene name;Acc:FBgn0036299]
FBgn0031850	Tsp	2L	6686786	6709085	Thrombospondin [Source:FlyBase gene name;Acc:FBgn0031850]
FBgn0036769	Tsp74F	3L	17884920	17888962	Tetraspanin 74F [Source:FlyBase gene name;Acc:FBgn0036769]
FBgn0031854	TTLL3A	2L	6736449	6740176	Tubulin tyrosine ligase-like 3A [Source:FlyBase gene name;Acc:FBgn0031854]
FBgn0031853	TTLL3B	2L	6732866	6736149	Tubulin tyrosine ligase-like 3B [Source:FlyBase gene name;Acc:FBgn0031853]
FBgn0003891	tud	2R	17070937	17079903	tudor [Source:FlyBase gene name;Acc:FBgn0003891]
FBgn0027526	Ublcp1	3R	18887217	18888473	Ubiquitin-like domain-containing C-terminal domain phosphatase 1 [Source:FlyBase gene name;Acc:FBgn0027526]
FBgn0015561	unpg	2R	5082719	5087377	unplugged [Source:FlyBase gene name;Acc:FBgn0015561]
FBgn0263352	Unr	3L	8425658	8435481	Upstream of N-ras [Source:FlyBase gene name;Acc:FBgn0263352]
FBgn0029711	Usf	X	4438648	4442802	Usf [Source:FlyBase gene name;Acc:FBgn0029711]
FBgn0032499	Uvrag	2L	13286790	13289561	UV-resistance associated gene [Source:FlyBase gene name;Acc:FBgn0032499]
FBgn0040069	vanin-like	X	6094221	6096592	vanin-like [Source:FlyBase gene name;Acc:FBgn0040069]
FBgn0003975	vg	2R	8771706	8786899	vestigial [Source:FlyBase gene name;Acc:FBgn0003975]
FBgn0262515	VhaAC45	2R	5095067	5097169	Vacuolar H[+] ATPase accessory protein AC45 [Source:FlyBase gene name;Acc:FBgn0262515]
FBgn0037671	VhaM8.9	3R	5086363	5088315
FBgn0022960	vimar	2R	2862787	2873214	visceral mesodermal armadillo-repeats [Source:FlyBase gene name;Acc:FBgn0022960]
FBgn0003977	vir	2R	19247786	19253777	virilizer [Source:FlyBase gene name;Acc:FBgn0003977]
FBgn0262527	wah	3R	11619498	11627647	waharan [Source:FlyBase gene name;Acc:FBgn0262527]
FBgn0027499	wde	2R	6687924	6696430	windei [Source:FlyBase gene name;Acc:FBgn0027499]
FBgn0039003	wfs1	3R	18513264	18516100	wolfram syndrome 1 [Source:FlyBase gene name;Acc:FBgn0039003]
FBgn0051151	wge	3R	18536605	18546872	winged eye [Source:FlyBase gene name;Acc:FBgn0051151]
FBgn0024179	wit	3L	4064152	4071717	wishful thinking [Source:FlyBase gene name;Acc:FBgn0024179]
FBgn0010328	woc	3R	23082315	23089758	without children [Source:FlyBase gene name;Acc:FBgn0010328]
FBgn0260005	wtrw	3R	3717053	3726866	water witch [Source:FlyBase gene name;Acc:FBgn0260005]
FBgn0030805	wus	X	16832530	16834859	wurst [Source:FlyBase gene name;Acc:FBgn0030805]
FBgn0040060	yip7	3L	6028316	6029275	yippee interacting protein 7 [Source:FlyBase gene name;Acc:FBgn0040060]
FBgn0004045	Yp1	X	9947885	9949531	Yolk protein 1 [Source:FlyBase gene name;Acc:FBgn0004045]
FBgn0005391	Yp2	X	9945049	9946669	Yolk protein 2 [Source:FlyBase gene name;Acc:FBgn0005391]
FBgn0004047	Yp3	X	13653578	13655200	Yolk protein 3 [Source:FlyBase gene name;Acc:FBgn0004047]
FBgn0052685	ZAP3	X	9966179	9976523
FBgn0004054	zen2	3R	2568854	2569862	zerknullt-related [Source:FlyBase gene name;Acc:FBgn0004054]
FBgn0261266	zuc	2L	11988735	11989861	zucchini [Source:FlyBase gene name;Acc:FBgn0261266]

## Sheet: FLY-HUMAN HOMOLOGIES
Human Ensembl Gene ID	Human Gene Name	Drosophila Ensembl Gene ID	Homology Type	Human Gene Description
ENSG00000114315	HES1	FBgn0001168	ortholog_many2many	hes family bHLH transcription factor 1 [Source:HGNC Symbol;Acc:HGNC:5192]
ENSG00000069812	HES2	FBgn0001168	ortholog_many2many	hes family bHLH transcription factor 2 [Source:HGNC Symbol;Acc:HGNC:16005]
ENSG00000139610	CELA1	FBgn0001285	ortholog_many2many	chymotrypsin-like elastase family, member 1 [Source:HGNC Symbol;Acc:HGNC:3308]
ENSG00000162438	CTRC	FBgn0001285	ortholog_many2many	chymotrypsin C (caldecrin) [Source:HGNC Symbol;Acc:HGNC:2523]
ENSG00000141086	CTRL	FBgn0001285	ortholog_many2many	chymotrypsin-like [Source:HGNC Symbol;Acc:HGNC:2524]
ENSG00000206072	SERPINB11	FBgn0002930	ortholog_many2many	serpin peptidase inhibitor, clade B (ovalbumin), member 11 (gene/pseudogene) [Source:HGNC Symbol;Acc:HGNC:14221]
ENSG00000166634	SERPINB12	FBgn0002930	ortholog_many2many	serpin peptidase inhibitor, clade B (ovalbumin), member 12 [Source:HGNC Symbol;Acc:HGNC:14220]
ENSG00000197641	SERPINB13	FBgn0002930	ortholog_many2many	serpin peptidase inhibitor, clade B (ovalbumin), member 13 [Source:HGNC Symbol;Acc:HGNC:8944]
ENSG00000197632	SERPINB2	FBgn0002930	ortholog_many2many	serpin peptidase inhibitor, clade B (ovalbumin), member 2 [Source:HGNC Symbol;Acc:HGNC:8584]
ENSG00000206075	SERPINB5	FBgn0002930	ortholog_many2many	serpin peptidase inhibitor, clade B (ovalbumin), member 5 [Source:HGNC Symbol;Acc:HGNC:8949]
ENSG00000166396	SERPINB7	FBgn0002930	ortholog_many2many	serpin peptidase inhibitor, clade B (ovalbumin), member 7 [Source:HGNC Symbol;Acc:HGNC:13902]
ENSG00000166401	SERPINB8	FBgn0002930	ortholog_many2many	serpin peptidase inhibitor, clade B (ovalbumin), member 8 [Source:HGNC Symbol;Acc:HGNC:8952]
ENSG00000117601	SERPINC1	FBgn0002930	ortholog_many2many	serpin peptidase inhibitor, clade C (antithrombin), member 1 [Source:HGNC Symbol;Acc:HGNC:775]
ENSG00000128617	OPN1SW	FBgn0002940	ortholog_many2many	opsin 1 (cone pigments), short-wave-sensitive [Source:HGNC Symbol;Acc:HGNC:1012]
ENSG00000054277	OPN3	FBgn0002940	ortholog_many2many	opsin 3 [Source:HGNC Symbol;Acc:HGNC:14007]
ENSG00000122375	OPN4	FBgn0002940	ortholog_many2many	opsin 4 [Source:HGNC Symbol;Acc:HGNC:14449]
ENSG00000124818	OPN5	FBgn0002940	ortholog_many2many	opsin 5 [Source:HGNC Symbol;Acc:HGNC:19992]
ENSG00000163914	RHO	FBgn0002940	ortholog_many2many	rhodopsin [Source:HGNC Symbol;Acc:HGNC:10012]
ENSG00000180245	RRH	FBgn0002940	ortholog_many2many	retinal pigment epithelium-derived rhodopsin homolog [Source:HGNC Symbol;Acc:HGNC:10450]
ENSG00000164164	OTUD4	FBgn0003023	ortholog_many2many	OTU deubiquitinase 4 [Source:HGNC Symbol;Acc:HGNC:24949]
ENSG00000128617	OPN1SW	FBgn0003248	ortholog_many2many	opsin 1 (cone pigments), short-wave-sensitive [Source:HGNC Symbol;Acc:HGNC:1012]
ENSG00000054277	OPN3	FBgn0003248	ortholog_many2many	opsin 3 [Source:HGNC Symbol;Acc:HGNC:14007]
ENSG00000122375	OPN4	FBgn0003248	ortholog_many2many	opsin 4 [Source:HGNC Symbol;Acc:HGNC:14449]
ENSG00000124818	OPN5	FBgn0003248	ortholog_many2many	opsin 5 [Source:HGNC Symbol;Acc:HGNC:19992]
ENSG00000163914	RHO	FBgn0003248	ortholog_many2many	rhodopsin [Source:HGNC Symbol;Acc:HGNC:10012]
ENSG00000180245	RRH	FBgn0003248	ortholog_many2many	retinal pigment epithelium-derived rhodopsin homolog [Source:HGNC Symbol;Acc:HGNC:10450]
ENSG00000128617	OPN1SW	FBgn0003249	ortholog_many2many	opsin 1 (cone pigments), short-wave-sensitive [Source:HGNC Symbol;Acc:HGNC:1012]
ENSG00000054277	OPN3	FBgn0003249	ortholog_many2many	opsin 3 [Source:HGNC Symbol;Acc:HGNC:14007]
ENSG00000122375	OPN4	FBgn0003249	ortholog_many2many	opsin 4 [Source:HGNC Symbol;Acc:HGNC:14449]
ENSG00000124818	OPN5	FBgn0003249	ortholog_many2many	opsin 5 [Source:HGNC Symbol;Acc:HGNC:19992]
ENSG00000163914	RHO	FBgn0003249	ortholog_many2many	rhodopsin [Source:HGNC Symbol;Acc:HGNC:10012]
ENSG00000180245	RRH	FBgn0003249	ortholog_many2many	retinal pigment epithelium-derived rhodopsin homolog [Source:HGNC Symbol;Acc:HGNC:10450]
ENSG00000128617	OPN1SW	FBgn0003250	ortholog_many2many	opsin 1 (cone pigments), short-wave-sensitive [Source:HGNC Symbol;Acc:HGNC:1012]
ENSG00000054277	OPN3	FBgn0003250	ortholog_many2many	opsin 3 [Source:HGNC Symbol;Acc:HGNC:14007]
ENSG00000122375	OPN4	FBgn0003250	ortholog_many2many	opsin 4 [Source:HGNC Symbol;Acc:HGNC:14449]
ENSG00000124818	OPN5	FBgn0003250	ortholog_many2many	opsin 5 [Source:HGNC Symbol;Acc:HGNC:19992]
ENSG00000163914	RHO	FBgn0003250	ortholog_many2many	rhodopsin [Source:HGNC Symbol;Acc:HGNC:10012]
ENSG00000180245	RRH	FBgn0003250	ortholog_many2many	retinal pigment epithelium-derived rhodopsin homolog [Source:HGNC Symbol;Acc:HGNC:10450]
ENSG00000167772	ANGPTL4	FBgn0003326	ortholog_many2many	angiopoietin-like 4 [Source:HGNC Symbol;Acc:HGNC:16039]
ENSG00000171560	FGA	FBgn0003326	ortholog_many2many	fibrinogen alpha chain [Source:HGNC Symbol;Acc:HGNC:3661]
ENSG00000041982	TNC	FBgn0003326	ortholog_many2many	tenascin C [Source:HGNC Symbol;Acc:HGNC:5318]
ENSG00000120332	TNN	FBgn0003326	ortholog_many2many	tenascin N [Source:HGNC Symbol;Acc:HGNC:22942]
ENSG00000116147	TNR	FBgn0003326	ortholog_many2many	tenascin R [Source:HGNC Symbol;Acc:HGNC:11953]
ENSG00000168477	TNXB	FBgn0003326	ortholog_many2many	tenascin XB [Source:HGNC Symbol;Acc:HGNC:11976]
ENSG00000139610	CELA1	FBgn0003356	ortholog_many2many	chymotrypsin-like elastase family, member 1 [Source:HGNC Symbol;Acc:HGNC:3308]
ENSG00000162438	CTRC	FBgn0003356	ortholog_many2many	chymotrypsin C (caldecrin) [Source:HGNC Symbol;Acc:HGNC:2523]
ENSG00000141086	CTRL	FBgn0003356	ortholog_many2many	chymotrypsin-like [Source:HGNC Symbol;Acc:HGNC:2524]
ENSG00000139610	CELA1	FBgn0003357	ortholog_many2many	chymotrypsin-like elastase family, member 1 [Source:HGNC Symbol;Acc:HGNC:3308]
ENSG00000162438	CTRC	FBgn0003357	ortholog_many2many	chymotrypsin C (caldecrin) [Source:HGNC Symbol;Acc:HGNC:2523]
ENSG00000141086	CTRL	FBgn0003357	ortholog_many2many	chymotrypsin-like [Source:HGNC Symbol;Acc:HGNC:2524]
ENSG00000139610	CELA1	FBgn0003358	ortholog_many2many	chymotrypsin-like elastase family, member 1 [Source:HGNC Symbol;Acc:HGNC:3308]
ENSG00000162438	CTRC	FBgn0003358	ortholog_many2many	chymotrypsin C (caldecrin) [Source:HGNC Symbol;Acc:HGNC:2523]
ENSG00000141086	CTRL	FBgn0003358	ortholog_many2many	chymotrypsin-like [Source:HGNC Symbol;Acc:HGNC:2524]
ENSG00000166035	LIPC	FBgn0004045	ortholog_many2many	lipase, hepatic [Source:HGNC Symbol;Acc:HGNC:6619]
ENSG00000101670	LIPG	FBgn0004045	ortholog_many2many	lipase, endothelial [Source:HGNC Symbol;Acc:HGNC:6623]
ENSG00000175445	LPL	FBgn0004045	ortholog_many2many	lipoprotein lipase [Source:HGNC Symbol;Acc:HGNC:6677]
ENSG00000166035	LIPC	FBgn0004047	ortholog_many2many	lipase, hepatic [Source:HGNC Symbol;Acc:HGNC:6619]
ENSG00000101670	LIPG	FBgn0004047	ortholog_many2many	lipase, endothelial [Source:HGNC Symbol;Acc:HGNC:6623]
ENSG00000175445	LPL	FBgn0004047	ortholog_many2many	lipoprotein lipase [Source:HGNC Symbol;Acc:HGNC:6677]
ENSG00000173917	HOXB2	FBgn0004054	ortholog_many2many	homeobox B2 [Source:HGNC Symbol;Acc:HGNC:5113]
ENSG00000167531	LALBA	FBgn0004425	ortholog_many2many	lactalbumin, alpha- [Source:HGNC Symbol;Acc:HGNC:6480]
ENSG00000157093	LYZL4	FBgn0004425	ortholog_many2many	lysozyme-like 4 [Source:HGNC Symbol;Acc:HGNC:28387]
ENSG00000275722	LYZL6	FBgn0004425	ortholog_many2many	lysozyme-like 6 [Source:HGNC Symbol;Acc:HGNC:29614]
ENSG00000141316	SPACA3	FBgn0004425	ortholog_many2many	sperm acrosome associated 3 [Source:HGNC Symbol;Acc:HGNC:16260]
ENSG00000167531	LALBA	FBgn0004426	ortholog_many2many	lactalbumin, alpha- [Source:HGNC Symbol;Acc:HGNC:6480]
ENSG00000157093	LYZL4	FBgn0004426	ortholog_many2many	lysozyme-like 4 [Source:HGNC Symbol;Acc:HGNC:28387]
ENSG00000275722	LYZL6	FBgn0004426	ortholog_many2many	lysozyme-like 6 [Source:HGNC Symbol;Acc:HGNC:29614]
ENSG00000141316	SPACA3	FBgn0004426	ortholog_many2many	sperm acrosome associated 3 [Source:HGNC Symbol;Acc:HGNC:16260]
ENSG00000167531	LALBA	FBgn0004427	ortholog_many2many	lactalbumin, alpha- [Source:HGNC Symbol;Acc:HGNC:6480]
ENSG00000157093	LYZL4	FBgn0004427	ortholog_many2many	lysozyme-like 4 [Source:HGNC Symbol;Acc:HGNC:28387]
ENSG00000275722	LYZL6	FBgn0004427	ortholog_many2many	lysozyme-like 6 [Source:HGNC Symbol;Acc:HGNC:29614]
ENSG00000141316	SPACA3	FBgn0004427	ortholog_many2many	sperm acrosome associated 3 [Source:HGNC Symbol;Acc:HGNC:16260]
ENSG00000167531	LALBA	FBgn0004428	ortholog_many2many	lactalbumin, alpha- [Source:HGNC Symbol;Acc:HGNC:6480]
ENSG00000157093	LYZL4	FBgn0004428	ortholog_many2many	lysozyme-like 4 [Source:HGNC Symbol;Acc:HGNC:28387]
ENSG00000275722	LYZL6	FBgn0004428	ortholog_many2many	lysozyme-like 6 [Source:HGNC Symbol;Acc:HGNC:29614]
ENSG00000141316	SPACA3	FBgn0004428	ortholog_many2many	sperm acrosome associated 3 [Source:HGNC Symbol;Acc:HGNC:16260]
ENSG00000167531	LALBA	FBgn0004429	ortholog_many2many	lactalbumin, alpha- [Source:HGNC Symbol;Acc:HGNC:6480]
ENSG00000157093	LYZL4	FBgn0004429	ortholog_many2many	lysozyme-like 4 [Source:HGNC Symbol;Acc:HGNC:28387]
ENSG00000275722	LYZL6	FBgn0004429	ortholog_many2many	lysozyme-like 6 [Source:HGNC Symbol;Acc:HGNC:29614]
ENSG00000141316	SPACA3	FBgn0004429	ortholog_many2many	sperm acrosome associated 3 [Source:HGNC Symbol;Acc:HGNC:16260]
ENSG00000167531	LALBA	FBgn0004430	ortholog_many2many	lactalbumin, alpha- [Source:HGNC Symbol;Acc:HGNC:6480]
ENSG00000157093	LYZL4	FBgn0004430	ortholog_many2many	lysozyme-like 4 [Source:HGNC Symbol;Acc:HGNC:28387]
ENSG00000275722	LYZL6	FBgn0004430	ortholog_many2many	lysozyme-like 6 [Source:HGNC Symbol;Acc:HGNC:29614]
ENSG00000141316	SPACA3	FBgn0004430	ortholog_many2many	sperm acrosome associated 3 [Source:HGNC Symbol;Acc:HGNC:16260]
ENSG00000167531	LALBA	FBgn0004431	ortholog_many2many	lactalbumin, alpha- [Source:HGNC Symbol;Acc:HGNC:6480]
ENSG00000157093	LYZL4	FBgn0004431	ortholog_many2many	lysozyme-like 4 [Source:HGNC Symbol;Acc:HGNC:28387]
ENSG00000275722	LYZL6	FBgn0004431	ortholog_many2many	lysozyme-like 6 [Source:HGNC Symbol;Acc:HGNC:29614]
ENSG00000141316	SPACA3	FBgn0004431	ortholog_many2many	sperm acrosome associated 3 [Source:HGNC Symbol;Acc:HGNC:16260]
ENSG00000111752	PHC1	FBgn0004860	ortholog_many2many	polyhomeotic homolog 1 (Drosophila) [Source:HGNC Symbol;Acc:HGNC:3182]
ENSG00000134686	PHC2	FBgn0004860	ortholog_many2many	polyhomeotic homolog 2 (Drosophila) [Source:HGNC Symbol;Acc:HGNC:3183]
ENSG00000173889	PHC3	FBgn0004860	ortholog_many2many	polyhomeotic homolog 3 (Drosophila) [Source:HGNC Symbol;Acc:HGNC:15682]
ENSG00000111752	PHC1	FBgn0004861	ortholog_many2many	polyhomeotic homolog 1 (Drosophila) [Source:HGNC Symbol;Acc:HGNC:3182]
ENSG00000134686	PHC2	FBgn0004861	ortholog_many2many	polyhomeotic homolog 2 (Drosophila) [Source:HGNC Symbol;Acc:HGNC:3183]
ENSG00000173889	PHC3	FBgn0004861	ortholog_many2many	polyhomeotic homolog 3 (Drosophila) [Source:HGNC Symbol;Acc:HGNC:15682]
ENSG00000166035	LIPC	FBgn0005391	ortholog_many2many	lipase, hepatic [Source:HGNC Symbol;Acc:HGNC:6619]
ENSG00000101670	LIPG	FBgn0005391	ortholog_many2many	lipase, endothelial [Source:HGNC Symbol;Acc:HGNC:6623]
ENSG00000175445	LPL	FBgn0005391	ortholog_many2many	lipoprotein lipase [Source:HGNC Symbol;Acc:HGNC:6677]
ENSG00000114315	HES1	FBgn0010109	ortholog_many2many	hes family bHLH transcription factor 1 [Source:HGNC Symbol;Acc:HGNC:5192]
ENSG00000069812	HES2	FBgn0010109	ortholog_many2many	hes family bHLH transcription factor 2 [Source:HGNC Symbol;Acc:HGNC:16005]
ENSG00000138794	CASP6	FBgn0010501	ortholog_many2many	caspase 6, apoptosis-related cysteine peptidase [Source:HGNC Symbol;Acc:HGNC:1507]
ENSG00000165806	CASP7	FBgn0010501	ortholog_many2many	caspase 7, apoptosis-related cysteine peptidase [Source:HGNC Symbol;Acc:HGNC:1508]
ENSG00000182944	EWSR1	FBgn0011571	ortholog_many2many	EWS RNA-binding protein 1 [Source:HGNC Symbol;Acc:HGNC:3508]
ENSG00000089280	FUS	FBgn0011571	ortholog_many2many	FUS RNA binding protein [Source:HGNC Symbol;Acc:HGNC:4010]
ENSG00000128617	OPN1SW	FBgn0014019	ortholog_many2many	opsin 1 (cone pigments), short-wave-sensitive [Source:HGNC Symbol;Acc:HGNC:1012]
ENSG00000054277	OPN3	FBgn0014019	ortholog_many2many	opsin 3 [Source:HGNC Symbol;Acc:HGNC:14007]
ENSG00000122375	OPN4	FBgn0014019	ortholog_many2many	opsin 4 [Source:HGNC Symbol;Acc:HGNC:14449]
ENSG00000124818	OPN5	FBgn0014019	ortholog_many2many	opsin 5 [Source:HGNC Symbol;Acc:HGNC:19992]
ENSG00000163914	RHO	FBgn0014019	ortholog_many2many	rhodopsin [Source:HGNC Symbol;Acc:HGNC:10012]
ENSG00000180245	RRH	FBgn0014019	ortholog_many2many	retinal pigment epithelium-derived rhodopsin homolog [Source:HGNC Symbol;Acc:HGNC:10450]
ENSG00000137270	GCM1	FBgn0014179	ortholog_many2many	glial cells missing homolog 1 (Drosophila) [Source:HGNC Symbol;Acc:HGNC:4197]
ENSG00000124827	GCM2	FBgn0014179	ortholog_many2many	glial cells missing homolog 2 (Drosophila) [Source:HGNC Symbol;Acc:HGNC:4198]
ENSG00000110330	BIRC2	FBgn0015247	ortholog_many2many	baculoviral IAP repeat containing 2 [Source:HGNC Symbol;Acc:HGNC:590]
ENSG00000023445	BIRC3	FBgn0015247	ortholog_many2many	baculoviral IAP repeat containing 3 [Source:HGNC Symbol;Acc:HGNC:591]
ENSG00000101197	BIRC7	FBgn0015247	ortholog_many2many	baculoviral IAP repeat containing 7 [Source:HGNC Symbol;Acc:HGNC:13702]
ENSG00000163098	BIRC8	FBgn0015247	ortholog_many2many	baculoviral IAP repeat containing 8 [Source:HGNC Symbol;Acc:HGNC:14878]
ENSG00000091106	NLRC4	FBgn0015247	ortholog_many2many	NLR family, CARD domain containing 4 [Source:HGNC Symbol;Acc:HGNC:16412]
ENSG00000137270	GCM1	FBgn0019809	ortholog_many2many	glial cells missing homolog 1 (Drosophila) [Source:HGNC Symbol;Acc:HGNC:4197]
ENSG00000124827	GCM2	FBgn0019809	ortholog_many2many	glial cells missing homolog 2 (Drosophila) [Source:HGNC Symbol;Acc:HGNC:4198]
ENSG00000128617	OPN1SW	FBgn0019940	ortholog_many2many	opsin 1 (cone pigments), short-wave-sensitive [Source:HGNC Symbol;Acc:HGNC:1012]
ENSG00000054277	OPN3	FBgn0019940	ortholog_many2many	opsin 3 [Source:HGNC Symbol;Acc:HGNC:14007]
ENSG00000122375	OPN4	FBgn0019940	ortholog_many2many	opsin 4 [Source:HGNC Symbol;Acc:HGNC:14449]
ENSG00000124818	OPN5	FBgn0019940	ortholog_many2many	opsin 5 [Source:HGNC Symbol;Acc:HGNC:19992]
ENSG00000163914	RHO	FBgn0019940	ortholog_many2many	rhodopsin [Source:HGNC Symbol;Acc:HGNC:10012]
ENSG00000180245	RRH	FBgn0019940	ortholog_many2many	retinal pigment epithelium-derived rhodopsin homolog [Source:HGNC Symbol;Acc:HGNC:10450]
ENSG00000138794	CASP6	FBgn0019972	ortholog_many2many	caspase 6, apoptosis-related cysteine peptidase [Source:HGNC Symbol;Acc:HGNC:1507]
ENSG00000165806	CASP7	FBgn0019972	ortholog_many2many	caspase 7, apoptosis-related cysteine peptidase [Source:HGNC Symbol;Acc:HGNC:1508]
ENSG00000139610	CELA1	FBgn0020906	ortholog_many2many	chymotrypsin-like elastase family, member 1 [Source:HGNC Symbol;Acc:HGNC:3308]
ENSG00000162438	CTRC	FBgn0020906	ortholog_many2many	chymotrypsin C (caldecrin) [Source:HGNC Symbol;Acc:HGNC:2523]
ENSG00000141086	CTRL	FBgn0020906	ortholog_many2many	chymotrypsin-like [Source:HGNC Symbol;Acc:HGNC:2524]
ENSG00000139610	CELA1	FBgn0023197	ortholog_many2many	chymotrypsin-like elastase family, member 1 [Source:HGNC Symbol;Acc:HGNC:3308]
ENSG00000162438	CTRC	FBgn0023197	ortholog_many2many	chymotrypsin C (caldecrin) [Source:HGNC Symbol;Acc:HGNC:2523]
ENSG00000141086	CTRL	FBgn0023197	ortholog_many2many	chymotrypsin-like [Source:HGNC Symbol;Acc:HGNC:2524]
ENSG00000177182	CLVS1	FBgn0023525	ortholog_many2many	clavesin 1 [Source:HGNC Symbol;Acc:HGNC:23139]
ENSG00000146352	CLVS2	FBgn0023525	ortholog_many2many	clavesin 2 [Source:HGNC Symbol;Acc:HGNC:23046]
ENSG00000140522	RLBP1	FBgn0023525	ortholog_many2many	retinaldehyde binding protein 1 [Source:HGNC Symbol;Acc:HGNC:10024]
ENSG00000137561	TTPA	FBgn0023525	ortholog_many2many	tocopherol (alpha) transfer protein [Source:HGNC Symbol;Acc:HGNC:12404]
ENSG00000124120	TTPAL	FBgn0023525	ortholog_many2many	tocopherol (alpha) transfer protein-like [Source:HGNC Symbol;Acc:HGNC:16114]
ENSG00000206072	SERPINB11	FBgn0024293	ortholog_many2many	serpin peptidase inhibitor, clade B (ovalbumin), member 11 (gene/pseudogene) [Source:HGNC Symbol;Acc:HGNC:14221]
ENSG00000166634	SERPINB12	FBgn0024293	ortholog_many2many	serpin peptidase inhibitor, clade B (ovalbumin), member 12 [Source:HGNC Symbol;Acc:HGNC:14220]
ENSG00000197641	SERPINB13	FBgn0024293	ortholog_many2many	serpin peptidase inhibitor, clade B (ovalbumin), member 13 [Source:HGNC Symbol;Acc:HGNC:8944]
ENSG00000197632	SERPINB2	FBgn0024293	ortholog_many2many	serpin peptidase inhibitor, clade B (ovalbumin), member 2 [Source:HGNC Symbol;Acc:HGNC:8584]
ENSG00000206075	SERPINB5	FBgn0024293	ortholog_many2many	serpin peptidase inhibitor, clade B (ovalbumin), member 5 [Source:HGNC Symbol;Acc:HGNC:8949]
ENSG00000166396	SERPINB7	FBgn0024293	ortholog_many2many	serpin peptidase inhibitor, clade B (ovalbumin), member 7 [Source:HGNC Symbol;Acc:HGNC:13902]
ENSG00000166401	SERPINB8	FBgn0024293	ortholog_many2many	serpin peptidase inhibitor, clade B (ovalbumin), member 8 [Source:HGNC Symbol;Acc:HGNC:8952]
ENSG00000117601	SERPINC1	FBgn0024293	ortholog_many2many	serpin peptidase inhibitor, clade C (antithrombin), member 1 [Source:HGNC Symbol;Acc:HGNC:775]
ENSG00000206072	SERPINB11	FBgn0024294	ortholog_many2many	serpin peptidase inhibitor, clade B (ovalbumin), member 11 (gene/pseudogene) [Source:HGNC Symbol;Acc:HGNC:14221]
ENSG00000166634	SERPINB12	FBgn0024294	ortholog_many2many	serpin peptidase inhibitor, clade B (ovalbumin), member 12 [Source:HGNC Symbol;Acc:HGNC:14220]
ENSG00000197641	SERPINB13	FBgn0024294	ortholog_many2many	serpin peptidase inhibitor, clade B (ovalbumin), member 13 [Source:HGNC Symbol;Acc:HGNC:8944]
ENSG00000197632	SERPINB2	FBgn0024294	ortholog_many2many	serpin peptidase inhibitor, clade B (ovalbumin), member 2 [Source:HGNC Symbol;Acc:HGNC:8584]
ENSG00000206075	SERPINB5	FBgn0024294	ortholog_many2many	serpin peptidase inhibitor, clade B (ovalbumin), member 5 [Source:HGNC Symbol;Acc:HGNC:8949]
ENSG00000166396	SERPINB7	FBgn0024294	ortholog_many2many	serpin peptidase inhibitor, clade B (ovalbumin), member 7 [Source:HGNC Symbol;Acc:HGNC:13902]
ENSG00000166401	SERPINB8	FBgn0024294	ortholog_many2many	serpin peptidase inhibitor, clade B (ovalbumin), member 8 [Source:HGNC Symbol;Acc:HGNC:8952]
ENSG00000117601	SERPINC1	FBgn0024294	ortholog_many2many	serpin peptidase inhibitor, clade C (antithrombin), member 1 [Source:HGNC Symbol;Acc:HGNC:775]
ENSG00000008394	MGST1	FBgn0025814	ortholog_many2many	microsomal glutathione S-transferase 1 [Source:HGNC Symbol;Acc:HGNC:7061]
ENSG00000148344	PTGES	FBgn0025814	ortholog_many2many	prostaglandin E synthase [Source:HGNC Symbol;Acc:HGNC:9599]
ENSG00000138794	CASP6	FBgn0028381	ortholog_many2many	caspase 6, apoptosis-related cysteine peptidase [Source:HGNC Symbol;Acc:HGNC:1507]
ENSG00000165806	CASP7	FBgn0028381	ortholog_many2many	caspase 7, apoptosis-related cysteine peptidase [Source:HGNC Symbol;Acc:HGNC:1508]
ENSG00000103023	PRSS54	FBgn0028514	ortholog_many2many	protease, serine, 54 [Source:HGNC Symbol;Acc:HGNC:26336]
ENSG00000184647	PRSS55	FBgn0028514	ortholog_many2many	protease, serine, 55 [Source:HGNC Symbol;Acc:HGNC:30824]
ENSG00000103023	PRSS54	FBgn0028517	ortholog_many2many	protease, serine, 54 [Source:HGNC Symbol;Acc:HGNC:26336]
ENSG00000184647	PRSS55	FBgn0028517	ortholog_many2many	protease, serine, 55 [Source:HGNC Symbol;Acc:HGNC:30824]
ENSG00000103023	PRSS54	FBgn0028864	ortholog_many2many	protease, serine, 54 [Source:HGNC Symbol;Acc:HGNC:26336]
ENSG00000184647	PRSS55	FBgn0028864	ortholog_many2many	protease, serine, 55 [Source:HGNC Symbol;Acc:HGNC:30824]
ENSG00000206072	SERPINB11	FBgn0028983	ortholog_many2many	serpin peptidase inhibitor, clade B (ovalbumin), member 11 (gene/pseudogene) [Source:HGNC Symbol;Acc:HGNC:14221]
ENSG00000166634	SERPINB12	FBgn0028983	ortholog_many2many	serpin peptidase inhibitor, clade B (ovalbumin), member 12 [Source:HGNC Symbol;Acc:HGNC:14220]
ENSG00000197641	SERPINB13	FBgn0028983	ortholog_many2many	serpin peptidase inhibitor, clade B (ovalbumin), member 13 [Source:HGNC Symbol;Acc:HGNC:8944]
ENSG00000197632	SERPINB2	FBgn0028983	ortholog_many2many	serpin peptidase inhibitor, clade B (ovalbumin), member 2 [Source:HGNC Symbol;Acc:HGNC:8584]
ENSG00000206075	SERPINB5	FBgn0028983	ortholog_many2many	serpin peptidase inhibitor, clade B (ovalbumin), member 5 [Source:HGNC Symbol;Acc:HGNC:8949]
ENSG00000166396	SERPINB7	FBgn0028983	ortholog_many2many	serpin peptidase inhibitor, clade B (ovalbumin), member 7 [Source:HGNC Symbol;Acc:HGNC:13902]
ENSG00000166401	SERPINB8	FBgn0028983	ortholog_many2many	serpin peptidase inhibitor, clade B (ovalbumin), member 8 [Source:HGNC Symbol;Acc:HGNC:8952]
ENSG00000117601	SERPINC1	FBgn0028983	ortholog_many2many	serpin peptidase inhibitor, clade C (antithrombin), member 1 [Source:HGNC Symbol;Acc:HGNC:775]
ENSG00000206072	SERPINB11	FBgn0028985	ortholog_many2many	serpin peptidase inhibitor, clade B (ovalbumin), member 11 (gene/pseudogene) [Source:HGNC Symbol;Acc:HGNC:14221]
ENSG00000166634	SERPINB12	FBgn0028985	ortholog_many2many	serpin peptidase inhibitor, clade B (ovalbumin), member 12 [Source:HGNC Symbol;Acc:HGNC:14220]
ENSG00000197641	SERPINB13	FBgn0028985	ortholog_many2many	serpin peptidase inhibitor, clade B (ovalbumin), member 13 [Source:HGNC Symbol;Acc:HGNC:8944]
ENSG00000197632	SERPINB2	FBgn0028985	ortholog_many2many	serpin peptidase inhibitor, clade B (ovalbumin), member 2 [Source:HGNC Symbol;Acc:HGNC:8584]
ENSG00000206075	SERPINB5	FBgn0028985	ortholog_many2many	serpin peptidase inhibitor, clade B (ovalbumin), member 5 [Source:HGNC Symbol;Acc:HGNC:8949]
ENSG00000166396	SERPINB7	FBgn0028985	ortholog_many2many	serpin peptidase inhibitor, clade B (ovalbumin), member 7 [Source:HGNC Symbol;Acc:HGNC:13902]
ENSG00000166401	SERPINB8	FBgn0028985	ortholog_many2many	serpin peptidase inhibitor, clade B (ovalbumin), member 8 [Source:HGNC Symbol;Acc:HGNC:8952]
ENSG00000117601	SERPINC1	FBgn0028985	ortholog_many2many	serpin peptidase inhibitor, clade C (antithrombin), member 1 [Source:HGNC Symbol;Acc:HGNC:775]
ENSG00000206072	SERPINB11	FBgn0028986	ortholog_many2many	serpin peptidase inhibitor, clade B (ovalbumin), member 11 (gene/pseudogene) [Source:HGNC Symbol;Acc:HGNC:14221]
ENSG00000166634	SERPINB12	FBgn0028986	ortholog_many2many	serpin peptidase inhibitor, clade B (ovalbumin), member 12 [Source:HGNC Symbol;Acc:HGNC:14220]
ENSG00000197641	SERPINB13	FBgn0028986	ortholog_many2many	serpin peptidase inhibitor, clade B (ovalbumin), member 13 [Source:HGNC Symbol;Acc:HGNC:8944]
ENSG00000197632	SERPINB2	FBgn0028986	ortholog_many2many	serpin peptidase inhibitor, clade B (ovalbumin), member 2 [Source:HGNC Symbol;Acc:HGNC:8584]
ENSG00000206075	SERPINB5	FBgn0028986	ortholog_many2many	serpin peptidase inhibitor, clade B (ovalbumin), member 5 [Source:HGNC Symbol;Acc:HGNC:8949]
ENSG00000166396	SERPINB7	FBgn0028986	ortholog_many2many	serpin peptidase inhibitor, clade B (ovalbumin), member 7 [Source:HGNC Symbol;Acc:HGNC:13902]
ENSG00000166401	SERPINB8	FBgn0028986	ortholog_many2many	serpin peptidase inhibitor, clade B (ovalbumin), member 8 [Source:HGNC Symbol;Acc:HGNC:8952]
ENSG00000117601	SERPINC1	FBgn0028986	ortholog_many2many	serpin peptidase inhibitor, clade C (antithrombin), member 1 [Source:HGNC Symbol;Acc:HGNC:775]
ENSG00000206072	SERPINB11	FBgn0028987	ortholog_many2many	serpin peptidase inhibitor, clade B (ovalbumin), member 11 (gene/pseudogene) [Source:HGNC Symbol;Acc:HGNC:14221]
ENSG00000166634	SERPINB12	FBgn0028987	ortholog_many2many	serpin peptidase inhibitor, clade B (ovalbumin), member 12 [Source:HGNC Symbol;Acc:HGNC:14220]
ENSG00000197641	SERPINB13	FBgn0028987	ortholog_many2many	serpin peptidase inhibitor, clade B (ovalbumin), member 13 [Source:HGNC Symbol;Acc:HGNC:8944]
ENSG00000197632	SERPINB2	FBgn0028987	ortholog_many2many	serpin peptidase inhibitor, clade B (ovalbumin), member 2 [Source:HGNC Symbol;Acc:HGNC:8584]
ENSG00000206075	SERPINB5	FBgn0028987	ortholog_many2many	serpin peptidase inhibitor, clade B (ovalbumin), member 5 [Source:HGNC Symbol;Acc:HGNC:8949]
ENSG00000166396	SERPINB7	FBgn0028987	ortholog_many2many	serpin peptidase inhibitor, clade B (ovalbumin), member 7 [Source:HGNC Symbol;Acc:HGNC:13902]
ENSG00000166401	SERPINB8	FBgn0028987	ortholog_many2many	serpin peptidase inhibitor, clade B (ovalbumin), member 8 [Source:HGNC Symbol;Acc:HGNC:8952]
ENSG00000117601	SERPINC1	FBgn0028987	ortholog_many2many	serpin peptidase inhibitor, clade C (antithrombin), member 1 [Source:HGNC Symbol;Acc:HGNC:775]
ENSG00000206072	SERPINB11	FBgn0028988	ortholog_many2many	serpin peptidase inhibitor, clade B (ovalbumin), member 11 (gene/pseudogene) [Source:HGNC Symbol;Acc:HGNC:14221]
ENSG00000166634	SERPINB12	FBgn0028988	ortholog_many2many	serpin peptidase inhibitor, clade B (ovalbumin), member 12 [Source:HGNC Symbol;Acc:HGNC:14220]
ENSG00000197641	SERPINB13	FBgn0028988	ortholog_many2many	serpin peptidase inhibitor, clade B (ovalbumin), member 13 [Source:HGNC Symbol;Acc:HGNC:8944]
ENSG00000197632	SERPINB2	FBgn0028988	ortholog_many2many	serpin peptidase inhibitor, clade B (ovalbumin), member 2 [Source:HGNC Symbol;Acc:HGNC:8584]
ENSG00000206075	SERPINB5	FBgn0028988	ortholog_many2many	serpin peptidase inhibitor, clade B (ovalbumin), member 5 [Source:HGNC Symbol;Acc:HGNC:8949]
ENSG00000166396	SERPINB7	FBgn0028988	ortholog_many2many	serpin peptidase inhibitor, clade B (ovalbumin), member 7 [Source:HGNC Symbol;Acc:HGNC:13902]
ENSG00000166401	SERPINB8	FBgn0028988	ortholog_many2many	serpin peptidase inhibitor, clade B (ovalbumin), member 8 [Source:HGNC Symbol;Acc:HGNC:8952]
ENSG00000117601	SERPINC1	FBgn0028988	ortholog_many2many	serpin peptidase inhibitor, clade C (antithrombin), member 1 [Source:HGNC Symbol;Acc:HGNC:775]
ENSG00000177182	CLVS1	FBgn0029608	ortholog_many2many	clavesin 1 [Source:HGNC Symbol;Acc:HGNC:23139]
ENSG00000146352	CLVS2	FBgn0029608	ortholog_many2many	clavesin 2 [Source:HGNC Symbol;Acc:HGNC:23046]
ENSG00000140522	RLBP1	FBgn0029608	ortholog_many2many	retinaldehyde binding protein 1 [Source:HGNC Symbol;Acc:HGNC:10024]
ENSG00000137561	TTPA	FBgn0029608	ortholog_many2many	tocopherol (alpha) transfer protein [Source:HGNC Symbol;Acc:HGNC:12404]
ENSG00000124120	TTPAL	FBgn0029608	ortholog_many2many	tocopherol (alpha) transfer protein-like [Source:HGNC Symbol;Acc:HGNC:16114]
ENSG00000100078	PLA2G3	FBgn0029720	ortholog_many2many	phospholipase A2, group III [Source:HGNC Symbol;Acc:HGNC:17934]
ENSG00000167525	PROCA1	FBgn0029720	ortholog_many2many	protein interacting with cyclin A1 [Source:HGNC Symbol;Acc:HGNC:28600]
ENSG00000167531	LALBA	FBgn0029765	ortholog_many2many	lactalbumin, alpha- [Source:HGNC Symbol;Acc:HGNC:6480]
ENSG00000157093	LYZL4	FBgn0029765	ortholog_many2many	lysozyme-like 4 [Source:HGNC Symbol;Acc:HGNC:28387]
ENSG00000275722	LYZL6	FBgn0029765	ortholog_many2many	lysozyme-like 6 [Source:HGNC Symbol;Acc:HGNC:29614]
ENSG00000141316	SPACA3	FBgn0029765	ortholog_many2many	sperm acrosome associated 3 [Source:HGNC Symbol;Acc:HGNC:16260]
ENSG00000169814	BTD	FBgn0029848	ortholog_many2many	biotinidase [Source:HGNC Symbol;Acc:HGNC:1122]
ENSG00000112299	VNN1	FBgn0029848	ortholog_many2many	vanin 1 [Source:HGNC Symbol;Acc:HGNC:12705]
ENSG00000093134	VNN3	FBgn0029848	ortholog_many2many	vanin 3 [Source:HGNC Symbol;Acc:HGNC:16431]
ENSG00000177182	CLVS1	FBgn0029863	ortholog_many2many	clavesin 1 [Source:HGNC Symbol;Acc:HGNC:23139]
ENSG00000146352	CLVS2	FBgn0029863	ortholog_many2many	clavesin 2 [Source:HGNC Symbol;Acc:HGNC:23046]
ENSG00000140522	RLBP1	FBgn0029863	ortholog_many2many	retinaldehyde binding protein 1 [Source:HGNC Symbol;Acc:HGNC:10024]
ENSG00000137561	TTPA	FBgn0029863	ortholog_many2many	tocopherol (alpha) transfer protein [Source:HGNC Symbol;Acc:HGNC:12404]
ENSG00000124120	TTPAL	FBgn0029863	ortholog_many2many	tocopherol (alpha) transfer protein-like [Source:HGNC Symbol;Acc:HGNC:16114]
ENSG00000159164	SV2A	FBgn0029896	ortholog_many2many	synaptic vesicle glycoprotein 2A [Source:HGNC Symbol;Acc:HGNC:20566]
ENSG00000122012	SV2C	FBgn0029896	ortholog_many2many	synaptic vesicle glycoprotein 2C [Source:HGNC Symbol;Acc:HGNC:30670]
ENSG00000100078	PLA2G3	FBgn0030013	ortholog_many2many	phospholipase A2, group III [Source:HGNC Symbol;Acc:HGNC:17934]
ENSG00000167525	PROCA1	FBgn0030013	ortholog_many2many	protein interacting with cyclin A1 [Source:HGNC Symbol;Acc:HGNC:28600]
ENSG00000166035	LIPC	FBgn0030162	ortholog_many2many	lipase, hepatic [Source:HGNC Symbol;Acc:HGNC:6619]
ENSG00000101670	LIPG	FBgn0030162	ortholog_many2many	lipase, endothelial [Source:HGNC Symbol;Acc:HGNC:6623]
ENSG00000175445	LPL	FBgn0030162	ortholog_many2many	lipoprotein lipase [Source:HGNC Symbol;Acc:HGNC:6677]
ENSG00000167772	ANGPTL4	FBgn0030163	ortholog_many2many	angiopoietin-like 4 [Source:HGNC Symbol;Acc:HGNC:16039]
ENSG00000171560	FGA	FBgn0030163	ortholog_many2many	fibrinogen alpha chain [Source:HGNC Symbol;Acc:HGNC:3661]
ENSG00000041982	TNC	FBgn0030163	ortholog_many2many	tenascin C [Source:HGNC Symbol;Acc:HGNC:5318]
ENSG00000120332	TNN	FBgn0030163	ortholog_many2many	tenascin N [Source:HGNC Symbol;Acc:HGNC:22942]
ENSG00000116147	TNR	FBgn0030163	ortholog_many2many	tenascin R [Source:HGNC Symbol;Acc:HGNC:11953]
ENSG00000168477	TNXB	FBgn0030163	ortholog_many2many	tenascin XB [Source:HGNC Symbol;Acc:HGNC:11976]
ENSG00000167772	ANGPTL4	FBgn0030164	ortholog_many2many	angiopoietin-like 4 [Source:HGNC Symbol;Acc:HGNC:16039]
ENSG00000171560	FGA	FBgn0030164	ortholog_many2many	fibrinogen alpha chain [Source:HGNC Symbol;Acc:HGNC:3661]
ENSG00000041982	TNC	FBgn0030164	ortholog_many2many	tenascin C [Source:HGNC Symbol;Acc:HGNC:5318]
ENSG00000120332	TNN	FBgn0030164	ortholog_many2many	tenascin N [Source:HGNC Symbol;Acc:HGNC:22942]
ENSG00000116147	TNR	FBgn0030164	ortholog_many2many	tenascin R [Source:HGNC Symbol;Acc:HGNC:11953]
ENSG00000168477	TNXB	FBgn0030164	ortholog_many2many	tenascin XB [Source:HGNC Symbol;Acc:HGNC:11976]
ENSG00000159164	SV2A	FBgn0030331	ortholog_many2many	synaptic vesicle glycoprotein 2A [Source:HGNC Symbol;Acc:HGNC:20566]
ENSG00000122012	SV2C	FBgn0030331	ortholog_many2many	synaptic vesicle glycoprotein 2C [Source:HGNC Symbol;Acc:HGNC:30670]
ENSG00000004948	CALCR	FBgn0030437	ortholog_many2many	calcitonin receptor [Source:HGNC Symbol;Acc:HGNC:1440]
ENSG00000064989	CALCRL	FBgn0030437	ortholog_many2many	calcitonin receptor-like [Source:HGNC Symbol;Acc:HGNC:16709]
ENSG00000139610	CELA1	FBgn0030688	ortholog_many2many	chymotrypsin-like elastase family, member 1 [Source:HGNC Symbol;Acc:HGNC:3308]
ENSG00000162438	CTRC	FBgn0030688	ortholog_many2many	chymotrypsin C (caldecrin) [Source:HGNC Symbol;Acc:HGNC:2523]
ENSG00000141086	CTRL	FBgn0030688	ortholog_many2many	chymotrypsin-like [Source:HGNC Symbol;Acc:HGNC:2524]
ENSG00000166035	LIPC	FBgn0030827	ortholog_many2many	lipase, hepatic [Source:HGNC Symbol;Acc:HGNC:6619]
ENSG00000101670	LIPG	FBgn0030827	ortholog_many2many	lipase, endothelial [Source:HGNC Symbol;Acc:HGNC:6623]
ENSG00000175445	LPL	FBgn0030827	ortholog_many2many	lipoprotein lipase [Source:HGNC Symbol;Acc:HGNC:6677]
ENSG00000166035	LIPC	FBgn0030828	ortholog_many2many	lipase, hepatic [Source:HGNC Symbol;Acc:HGNC:6619]
ENSG00000101670	LIPG	FBgn0030828	ortholog_many2many	lipase, endothelial [Source:HGNC Symbol;Acc:HGNC:6623]
ENSG00000175445	LPL	FBgn0030828	ortholog_many2many	lipoprotein lipase [Source:HGNC Symbol;Acc:HGNC:6677]
ENSG00000167772	ANGPTL4	FBgn0030880	ortholog_many2many	angiopoietin-like 4 [Source:HGNC Symbol;Acc:HGNC:16039]
ENSG00000171560	FGA	FBgn0030880	ortholog_many2many	fibrinogen alpha chain [Source:HGNC Symbol;Acc:HGNC:3661]
ENSG00000041982	TNC	FBgn0030880	ortholog_many2many	tenascin C [Source:HGNC Symbol;Acc:HGNC:5318]
ENSG00000120332	TNN	FBgn0030880	ortholog_many2many	tenascin N [Source:HGNC Symbol;Acc:HGNC:22942]
ENSG00000116147	TNR	FBgn0030880	ortholog_many2many	tenascin R [Source:HGNC Symbol;Acc:HGNC:11953]
ENSG00000168477	TNXB	FBgn0030880	ortholog_many2many	tenascin XB [Source:HGNC Symbol;Acc:HGNC:11976]
ENSG00000188992	LIPI	FBgn0030884	ortholog_many2many	lipase, member I [Source:HGNC Symbol;Acc:HGNC:18821]
ENSG00000144837	PLA1A	FBgn0030884	ortholog_many2many	phospholipase A1 member A [Source:HGNC Symbol;Acc:HGNC:17661]
ENSG00000173868	PHOSPHO1	FBgn0031045	ortholog_many2many	phosphatase, orphan 1 [Source:HGNC Symbol;Acc:HGNC:16815]
ENSG00000144362	PHOSPHO2	FBgn0031045	ortholog_many2many	phosphatase, orphan 2 [Source:HGNC Symbol;Acc:HGNC:28316]
ENSG00000173868	PHOSPHO1	FBgn0031048	ortholog_many2many	phosphatase, orphan 1 [Source:HGNC Symbol;Acc:HGNC:16815]
ENSG00000144362	PHOSPHO2	FBgn0031048	ortholog_many2many	phosphatase, orphan 2 [Source:HGNC Symbol;Acc:HGNC:28316]
ENSG00000103023	PRSS54	FBgn0031389	ortholog_many2many	protease, serine, 54 [Source:HGNC Symbol;Acc:HGNC:26336]
ENSG00000184647	PRSS55	FBgn0031389	ortholog_many2many	protease, serine, 55 [Source:HGNC Symbol;Acc:HGNC:30824]
ENSG00000166035	LIPC	FBgn0031405	ortholog_many2many	lipase, hepatic [Source:HGNC Symbol;Acc:HGNC:6619]
ENSG00000101670	LIPG	FBgn0031405	ortholog_many2many	lipase, endothelial [Source:HGNC Symbol;Acc:HGNC:6623]
ENSG00000175445	LPL	FBgn0031405	ortholog_many2many	lipoprotein lipase [Source:HGNC Symbol;Acc:HGNC:6677]
ENSG00000166035	LIPC	FBgn0031426	ortholog_many2many	lipase, hepatic [Source:HGNC Symbol;Acc:HGNC:6619]
ENSG00000101670	LIPG	FBgn0031426	ortholog_many2many	lipase, endothelial [Source:HGNC Symbol;Acc:HGNC:6623]
ENSG00000175445	LPL	FBgn0031426	ortholog_many2many	lipoprotein lipase [Source:HGNC Symbol;Acc:HGNC:6677]
ENSG00000103023	PRSS54	FBgn0031470	ortholog_many2many	protease, serine, 54 [Source:HGNC Symbol;Acc:HGNC:26336]
ENSG00000184647	PRSS55	FBgn0031470	ortholog_many2many	protease, serine, 55 [Source:HGNC Symbol;Acc:HGNC:30824]
ENSG00000103023	PRSS54	FBgn0031471	ortholog_many2many	protease, serine, 54 [Source:HGNC Symbol;Acc:HGNC:26336]
ENSG00000184647	PRSS55	FBgn0031471	ortholog_many2many	protease, serine, 55 [Source:HGNC Symbol;Acc:HGNC:30824]
ENSG00000128274	A4GALT	FBgn0031491	ortholog_many2many	alpha 1,4-galactosyltransferase [Source:HGNC Symbol;Acc:HGNC:18149]
ENSG00000118017	A4GNT	FBgn0031491	ortholog_many2many	alpha-1,4-N-acetylglucosaminyltransferase [Source:HGNC Symbol;Acc:HGNC:17968]
ENSG00000164164	OTUD4	FBgn0031622	ortholog_many2many	OTU deubiquitinase 4 [Source:HGNC Symbol;Acc:HGNC:24949]
ENSG00000139610	CELA1	FBgn0031653	ortholog_many2many	chymotrypsin-like elastase family, member 1 [Source:HGNC Symbol;Acc:HGNC:3308]
ENSG00000162438	CTRC	FBgn0031653	ortholog_many2many	chymotrypsin C (caldecrin) [Source:HGNC Symbol;Acc:HGNC:2523]
ENSG00000141086	CTRL	FBgn0031653	ortholog_many2many	chymotrypsin-like [Source:HGNC Symbol;Acc:HGNC:2524]
ENSG00000139610	CELA1	FBgn0031654	ortholog_many2many	chymotrypsin-like elastase family, member 1 [Source:HGNC Symbol;Acc:HGNC:3308]
ENSG00000162438	CTRC	FBgn0031654	ortholog_many2many	chymotrypsin C (caldecrin) [Source:HGNC Symbol;Acc:HGNC:2523]
ENSG00000141086	CTRL	FBgn0031654	ortholog_many2many	chymotrypsin-like [Source:HGNC Symbol;Acc:HGNC:2524]
ENSG00000115526	CHST10	FBgn0031697	ortholog_many2many	carbohydrate sulfotransferase 10 [Source:HGNC Symbol;Acc:HGNC:19650]
ENSG00000124302	CHST8	FBgn0031697	ortholog_many2many	carbohydrate (N-acetylgalactosamine 4-0) sulfotransferase 8 [Source:HGNC Symbol;Acc:HGNC:15993]
ENSG00000154080	CHST9	FBgn0031697	ortholog_many2many	carbohydrate (N-acetylgalactosamine 4-0) sulfotransferase 9 [Source:HGNC Symbol;Acc:HGNC:19898]
ENSG00000167772	ANGPTL4	FBgn0031804	ortholog_many2many	angiopoietin-like 4 [Source:HGNC Symbol;Acc:HGNC:16039]
ENSG00000171560	FGA	FBgn0031804	ortholog_many2many	fibrinogen alpha chain [Source:HGNC Symbol;Acc:HGNC:3661]
ENSG00000041982	TNC	FBgn0031804	ortholog_many2many	tenascin C [Source:HGNC Symbol;Acc:HGNC:5318]
ENSG00000120332	TNN	FBgn0031804	ortholog_many2many	tenascin N [Source:HGNC Symbol;Acc:HGNC:22942]
ENSG00000116147	TNR	FBgn0031804	ortholog_many2many	tenascin R [Source:HGNC Symbol;Acc:HGNC:11953]
ENSG00000168477	TNXB	FBgn0031804	ortholog_many2many	tenascin XB [Source:HGNC Symbol;Acc:HGNC:11976]
ENSG00000175264	CHST1	FBgn0031826	ortholog_many2many	carbohydrate (keratan sulfate Gal-6) sulfotransferase 1 [Source:HGNC Symbol;Acc:HGNC:1969]
ENSG00000175040	CHST2	FBgn0031826	ortholog_many2many	carbohydrate (N-acetylglucosamine-6-O) sulfotransferase 2 [Source:HGNC Symbol;Acc:HGNC:1970]
ENSG00000122863	CHST3	FBgn0031826	ortholog_many2many	carbohydrate (chondroitin 6) sulfotransferase 3 [Source:HGNC Symbol;Acc:HGNC:1971]
ENSG00000140835	CHST4	FBgn0031826	ortholog_many2many	carbohydrate (N-acetylglucosamine 6-O) sulfotransferase 4 [Source:HGNC Symbol;Acc:HGNC:1972]
ENSG00000147119	CHST7	FBgn0031826	ortholog_many2many	carbohydrate (N-acetylglucosamine 6-O) sulfotransferase 7 [Source:HGNC Symbol;Acc:HGNC:13817]
ENSG00000138892	TTLL8	FBgn0031853	ortholog_many2many	tubulin tyrosine ligase-like family, member 8 [Source:HGNC Symbol;Acc:HGNC:34000]
ENSG00000138892	TTLL8	FBgn0031854	ortholog_many2many	tubulin tyrosine ligase-like family, member 8 [Source:HGNC Symbol;Acc:HGNC:34000]
ENSG00000166035	LIPC	FBgn0031976	ortholog_many2many	lipase, hepatic [Source:HGNC Symbol;Acc:HGNC:6619]
ENSG00000101670	LIPG	FBgn0031976	ortholog_many2many	lipase, endothelial [Source:HGNC Symbol;Acc:HGNC:6623]
ENSG00000175445	LPL	FBgn0031976	ortholog_many2many	lipoprotein lipase [Source:HGNC Symbol;Acc:HGNC:6677]
ENSG00000166035	LIPC	FBgn0032029	ortholog_many2many	lipase, hepatic [Source:HGNC Symbol;Acc:HGNC:6619]
ENSG00000101670	LIPG	FBgn0032029	ortholog_many2many	lipase, endothelial [Source:HGNC Symbol;Acc:HGNC:6623]
ENSG00000175445	LPL	FBgn0032029	ortholog_many2many	lipoprotein lipase [Source:HGNC Symbol;Acc:HGNC:6677]
ENSG00000103023	PRSS54	FBgn0032213	ortholog_many2many	protease, serine, 54 [Source:HGNC Symbol;Acc:HGNC:26336]
ENSG00000184647	PRSS55	FBgn0032213	ortholog_many2many	protease, serine, 55 [Source:HGNC Symbol;Acc:HGNC:30824]
ENSG00000166035	LIPC	FBgn0032289	ortholog_many2many	lipase, hepatic [Source:HGNC Symbol;Acc:HGNC:6619]
ENSG00000101670	LIPG	FBgn0032289	ortholog_many2many	lipase, endothelial [Source:HGNC Symbol;Acc:HGNC:6623]
ENSG00000175445	LPL	FBgn0032289	ortholog_many2many	lipoprotein lipase [Source:HGNC Symbol;Acc:HGNC:6677]
ENSG00000103023	PRSS54	FBgn0032507	ortholog_many2many	protease, serine, 54 [Source:HGNC Symbol;Acc:HGNC:26336]
ENSG00000184647	PRSS55	FBgn0032507	ortholog_many2many	protease, serine, 55 [Source:HGNC Symbol;Acc:HGNC:30824]
ENSG00000166035	LIPC	FBgn0032612	ortholog_many2many	lipase, hepatic [Source:HGNC Symbol;Acc:HGNC:6619]
ENSG00000101670	LIPG	FBgn0032612	ortholog_many2many	lipase, endothelial [Source:HGNC Symbol;Acc:HGNC:6623]
ENSG00000175445	LPL	FBgn0032612	ortholog_many2many	lipoprotein lipase [Source:HGNC Symbol;Acc:HGNC:6677]
ENSG00000103023	PRSS54	FBgn0032638	ortholog_many2many	protease, serine, 54 [Source:HGNC Symbol;Acc:HGNC:26336]
ENSG00000184647	PRSS55	FBgn0032638	ortholog_many2many	protease, serine, 55 [Source:HGNC Symbol;Acc:HGNC:30824]
ENSG00000103023	PRSS54	FBgn0032639	ortholog_many2many	protease, serine, 54 [Source:HGNC Symbol;Acc:HGNC:26336]
ENSG00000184647	PRSS55	FBgn0032639	ortholog_many2many	protease, serine, 55 [Source:HGNC Symbol;Acc:HGNC:30824]
ENSG00000114315	HES1	FBgn0032741	ortholog_many2many	hes family bHLH transcription factor 1 [Source:HGNC Symbol;Acc:HGNC:5192]
ENSG00000069812	HES2	FBgn0032741	ortholog_many2many	hes family bHLH transcription factor 2 [Source:HGNC Symbol;Acc:HGNC:16005]
ENSG00000166035	LIPC	FBgn0032973	ortholog_many2many	lipase, hepatic [Source:HGNC Symbol;Acc:HGNC:6619]
ENSG00000101670	LIPG	FBgn0032973	ortholog_many2many	lipase, endothelial [Source:HGNC Symbol;Acc:HGNC:6623]
ENSG00000175445	LPL	FBgn0032973	ortholog_many2many	lipoprotein lipase [Source:HGNC Symbol;Acc:HGNC:6677]
ENSG00000102239	BRS3	FBgn0033058	ortholog_many2many	bombesin-like receptor 3 [Source:HGNC Symbol;Acc:HGNC:1113]
ENSG00000151617	EDNRA	FBgn0033058	ortholog_many2many	endothelin receptor type A [Source:HGNC Symbol;Acc:HGNC:3179]
ENSG00000136160	EDNRB	FBgn0033058	ortholog_many2many	endothelin receptor type B [Source:HGNC Symbol;Acc:HGNC:3180]
ENSG00000170775	GPR37	FBgn0033058	ortholog_many2many	G protein-coupled receptor 37 (endothelin receptor type B-like) [Source:HGNC Symbol;Acc:HGNC:4494]
ENSG00000170075	GPR37L1	FBgn0033058	ortholog_many2many	G protein-coupled receptor 37 like 1 [Source:HGNC Symbol;Acc:HGNC:14923]
ENSG00000126010	GRPR	FBgn0033058	ortholog_many2many	gastrin-releasing peptide receptor [Source:HGNC Symbol;Acc:HGNC:4609]
ENSG00000135577	NMBR	FBgn0033058	ortholog_many2many	neuromedin B receptor [Source:HGNC Symbol;Acc:HGNC:7843]
ENSG00000206072	SERPINB11	FBgn0033112	ortholog_many2many	serpin peptidase inhibitor, clade B (ovalbumin), member 11 (gene/pseudogene) [Source:HGNC Symbol;Acc:HGNC:14221]
ENSG00000166634	SERPINB12	FBgn0033112	ortholog_many2many	serpin peptidase inhibitor, clade B (ovalbumin), member 12 [Source:HGNC Symbol;Acc:HGNC:14220]
ENSG00000197641	SERPINB13	FBgn0033112	ortholog_many2many	serpin peptidase inhibitor, clade B (ovalbumin), member 13 [Source:HGNC Symbol;Acc:HGNC:8944]
ENSG00000197632	SERPINB2	FBgn0033112	ortholog_many2many	serpin peptidase inhibitor, clade B (ovalbumin), member 2 [Source:HGNC Symbol;Acc:HGNC:8584]
ENSG00000206075	SERPINB5	FBgn0033112	ortholog_many2many	serpin peptidase inhibitor, clade B (ovalbumin), member 5 [Source:HGNC Symbol;Acc:HGNC:8949]
ENSG00000166396	SERPINB7	FBgn0033112	ortholog_many2many	serpin peptidase inhibitor, clade B (ovalbumin), member 7 [Source:HGNC Symbol;Acc:HGNC:13902]
ENSG00000166401	SERPINB8	FBgn0033112	ortholog_many2many	serpin peptidase inhibitor, clade B (ovalbumin), member 8 [Source:HGNC Symbol;Acc:HGNC:8952]
ENSG00000117601	SERPINC1	FBgn0033112	ortholog_many2many	serpin peptidase inhibitor, clade C (antithrombin), member 1 [Source:HGNC Symbol;Acc:HGNC:775]
ENSG00000206072	SERPINB11	FBgn0033113	ortholog_many2many	serpin peptidase inhibitor, clade B (ovalbumin), member 11 (gene/pseudogene) [Source:HGNC Symbol;Acc:HGNC:14221]
ENSG00000166634	SERPINB12	FBgn0033113	ortholog_many2many	serpin peptidase inhibitor, clade B (ovalbumin), member 12 [Source:HGNC Symbol;Acc:HGNC:14220]
ENSG00000197641	SERPINB13	FBgn0033113	ortholog_many2many	serpin peptidase inhibitor, clade B (ovalbumin), member 13 [Source:HGNC Symbol;Acc:HGNC:8944]
ENSG00000197632	SERPINB2	FBgn0033113	ortholog_many2many	serpin peptidase inhibitor, clade B (ovalbumin), member 2 [Source:HGNC Symbol;Acc:HGNC:8584]
ENSG00000206075	SERPINB5	FBgn0033113	ortholog_many2many	serpin peptidase inhibitor, clade B (ovalbumin), member 5 [Source:HGNC Symbol;Acc:HGNC:8949]
ENSG00000166396	SERPINB7	FBgn0033113	ortholog_many2many	serpin peptidase inhibitor, clade B (ovalbumin), member 7 [Source:HGNC Symbol;Acc:HGNC:13902]
ENSG00000166401	SERPINB8	FBgn0033113	ortholog_many2many	serpin peptidase inhibitor, clade B (ovalbumin), member 8 [Source:HGNC Symbol;Acc:HGNC:8952]
ENSG00000117601	SERPINC1	FBgn0033113	ortholog_many2many	serpin peptidase inhibitor, clade C (antithrombin), member 1 [Source:HGNC Symbol;Acc:HGNC:775]
ENSG00000206072	SERPINB11	FBgn0033115	ortholog_many2many	serpin peptidase inhibitor, clade B (ovalbumin), member 11 (gene/pseudogene) [Source:HGNC Symbol;Acc:HGNC:14221]
ENSG00000166634	SERPINB12	FBgn0033115	ortholog_many2many	serpin peptidase inhibitor, clade B (ovalbumin), member 12 [Source:HGNC Symbol;Acc:HGNC:14220]
ENSG00000197641	SERPINB13	FBgn0033115	ortholog_many2many	serpin peptidase inhibitor, clade B (ovalbumin), member 13 [Source:HGNC Symbol;Acc:HGNC:8944]
ENSG00000197632	SERPINB2	FBgn0033115	ortholog_many2many	serpin peptidase inhibitor, clade B (ovalbumin), member 2 [Source:HGNC Symbol;Acc:HGNC:8584]
ENSG00000206075	SERPINB5	FBgn0033115	ortholog_many2many	serpin peptidase inhibitor, clade B (ovalbumin), member 5 [Source:HGNC Symbol;Acc:HGNC:8949]
ENSG00000166396	SERPINB7	FBgn0033115	ortholog_many2many	serpin peptidase inhibitor, clade B (ovalbumin), member 7 [Source:HGNC Symbol;Acc:HGNC:13902]
ENSG00000166401	SERPINB8	FBgn0033115	ortholog_many2many	serpin peptidase inhibitor, clade B (ovalbumin), member 8 [Source:HGNC Symbol;Acc:HGNC:8952]
ENSG00000117601	SERPINC1	FBgn0033115	ortholog_many2many	serpin peptidase inhibitor, clade C (antithrombin), member 1 [Source:HGNC Symbol;Acc:HGNC:775]
ENSG00000171587	DSCAM	FBgn0033159	ortholog_many2many	Down syndrome cell adhesion molecule [Source:HGNC Symbol;Acc:HGNC:3039]
ENSG00000177103	DSCAML1	FBgn0033159	ortholog_many2many	Down syndrome cell adhesion molecule like 1 [Source:HGNC Symbol;Acc:HGNC:14656]
ENSG00000100078	PLA2G3	FBgn0033170	ortholog_many2many	phospholipase A2, group III [Source:HGNC Symbol;Acc:HGNC:17934]
ENSG00000167525	PROCA1	FBgn0033170	ortholog_many2many	protein interacting with cyclin A1 [Source:HGNC Symbol;Acc:HGNC:28600]
ENSG00000167772	ANGPTL4	FBgn0033312	ortholog_many2many	angiopoietin-like 4 [Source:HGNC Symbol;Acc:HGNC:16039]
ENSG00000171560	FGA	FBgn0033312	ortholog_many2many	fibrinogen alpha chain [Source:HGNC Symbol;Acc:HGNC:3661]
ENSG00000041982	TNC	FBgn0033312	ortholog_many2many	tenascin C [Source:HGNC Symbol;Acc:HGNC:5318]
ENSG00000120332	TNN	FBgn0033312	ortholog_many2many	tenascin N [Source:HGNC Symbol;Acc:HGNC:22942]
ENSG00000116147	TNR	FBgn0033312	ortholog_many2many	tenascin R [Source:HGNC Symbol;Acc:HGNC:11953]
ENSG00000168477	TNXB	FBgn0033312	ortholog_many2many	tenascin XB [Source:HGNC Symbol;Acc:HGNC:11976]
ENSG00000103023	PRSS54	FBgn0033320	ortholog_many2many	protease, serine, 54 [Source:HGNC Symbol;Acc:HGNC:26336]
ENSG00000184647	PRSS55	FBgn0033320	ortholog_many2many	protease, serine, 55 [Source:HGNC Symbol;Acc:HGNC:30824]
ENSG00000103023	PRSS54	FBgn0033321	ortholog_many2many	protease, serine, 54 [Source:HGNC Symbol;Acc:HGNC:26336]
ENSG00000184647	PRSS55	FBgn0033321	ortholog_many2many	protease, serine, 55 [Source:HGNC Symbol;Acc:HGNC:30824]
ENSG00000177182	CLVS1	FBgn0033434	ortholog_many2many	clavesin 1 [Source:HGNC Symbol;Acc:HGNC:23139]
ENSG00000146352	CLVS2	FBgn0033434	ortholog_many2many	clavesin 2 [Source:HGNC Symbol;Acc:HGNC:23046]
ENSG00000140522	RLBP1	FBgn0033434	ortholog_many2many	retinaldehyde binding protein 1 [Source:HGNC Symbol;Acc:HGNC:10024]
ENSG00000137561	TTPA	FBgn0033434	ortholog_many2many	tocopherol (alpha) transfer protein [Source:HGNC Symbol;Acc:HGNC:12404]
ENSG00000124120	TTPAL	FBgn0033434	ortholog_many2many	tocopherol (alpha) transfer protein-like [Source:HGNC Symbol;Acc:HGNC:16114]
ENSG00000177182	CLVS1	FBgn0033437	ortholog_many2many	clavesin 1 [Source:HGNC Symbol;Acc:HGNC:23139]
ENSG00000146352	CLVS2	FBgn0033437	ortholog_many2many	clavesin 2 [Source:HGNC Symbol;Acc:HGNC:23046]
ENSG00000140522	RLBP1	FBgn0033437	ortholog_many2many	retinaldehyde binding protein 1 [Source:HGNC Symbol;Acc:HGNC:10024]
ENSG00000137561	TTPA	FBgn0033437	ortholog_many2many	tocopherol (alpha) transfer protein [Source:HGNC Symbol;Acc:HGNC:12404]
ENSG00000124120	TTPAL	FBgn0033437	ortholog_many2many	tocopherol (alpha) transfer protein-like [Source:HGNC Symbol;Acc:HGNC:16114]
ENSG00000206072	SERPINB11	FBgn0033574	ortholog_many2many	serpin peptidase inhibitor, clade B (ovalbumin), member 11 (gene/pseudogene) [Source:HGNC Symbol;Acc:HGNC:14221]
ENSG00000166634	SERPINB12	FBgn0033574	ortholog_many2many	serpin peptidase inhibitor, clade B (ovalbumin), member 12 [Source:HGNC Symbol;Acc:HGNC:14220]
ENSG00000197641	SERPINB13	FBgn0033574	ortholog_many2many	serpin peptidase inhibitor, clade B (ovalbumin), member 13 [Source:HGNC Symbol;Acc:HGNC:8944]
ENSG00000197632	SERPINB2	FBgn0033574	ortholog_many2many	serpin peptidase inhibitor, clade B (ovalbumin), member 2 [Source:HGNC Symbol;Acc:HGNC:8584]
ENSG00000206075	SERPINB5	FBgn0033574	ortholog_many2many	serpin peptidase inhibitor, clade B (ovalbumin), member 5 [Source:HGNC Symbol;Acc:HGNC:8949]
ENSG00000166396	SERPINB7	FBgn0033574	ortholog_many2many	serpin peptidase inhibitor, clade B (ovalbumin), member 7 [Source:HGNC Symbol;Acc:HGNC:13902]
ENSG00000166401	SERPINB8	FBgn0033574	ortholog_many2many	serpin peptidase inhibitor, clade B (ovalbumin), member 8 [Source:HGNC Symbol;Acc:HGNC:8952]
ENSG00000117601	SERPINC1	FBgn0033574	ortholog_many2many	serpin peptidase inhibitor, clade C (antithrombin), member 1 [Source:HGNC Symbol;Acc:HGNC:775]
ENSG00000167531	LALBA	FBgn0034092	ortholog_many2many	lactalbumin, alpha- [Source:HGNC Symbol;Acc:HGNC:6480]
ENSG00000157093	LYZL4	FBgn0034092	ortholog_many2many	lysozyme-like 4 [Source:HGNC Symbol;Acc:HGNC:28387]
ENSG00000275722	LYZL6	FBgn0034092	ortholog_many2many	lysozyme-like 6 [Source:HGNC Symbol;Acc:HGNC:29614]
ENSG00000141316	SPACA3	FBgn0034092	ortholog_many2many	sperm acrosome associated 3 [Source:HGNC Symbol;Acc:HGNC:16260]
ENSG00000167772	ANGPTL4	FBgn0034160	ortholog_many2many	angiopoietin-like 4 [Source:HGNC Symbol;Acc:HGNC:16039]
ENSG00000171560	FGA	FBgn0034160	ortholog_many2many	fibrinogen alpha chain [Source:HGNC Symbol;Acc:HGNC:3661]
ENSG00000041982	TNC	FBgn0034160	ortholog_many2many	tenascin C [Source:HGNC Symbol;Acc:HGNC:5318]
ENSG00000120332	TNN	FBgn0034160	ortholog_many2many	tenascin N [Source:HGNC Symbol;Acc:HGNC:22942]
ENSG00000116147	TNR	FBgn0034160	ortholog_many2many	tenascin R [Source:HGNC Symbol;Acc:HGNC:11953]
ENSG00000168477	TNXB	FBgn0034160	ortholog_many2many	tenascin XB [Source:HGNC Symbol;Acc:HGNC:11976]
ENSG00000166035	LIPC	FBgn0034166	ortholog_many2many	lipase, hepatic [Source:HGNC Symbol;Acc:HGNC:6619]
ENSG00000101670	LIPG	FBgn0034166	ortholog_many2many	lipase, endothelial [Source:HGNC Symbol;Acc:HGNC:6623]
ENSG00000175445	LPL	FBgn0034166	ortholog_many2many	lipoprotein lipase [Source:HGNC Symbol;Acc:HGNC:6677]
ENSG00000167531	LALBA	FBgn0034538	ortholog_many2many	lactalbumin, alpha- [Source:HGNC Symbol;Acc:HGNC:6480]
ENSG00000157093	LYZL4	FBgn0034538	ortholog_many2many	lysozyme-like 4 [Source:HGNC Symbol;Acc:HGNC:28387]
ENSG00000275722	LYZL6	FBgn0034538	ortholog_many2many	lysozyme-like 6 [Source:HGNC Symbol;Acc:HGNC:29614]
ENSG00000141316	SPACA3	FBgn0034538	ortholog_many2many	sperm acrosome associated 3 [Source:HGNC Symbol;Acc:HGNC:16260]
ENSG00000167531	LALBA	FBgn0034539	ortholog_many2many	lactalbumin, alpha- [Source:HGNC Symbol;Acc:HGNC:6480]
ENSG00000157093	LYZL4	FBgn0034539	ortholog_many2many	lysozyme-like 4 [Source:HGNC Symbol;Acc:HGNC:28387]
ENSG00000275722	LYZL6	FBgn0034539	ortholog_many2many	lysozyme-like 6 [Source:HGNC Symbol;Acc:HGNC:29614]
ENSG00000141316	SPACA3	FBgn0034539	ortholog_many2many	sperm acrosome associated 3 [Source:HGNC Symbol;Acc:HGNC:16260]
ENSG00000115526	CHST10	FBgn0035287	ortholog_many2many	carbohydrate sulfotransferase 10 [Source:HGNC Symbol;Acc:HGNC:19650]
ENSG00000124302	CHST8	FBgn0035287	ortholog_many2many	carbohydrate (N-acetylgalactosamine 4-0) sulfotransferase 8 [Source:HGNC Symbol;Acc:HGNC:15993]
ENSG00000154080	CHST9	FBgn0035287	ortholog_many2many	carbohydrate (N-acetylgalactosamine 4-0) sulfotransferase 9 [Source:HGNC Symbol;Acc:HGNC:19898]
ENSG00000167772	ANGPTL4	FBgn0035452	ortholog_many2many	angiopoietin-like 4 [Source:HGNC Symbol;Acc:HGNC:16039]
ENSG00000171560	FGA	FBgn0035452	ortholog_many2many	fibrinogen alpha chain [Source:HGNC Symbol;Acc:HGNC:3661]
ENSG00000041982	TNC	FBgn0035452	ortholog_many2many	tenascin C [Source:HGNC Symbol;Acc:HGNC:5318]
ENSG00000120332	TNN	FBgn0035452	ortholog_many2many	tenascin N [Source:HGNC Symbol;Acc:HGNC:22942]
ENSG00000116147	TNR	FBgn0035452	ortholog_many2many	tenascin R [Source:HGNC Symbol;Acc:HGNC:11953]
ENSG00000168477	TNXB	FBgn0035452	ortholog_many2many	tenascin XB [Source:HGNC Symbol;Acc:HGNC:11976]
ENSG00000166035	LIPC	FBgn0035453	ortholog_many2many	lipase, hepatic [Source:HGNC Symbol;Acc:HGNC:6619]
ENSG00000101670	LIPG	FBgn0035453	ortholog_many2many	lipase, endothelial [Source:HGNC Symbol;Acc:HGNC:6623]
ENSG00000175445	LPL	FBgn0035453	ortholog_many2many	lipoprotein lipase [Source:HGNC Symbol;Acc:HGNC:6677]
ENSG00000103023	PRSS54	FBgn0035496	ortholog_many2many	protease, serine, 54 [Source:HGNC Symbol;Acc:HGNC:26336]
ENSG00000184647	PRSS55	FBgn0035496	ortholog_many2many	protease, serine, 55 [Source:HGNC Symbol;Acc:HGNC:30824]
ENSG00000177182	CLVS1	FBgn0035636	ortholog_many2many	clavesin 1 [Source:HGNC Symbol;Acc:HGNC:23139]
ENSG00000146352	CLVS2	FBgn0035636	ortholog_many2many	clavesin 2 [Source:HGNC Symbol;Acc:HGNC:23046]
ENSG00000140522	RLBP1	FBgn0035636	ortholog_many2many	retinaldehyde binding protein 1 [Source:HGNC Symbol;Acc:HGNC:10024]
ENSG00000137561	TTPA	FBgn0035636	ortholog_many2many	tocopherol (alpha) transfer protein [Source:HGNC Symbol;Acc:HGNC:12404]
ENSG00000124120	TTPAL	FBgn0035636	ortholog_many2many	tocopherol (alpha) transfer protein-like [Source:HGNC Symbol;Acc:HGNC:16114]
ENSG00000139610	CELA1	FBgn0035661	ortholog_many2many	chymotrypsin-like elastase family, member 1 [Source:HGNC Symbol;Acc:HGNC:3308]
ENSG00000162438	CTRC	FBgn0035661	ortholog_many2many	chymotrypsin C (caldecrin) [Source:HGNC Symbol;Acc:HGNC:2523]
ENSG00000141086	CTRL	FBgn0035661	ortholog_many2many	chymotrypsin-like [Source:HGNC Symbol;Acc:HGNC:2524]
ENSG00000139610	CELA1	FBgn0035663	ortholog_many2many	chymotrypsin-like elastase family, member 1 [Source:HGNC Symbol;Acc:HGNC:3308]
ENSG00000162438	CTRC	FBgn0035663	ortholog_many2many	chymotrypsin C (caldecrin) [Source:HGNC Symbol;Acc:HGNC:2523]
ENSG00000141086	CTRL	FBgn0035663	ortholog_many2many	chymotrypsin-like [Source:HGNC Symbol;Acc:HGNC:2524]
ENSG00000139610	CELA1	FBgn0035665	ortholog_many2many	chymotrypsin-like elastase family, member 1 [Source:HGNC Symbol;Acc:HGNC:3308]
ENSG00000162438	CTRC	FBgn0035665	ortholog_many2many	chymotrypsin C (caldecrin) [Source:HGNC Symbol;Acc:HGNC:2523]
ENSG00000141086	CTRL	FBgn0035665	ortholog_many2many	chymotrypsin-like [Source:HGNC Symbol;Acc:HGNC:2524]
ENSG00000139610	CELA1	FBgn0035666	ortholog_many2many	chymotrypsin-like elastase family, member 1 [Source:HGNC Symbol;Acc:HGNC:3308]
ENSG00000162438	CTRC	FBgn0035666	ortholog_many2many	chymotrypsin C (caldecrin) [Source:HGNC Symbol;Acc:HGNC:2523]
ENSG00000141086	CTRL	FBgn0035666	ortholog_many2many	chymotrypsin-like [Source:HGNC Symbol;Acc:HGNC:2524]
ENSG00000139610	CELA1	FBgn0035667	ortholog_many2many	chymotrypsin-like elastase family, member 1 [Source:HGNC Symbol;Acc:HGNC:3308]
ENSG00000162438	CTRC	FBgn0035667	ortholog_many2many	chymotrypsin C (caldecrin) [Source:HGNC Symbol;Acc:HGNC:2523]
ENSG00000141086	CTRL	FBgn0035667	ortholog_many2many	chymotrypsin-like [Source:HGNC Symbol;Acc:HGNC:2524]
ENSG00000139610	CELA1	FBgn0035669	ortholog_many2many	chymotrypsin-like elastase family, member 1 [Source:HGNC Symbol;Acc:HGNC:3308]
ENSG00000162438	CTRC	FBgn0035669	ortholog_many2many	chymotrypsin C (caldecrin) [Source:HGNC Symbol;Acc:HGNC:2523]
ENSG00000141086	CTRL	FBgn0035669	ortholog_many2many	chymotrypsin-like [Source:HGNC Symbol;Acc:HGNC:2524]
ENSG00000139610	CELA1	FBgn0035670	ortholog_many2many	chymotrypsin-like elastase family, member 1 [Source:HGNC Symbol;Acc:HGNC:3308]
ENSG00000162438	CTRC	FBgn0035670	ortholog_many2many	chymotrypsin C (caldecrin) [Source:HGNC Symbol;Acc:HGNC:2523]
ENSG00000141086	CTRL	FBgn0035670	ortholog_many2many	chymotrypsin-like [Source:HGNC Symbol;Acc:HGNC:2524]
ENSG00000139610	CELA1	FBgn0035678	ortholog_many2many	chymotrypsin-like elastase family, member 1 [Source:HGNC Symbol;Acc:HGNC:3308]
ENSG00000162438	CTRC	FBgn0035678	ortholog_many2many	chymotrypsin C (caldecrin) [Source:HGNC Symbol;Acc:HGNC:2523]
ENSG00000141086	CTRL	FBgn0035678	ortholog_many2many	chymotrypsin-like [Source:HGNC Symbol;Acc:HGNC:2524]
ENSG00000167531	LALBA	FBgn0035813	ortholog_many2many	lactalbumin, alpha- [Source:HGNC Symbol;Acc:HGNC:6480]
ENSG00000157093	LYZL4	FBgn0035813	ortholog_many2many	lysozyme-like 4 [Source:HGNC Symbol;Acc:HGNC:28387]
ENSG00000275722	LYZL6	FBgn0035813	ortholog_many2many	lysozyme-like 6 [Source:HGNC Symbol;Acc:HGNC:29614]
ENSG00000141316	SPACA3	FBgn0035813	ortholog_many2many	sperm acrosome associated 3 [Source:HGNC Symbol;Acc:HGNC:16260]
ENSG00000139610	CELA1	FBgn0035886	ortholog_many2many	chymotrypsin-like elastase family, member 1 [Source:HGNC Symbol;Acc:HGNC:3308]
ENSG00000162438	CTRC	FBgn0035886	ortholog_many2many	chymotrypsin C (caldecrin) [Source:HGNC Symbol;Acc:HGNC:2523]
ENSG00000141086	CTRL	FBgn0035886	ortholog_many2many	chymotrypsin-like [Source:HGNC Symbol;Acc:HGNC:2524]
ENSG00000139610	CELA1	FBgn0035887	ortholog_many2many	chymotrypsin-like elastase family, member 1 [Source:HGNC Symbol;Acc:HGNC:3308]
ENSG00000162438	CTRC	FBgn0035887	ortholog_many2many	chymotrypsin C (caldecrin) [Source:HGNC Symbol;Acc:HGNC:2523]
ENSG00000141086	CTRL	FBgn0035887	ortholog_many2many	chymotrypsin-like [Source:HGNC Symbol;Acc:HGNC:2524]
ENSG00000139610	CELA1	FBgn0036015	ortholog_many2many	chymotrypsin-like elastase family, member 1 [Source:HGNC Symbol;Acc:HGNC:3308]
ENSG00000162438	CTRC	FBgn0036015	ortholog_many2many	chymotrypsin C (caldecrin) [Source:HGNC Symbol;Acc:HGNC:2523]
ENSG00000141086	CTRL	FBgn0036015	ortholog_many2many	chymotrypsin-like [Source:HGNC Symbol;Acc:HGNC:2524]
ENSG00000139610	CELA1	FBgn0036022	ortholog_many2many	chymotrypsin-like elastase family, member 1 [Source:HGNC Symbol;Acc:HGNC:3308]
ENSG00000162438	CTRC	FBgn0036022	ortholog_many2many	chymotrypsin C (caldecrin) [Source:HGNC Symbol;Acc:HGNC:2523]
ENSG00000141086	CTRL	FBgn0036022	ortholog_many2many	chymotrypsin-like [Source:HGNC Symbol;Acc:HGNC:2524]
ENSG00000139610	CELA1	FBgn0036023	ortholog_many2many	chymotrypsin-like elastase family, member 1 [Source:HGNC Symbol;Acc:HGNC:3308]
ENSG00000162438	CTRC	FBgn0036023	ortholog_many2many	chymotrypsin C (caldecrin) [Source:HGNC Symbol;Acc:HGNC:2523]
ENSG00000141086	CTRL	FBgn0036023	ortholog_many2many	chymotrypsin-like [Source:HGNC Symbol;Acc:HGNC:2524]
ENSG00000139610	CELA1	FBgn0036024	ortholog_many2many	chymotrypsin-like elastase family, member 1 [Source:HGNC Symbol;Acc:HGNC:3308]
ENSG00000162438	CTRC	FBgn0036024	ortholog_many2many	chymotrypsin C (caldecrin) [Source:HGNC Symbol;Acc:HGNC:2523]
ENSG00000141086	CTRL	FBgn0036024	ortholog_many2many	chymotrypsin-like [Source:HGNC Symbol;Acc:HGNC:2524]
ENSG00000131669	NINJ1	FBgn0036101	ortholog_many2many	ninjurin 1 [Source:HGNC Symbol;Acc:HGNC:7824]
ENSG00000171840	NINJ2	FBgn0036101	ortholog_many2many	ninjurin 2 [Source:HGNC Symbol;Acc:HGNC:7825]
ENSG00000168209	DDIT4	FBgn0036165	ortholog_many2many	DNA-damage-inducible transcript 4 [Source:HGNC Symbol;Acc:HGNC:24944]
ENSG00000145358	DDIT4L	FBgn0036165	ortholog_many2many	DNA-damage-inducible transcript 4-like [Source:HGNC Symbol;Acc:HGNC:30555]
ENSG00000128617	OPN1SW	FBgn0036260	ortholog_many2many	opsin 1 (cone pigments), short-wave-sensitive [Source:HGNC Symbol;Acc:HGNC:1012]
ENSG00000054277	OPN3	FBgn0036260	ortholog_many2many	opsin 3 [Source:HGNC Symbol;Acc:HGNC:14007]
ENSG00000122375	OPN4	FBgn0036260	ortholog_many2many	opsin 4 [Source:HGNC Symbol;Acc:HGNC:14449]
ENSG00000124818	OPN5	FBgn0036260	ortholog_many2many	opsin 5 [Source:HGNC Symbol;Acc:HGNC:19992]
ENSG00000163914	RHO	FBgn0036260	ortholog_many2many	rhodopsin [Source:HGNC Symbol;Acc:HGNC:10012]
ENSG00000180245	RRH	FBgn0036260	ortholog_many2many	retinal pigment epithelium-derived rhodopsin homolog [Source:HGNC Symbol;Acc:HGNC:10450]
ENSG00000139610	CELA1	FBgn0036264	ortholog_many2many	chymotrypsin-like elastase family, member 1 [Source:HGNC Symbol;Acc:HGNC:3308]
ENSG00000162438	CTRC	FBgn0036264	ortholog_many2many	chymotrypsin C (caldecrin) [Source:HGNC Symbol;Acc:HGNC:2523]
ENSG00000141086	CTRL	FBgn0036264	ortholog_many2many	chymotrypsin-like [Source:HGNC Symbol;Acc:HGNC:2524]
ENSG00000177182	CLVS1	FBgn0036289	ortholog_many2many	clavesin 1 [Source:HGNC Symbol;Acc:HGNC:23139]
ENSG00000146352	CLVS2	FBgn0036289	ortholog_many2many	clavesin 2 [Source:HGNC Symbol;Acc:HGNC:23046]
ENSG00000140522	RLBP1	FBgn0036289	ortholog_many2many	retinaldehyde binding protein 1 [Source:HGNC Symbol;Acc:HGNC:10024]
ENSG00000137561	TTPA	FBgn0036289	ortholog_many2many	tocopherol (alpha) transfer protein [Source:HGNC Symbol;Acc:HGNC:12404]
ENSG00000124120	TTPAL	FBgn0036289	ortholog_many2many	tocopherol (alpha) transfer protein-like [Source:HGNC Symbol;Acc:HGNC:16114]
ENSG00000188992	LIPI	FBgn0036367	ortholog_many2many	lipase, member I [Source:HGNC Symbol;Acc:HGNC:18821]
ENSG00000144837	PLA1A	FBgn0036367	ortholog_many2many	phospholipase A1 member A [Source:HGNC Symbol;Acc:HGNC:17661]
ENSG00000071073	MGAT4A	FBgn0036446	ortholog_many2many	mannosyl (alpha-1,3-)-glycoprotein beta-1,4-N-acetylglucosaminyltransferase, isozyme A [Source:HGNC Symbol;Acc:HGNC:7047]
ENSG00000161013	MGAT4B	FBgn0036446	ortholog_many2many	mannosyl (alpha-1,3-)-glycoprotein beta-1,4-N-acetylglucosaminyltransferase, isozyme B [Source:HGNC Symbol;Acc:HGNC:7048]
ENSG00000182050	MGAT4C	FBgn0036446	ortholog_many2many	MGAT4 family, member C [Source:HGNC Symbol;Acc:HGNC:30871]
ENSG00000205301	MGAT4D	FBgn0036446	ortholog_many2many	MGAT4 family, member D [Source:HGNC Symbol;Acc:HGNC:43619]
ENSG00000071073	MGAT4A	FBgn0036447	ortholog_many2many	mannosyl (alpha-1,3-)-glycoprotein beta-1,4-N-acetylglucosaminyltransferase, isozyme A [Source:HGNC Symbol;Acc:HGNC:7047]
ENSG00000161013	MGAT4B	FBgn0036447	ortholog_many2many	mannosyl (alpha-1,3-)-glycoprotein beta-1,4-N-acetylglucosaminyltransferase, isozyme B [Source:HGNC Symbol;Acc:HGNC:7048]
ENSG00000182050	MGAT4C	FBgn0036447	ortholog_many2many	MGAT4 family, member C [Source:HGNC Symbol;Acc:HGNC:30871]
ENSG00000205301	MGAT4D	FBgn0036447	ortholog_many2many	MGAT4 family, member D [Source:HGNC Symbol;Acc:HGNC:43619]
ENSG00000103023	PRSS54	FBgn0036612	ortholog_many2many	protease, serine, 54 [Source:HGNC Symbol;Acc:HGNC:26336]
ENSG00000184647	PRSS55	FBgn0036612	ortholog_many2many	protease, serine, 55 [Source:HGNC Symbol;Acc:HGNC:30824]
ENSG00000139610	CELA1	FBgn0036738	ortholog_many2many	chymotrypsin-like elastase family, member 1 [Source:HGNC Symbol;Acc:HGNC:3308]
ENSG00000162438	CTRC	FBgn0036738	ortholog_many2many	chymotrypsin C (caldecrin) [Source:HGNC Symbol;Acc:HGNC:2523]
ENSG00000141086	CTRL	FBgn0036738	ortholog_many2many	chymotrypsin-like [Source:HGNC Symbol;Acc:HGNC:2524]
ENSG00000131669	NINJ1	FBgn0036822	ortholog_many2many	ninjurin 1 [Source:HGNC Symbol;Acc:HGNC:7824]
ENSG00000171840	NINJ2	FBgn0036822	ortholog_many2many	ninjurin 2 [Source:HGNC Symbol;Acc:HGNC:7825]
ENSG00000166035	LIPC	FBgn0036977	ortholog_many2many	lipase, hepatic [Source:HGNC Symbol;Acc:HGNC:6619]
ENSG00000101670	LIPG	FBgn0036977	ortholog_many2many	lipase, endothelial [Source:HGNC Symbol;Acc:HGNC:6623]
ENSG00000175445	LPL	FBgn0036977	ortholog_many2many	lipoprotein lipase [Source:HGNC Symbol;Acc:HGNC:6677]
ENSG00000015413	DPEP1	FBgn0036986	ortholog_many2many	dipeptidase 1 (renal) [Source:HGNC Symbol;Acc:HGNC:3002]
ENSG00000167261	DPEP2	FBgn0036986	ortholog_many2many	dipeptidase 2 [Source:HGNC Symbol;Acc:HGNC:23028]
ENSG00000141096	DPEP3	FBgn0036986	ortholog_many2many	dipeptidase 3 [Source:HGNC Symbol;Acc:HGNC:23029]
ENSG00000185052	SLC24A3	FBgn0037238	ortholog_many2many	solute carrier family 24 (sodium/potassium/calcium exchanger), member 3 [Source:HGNC Symbol;Acc:HGNC:10977]
ENSG00000140090	SLC24A4	FBgn0037238	ortholog_many2many	solute carrier family 24 (sodium/potassium/calcium exchanger), member 4 [Source:HGNC Symbol;Acc:HGNC:10978]
ENSG00000188467	SLC24A5	FBgn0037238	ortholog_many2many	solute carrier family 24 (sodium/potassium/calcium exchanger), member 5 [Source:HGNC Symbol;Acc:HGNC:20611]
ENSG00000177182	CLVS1	FBgn0037323	ortholog_many2many	clavesin 1 [Source:HGNC Symbol;Acc:HGNC:23139]
ENSG00000146352	CLVS2	FBgn0037323	ortholog_many2many	clavesin 2 [Source:HGNC Symbol;Acc:HGNC:23046]
ENSG00000140522	RLBP1	FBgn0037323	ortholog_many2many	retinaldehyde binding protein 1 [Source:HGNC Symbol;Acc:HGNC:10024]
ENSG00000137561	TTPA	FBgn0037323	ortholog_many2many	tocopherol (alpha) transfer protein [Source:HGNC Symbol;Acc:HGNC:12404]
ENSG00000124120	TTPAL	FBgn0037323	ortholog_many2many	tocopherol (alpha) transfer protein-like [Source:HGNC Symbol;Acc:HGNC:16114]
ENSG00000103023	PRSS54	FBgn0037627	ortholog_many2many	protease, serine, 54 [Source:HGNC Symbol;Acc:HGNC:26336]
ENSG00000184647	PRSS55	FBgn0037627	ortholog_many2many	protease, serine, 55 [Source:HGNC Symbol;Acc:HGNC:30824]
ENSG00000159164	SV2A	FBgn0037829	ortholog_many2many	synaptic vesicle glycoprotein 2A [Source:HGNC Symbol;Acc:HGNC:20566]
ENSG00000122012	SV2C	FBgn0037829	ortholog_many2many	synaptic vesicle glycoprotein 2C [Source:HGNC Symbol;Acc:HGNC:30670]
ENSG00000182944	EWSR1	FBgn0037939	ortholog_many2many	EWS RNA-binding protein 1 [Source:HGNC Symbol;Acc:HGNC:3508]
ENSG00000089280	FUS	FBgn0037939	ortholog_many2many	FUS RNA binding protein [Source:HGNC Symbol;Acc:HGNC:4010]
ENSG00000139610	CELA1	FBgn0038001	ortholog_many2many	chymotrypsin-like elastase family, member 1 [Source:HGNC Symbol;Acc:HGNC:3308]
ENSG00000162438	CTRC	FBgn0038001	ortholog_many2many	chymotrypsin C (caldecrin) [Source:HGNC Symbol;Acc:HGNC:2523]
ENSG00000141086	CTRL	FBgn0038001	ortholog_many2many	chymotrypsin-like [Source:HGNC Symbol;Acc:HGNC:2524]
ENSG00000139610	CELA1	FBgn0038002	ortholog_many2many	chymotrypsin-like elastase family, member 1 [Source:HGNC Symbol;Acc:HGNC:3308]
ENSG00000162438	CTRC	FBgn0038002	ortholog_many2many	chymotrypsin C (caldecrin) [Source:HGNC Symbol;Acc:HGNC:2523]
ENSG00000141086	CTRL	FBgn0038002	ortholog_many2many	chymotrypsin-like [Source:HGNC Symbol;Acc:HGNC:2524]
ENSG00000139610	CELA1	FBgn0038003	ortholog_many2many	chymotrypsin-like elastase family, member 1 [Source:HGNC Symbol;Acc:HGNC:3308]
ENSG00000162438	CTRC	FBgn0038003	ortholog_many2many	chymotrypsin C (caldecrin) [Source:HGNC Symbol;Acc:HGNC:2523]
ENSG00000141086	CTRL	FBgn0038003	ortholog_many2many	chymotrypsin-like [Source:HGNC Symbol;Acc:HGNC:2524]
ENSG00000139610	CELA1	FBgn0038014	ortholog_many2many	chymotrypsin-like elastase family, member 1 [Source:HGNC Symbol;Acc:HGNC:3308]
ENSG00000162438	CTRC	FBgn0038014	ortholog_many2many	chymotrypsin C (caldecrin) [Source:HGNC Symbol;Acc:HGNC:2523]
ENSG00000141086	CTRL	FBgn0038014	ortholog_many2many	chymotrypsin-like [Source:HGNC Symbol;Acc:HGNC:2524]
ENSG00000043591	ADRB1	FBgn0038063	ortholog_many2many	adrenoceptor beta 1 [Source:HGNC Symbol;Acc:HGNC:285]
ENSG00000169252	ADRB2	FBgn0038063	ortholog_many2many	adrenoceptor beta 2, surface [Source:HGNC Symbol;Acc:HGNC:286]
ENSG00000188778	ADRB3	FBgn0038063	ortholog_many2many	adrenoceptor beta 3 [Source:HGNC Symbol;Acc:HGNC:288]
ENSG00000131669	NINJ1	FBgn0038079	ortholog_many2many	ninjurin 1 [Source:HGNC Symbol;Acc:HGNC:7824]
ENSG00000171840	NINJ2	FBgn0038079	ortholog_many2many	ninjurin 2 [Source:HGNC Symbol;Acc:HGNC:7825]
ENSG00000166035	LIPC	FBgn0038398	ortholog_many2many	lipase, hepatic [Source:HGNC Symbol;Acc:HGNC:6619]
ENSG00000101670	LIPG	FBgn0038398	ortholog_many2many	lipase, endothelial [Source:HGNC Symbol;Acc:HGNC:6623]
ENSG00000175445	LPL	FBgn0038398	ortholog_many2many	lipoprotein lipase [Source:HGNC Symbol;Acc:HGNC:6677]
ENSG00000159164	SV2A	FBgn0038448	ortholog_many2many	synaptic vesicle glycoprotein 2A [Source:HGNC Symbol;Acc:HGNC:20566]
ENSG00000122012	SV2C	FBgn0038448	ortholog_many2many	synaptic vesicle glycoprotein 2C [Source:HGNC Symbol;Acc:HGNC:30670]
ENSG00000105479	CCDC114	FBgn0038452	ortholog_many2many	coiled-coil domain containing 114 [Source:HGNC Symbol;Acc:HGNC:26560]
ENSG00000173093	CCDC63	FBgn0038452	ortholog_many2many	coiled-coil domain containing 63 [Source:HGNC Symbol;Acc:HGNC:26669]
ENSG00000177182	CLVS1	FBgn0038966	ortholog_many2many	clavesin 1 [Source:HGNC Symbol;Acc:HGNC:23139]
ENSG00000146352	CLVS2	FBgn0038966	ortholog_many2many	clavesin 2 [Source:HGNC Symbol;Acc:HGNC:23046]
ENSG00000140522	RLBP1	FBgn0038966	ortholog_many2many	retinaldehyde binding protein 1 [Source:HGNC Symbol;Acc:HGNC:10024]
ENSG00000137561	TTPA	FBgn0038966	ortholog_many2many	tocopherol (alpha) transfer protein [Source:HGNC Symbol;Acc:HGNC:12404]
ENSG00000124120	TTPAL	FBgn0038966	ortholog_many2many	tocopherol (alpha) transfer protein-like [Source:HGNC Symbol;Acc:HGNC:16114]
ENSG00000043591	ADRB1	FBgn0038980	ortholog_many2many	adrenoceptor beta 1 [Source:HGNC Symbol;Acc:HGNC:285]
ENSG00000169252	ADRB2	FBgn0038980	ortholog_many2many	adrenoceptor beta 2, surface [Source:HGNC Symbol;Acc:HGNC:286]
ENSG00000188778	ADRB3	FBgn0038980	ortholog_many2many	adrenoceptor beta 3 [Source:HGNC Symbol;Acc:HGNC:288]
ENSG00000105479	CCDC114	FBgn0039070	ortholog_many2many	coiled-coil domain containing 114 [Source:HGNC Symbol;Acc:HGNC:26560]
ENSG00000173093	CCDC63	FBgn0039070	ortholog_many2many	coiled-coil domain containing 63 [Source:HGNC Symbol;Acc:HGNC:26669]
ENSG00000177182	CLVS1	FBgn0039106	ortholog_many2many	clavesin 1 [Source:HGNC Symbol;Acc:HGNC:23139]
ENSG00000146352	CLVS2	FBgn0039106	ortholog_many2many	clavesin 2 [Source:HGNC Symbol;Acc:HGNC:23046]
ENSG00000140522	RLBP1	FBgn0039106	ortholog_many2many	retinaldehyde binding protein 1 [Source:HGNC Symbol;Acc:HGNC:10024]
ENSG00000137561	TTPA	FBgn0039106	ortholog_many2many	tocopherol (alpha) transfer protein [Source:HGNC Symbol;Acc:HGNC:12404]
ENSG00000124120	TTPAL	FBgn0039106	ortholog_many2many	tocopherol (alpha) transfer protein-like [Source:HGNC Symbol;Acc:HGNC:16114]
ENSG00000177182	CLVS1	FBgn0039107	ortholog_many2many	clavesin 1 [Source:HGNC Symbol;Acc:HGNC:23139]
ENSG00000146352	CLVS2	FBgn0039107	ortholog_many2many	clavesin 2 [Source:HGNC Symbol;Acc:HGNC:23046]
ENSG00000140522	RLBP1	FBgn0039107	ortholog_many2many	retinaldehyde binding protein 1 [Source:HGNC Symbol;Acc:HGNC:10024]
ENSG00000137561	TTPA	FBgn0039107	ortholog_many2many	tocopherol (alpha) transfer protein [Source:HGNC Symbol;Acc:HGNC:12404]
ENSG00000124120	TTPAL	FBgn0039107	ortholog_many2many	tocopherol (alpha) transfer protein-like [Source:HGNC Symbol;Acc:HGNC:16114]
ENSG00000166035	LIPC	FBgn0039344	ortholog_many2many	lipase, hepatic [Source:HGNC Symbol;Acc:HGNC:6619]
ENSG00000101670	LIPG	FBgn0039344	ortholog_many2many	lipase, endothelial [Source:HGNC Symbol;Acc:HGNC:6623]
ENSG00000175445	LPL	FBgn0039344	ortholog_many2many	lipoprotein lipase [Source:HGNC Symbol;Acc:HGNC:6677]
ENSG00000171509	RXFP1	FBgn0039354	ortholog_many2many	relaxin/insulin-like family peptide receptor 1 [Source:HGNC Symbol;Acc:HGNC:19718]
ENSG00000133105	RXFP2	FBgn0039354	ortholog_many2many	relaxin/insulin-like family peptide receptor 2 [Source:HGNC Symbol;Acc:HGNC:17318]
ENSG00000128274	A4GALT	FBgn0039378	ortholog_many2many	alpha 1,4-galactosyltransferase [Source:HGNC Symbol;Acc:HGNC:18149]
ENSG00000118017	A4GNT	FBgn0039378	ortholog_many2many	alpha-1,4-N-acetylglucosaminyltransferase [Source:HGNC Symbol;Acc:HGNC:17968]
ENSG00000015413	DPEP1	FBgn0039420	ortholog_many2many	dipeptidase 1 (renal) [Source:HGNC Symbol;Acc:HGNC:3002]
ENSG00000167261	DPEP2	FBgn0039420	ortholog_many2many	dipeptidase 2 [Source:HGNC Symbol;Acc:HGNC:23028]
ENSG00000141096	DPEP3	FBgn0039420	ortholog_many2many	dipeptidase 3 [Source:HGNC Symbol;Acc:HGNC:23029]
ENSG00000166035	LIPC	FBgn0039470	ortholog_many2many	lipase, hepatic [Source:HGNC Symbol;Acc:HGNC:6619]
ENSG00000101670	LIPG	FBgn0039470	ortholog_many2many	lipase, endothelial [Source:HGNC Symbol;Acc:HGNC:6623]
ENSG00000175445	LPL	FBgn0039470	ortholog_many2many	lipoprotein lipase [Source:HGNC Symbol;Acc:HGNC:6677]
ENSG00000166035	LIPC	FBgn0039471	ortholog_many2many	lipase, hepatic [Source:HGNC Symbol;Acc:HGNC:6619]
ENSG00000101670	LIPG	FBgn0039471	ortholog_many2many	lipase, endothelial [Source:HGNC Symbol;Acc:HGNC:6623]
ENSG00000175445	LPL	FBgn0039471	ortholog_many2many	lipoprotein lipase [Source:HGNC Symbol;Acc:HGNC:6677]
ENSG00000166035	LIPC	FBgn0039472	ortholog_many2many	lipase, hepatic [Source:HGNC Symbol;Acc:HGNC:6619]
ENSG00000101670	LIPG	FBgn0039472	ortholog_many2many	lipase, endothelial [Source:HGNC Symbol;Acc:HGNC:6623]
ENSG00000175445	LPL	FBgn0039472	ortholog_many2many	lipoprotein lipase [Source:HGNC Symbol;Acc:HGNC:6677]
ENSG00000166035	LIPC	FBgn0039473	ortholog_many2many	lipase, hepatic [Source:HGNC Symbol;Acc:HGNC:6619]
ENSG00000101670	LIPG	FBgn0039473	ortholog_many2many	lipase, endothelial [Source:HGNC Symbol;Acc:HGNC:6623]
ENSG00000175445	LPL	FBgn0039473	ortholog_many2many	lipoprotein lipase [Source:HGNC Symbol;Acc:HGNC:6677]
ENSG00000166035	LIPC	FBgn0039474	ortholog_many2many	lipase, hepatic [Source:HGNC Symbol;Acc:HGNC:6619]
ENSG00000101670	LIPG	FBgn0039474	ortholog_many2many	lipase, endothelial [Source:HGNC Symbol;Acc:HGNC:6623]
ENSG00000175445	LPL	FBgn0039474	ortholog_many2many	lipoprotein lipase [Source:HGNC Symbol;Acc:HGNC:6677]
ENSG00000166035	LIPC	FBgn0039475	ortholog_many2many	lipase, hepatic [Source:HGNC Symbol;Acc:HGNC:6619]
ENSG00000101670	LIPG	FBgn0039475	ortholog_many2many	lipase, endothelial [Source:HGNC Symbol;Acc:HGNC:6623]
ENSG00000175445	LPL	FBgn0039475	ortholog_many2many	lipoprotein lipase [Source:HGNC Symbol;Acc:HGNC:6677]
ENSG00000166035	LIPC	FBgn0039476	ortholog_many2many	lipase, hepatic [Source:HGNC Symbol;Acc:HGNC:6619]
ENSG00000101670	LIPG	FBgn0039476	ortholog_many2many	lipase, endothelial [Source:HGNC Symbol;Acc:HGNC:6623]
ENSG00000175445	LPL	FBgn0039476	ortholog_many2many	lipoprotein lipase [Source:HGNC Symbol;Acc:HGNC:6677]
ENSG00000135205	CCDC146	FBgn0039490	ortholog_many2many	coiled-coil domain containing 146 [Source:HGNC Symbol;Acc:HGNC:29296]
ENSG00000135205	CCDC146	FBgn0039491	ortholog_many2many	coiled-coil domain containing 146 [Source:HGNC Symbol;Acc:HGNC:29296]
ENSG00000139610	CELA1	FBgn0039777	ortholog_many2many	chymotrypsin-like elastase family, member 1 [Source:HGNC Symbol;Acc:HGNC:3308]
ENSG00000162438	CTRC	FBgn0039777	ortholog_many2many	chymotrypsin C (caldecrin) [Source:HGNC Symbol;Acc:HGNC:2523]
ENSG00000141086	CTRL	FBgn0039777	ortholog_many2many	chymotrypsin-like [Source:HGNC Symbol;Acc:HGNC:2524]
ENSG00000139610	CELA1	FBgn0039778	ortholog_many2many	chymotrypsin-like elastase family, member 1 [Source:HGNC Symbol;Acc:HGNC:3308]
ENSG00000162438	CTRC	FBgn0039778	ortholog_many2many	chymotrypsin C (caldecrin) [Source:HGNC Symbol;Acc:HGNC:2523]
ENSG00000141086	CTRL	FBgn0039778	ortholog_many2many	chymotrypsin-like [Source:HGNC Symbol;Acc:HGNC:2524]
ENSG00000177182	CLVS1	FBgn0039864	ortholog_many2many	clavesin 1 [Source:HGNC Symbol;Acc:HGNC:23139]
ENSG00000146352	CLVS2	FBgn0039864	ortholog_many2many	clavesin 2 [Source:HGNC Symbol;Acc:HGNC:23046]
ENSG00000140522	RLBP1	FBgn0039864	ortholog_many2many	retinaldehyde binding protein 1 [Source:HGNC Symbol;Acc:HGNC:10024]
ENSG00000137561	TTPA	FBgn0039864	ortholog_many2many	tocopherol (alpha) transfer protein [Source:HGNC Symbol;Acc:HGNC:12404]
ENSG00000124120	TTPAL	FBgn0039864	ortholog_many2many	tocopherol (alpha) transfer protein-like [Source:HGNC Symbol;Acc:HGNC:16114]
ENSG00000185052	SLC24A3	FBgn0039941	ortholog_many2many	solute carrier family 24 (sodium/potassium/calcium exchanger), member 3 [Source:HGNC Symbol;Acc:HGNC:10977]
ENSG00000140090	SLC24A4	FBgn0039941	ortholog_many2many	solute carrier family 24 (sodium/potassium/calcium exchanger), member 4 [Source:HGNC Symbol;Acc:HGNC:10978]
ENSG00000188467	SLC24A5	FBgn0039941	ortholog_many2many	solute carrier family 24 (sodium/potassium/calcium exchanger), member 5 [Source:HGNC Symbol;Acc:HGNC:20611]
ENSG00000125409	TEKT3	FBgn0040028	ortholog_many2many	tektin 3 [Source:HGNC Symbol;Acc:HGNC:14293]
ENSG00000153060	TEKT5	FBgn0040028	ortholog_many2many	tektin 5 [Source:HGNC Symbol;Acc:HGNC:26554]
ENSG00000185052	SLC24A3	FBgn0040030	ortholog_many2many	solute carrier family 24 (sodium/potassium/calcium exchanger), member 3 [Source:HGNC Symbol;Acc:HGNC:10977]
ENSG00000140090	SLC24A4	FBgn0040030	ortholog_many2many	solute carrier family 24 (sodium/potassium/calcium exchanger), member 4 [Source:HGNC Symbol;Acc:HGNC:10978]
ENSG00000188467	SLC24A5	FBgn0040030	ortholog_many2many	solute carrier family 24 (sodium/potassium/calcium exchanger), member 5 [Source:HGNC Symbol;Acc:HGNC:20611]
ENSG00000185052	SLC24A3	FBgn0040031	ortholog_many2many	solute carrier family 24 (sodium/potassium/calcium exchanger), member 3 [Source:HGNC Symbol;Acc:HGNC:10977]
ENSG00000140090	SLC24A4	FBgn0040031	ortholog_many2many	solute carrier family 24 (sodium/potassium/calcium exchanger), member 4 [Source:HGNC Symbol;Acc:HGNC:10978]
ENSG00000188467	SLC24A5	FBgn0040031	ortholog_many2many	solute carrier family 24 (sodium/potassium/calcium exchanger), member 5 [Source:HGNC Symbol;Acc:HGNC:20611]
ENSG00000139610	CELA1	FBgn0040060	ortholog_many2many	chymotrypsin-like elastase family, member 1 [Source:HGNC Symbol;Acc:HGNC:3308]
ENSG00000162438	CTRC	FBgn0040060	ortholog_many2many	chymotrypsin C (caldecrin) [Source:HGNC Symbol;Acc:HGNC:2523]
ENSG00000141086	CTRL	FBgn0040060	ortholog_many2many	chymotrypsin-like [Source:HGNC Symbol;Acc:HGNC:2524]
ENSG00000169814	BTD	FBgn0040069	ortholog_many2many	biotinidase [Source:HGNC Symbol;Acc:HGNC:1122]
ENSG00000112299	VNN1	FBgn0040069	ortholog_many2many	vanin 1 [Source:HGNC Symbol;Acc:HGNC:12705]
ENSG00000093134	VNN3	FBgn0040069	ortholog_many2many	vanin 3 [Source:HGNC Symbol;Acc:HGNC:16431]
ENSG00000159164	SV2A	FBgn0040350	ortholog_many2many	synaptic vesicle glycoprotein 2A [Source:HGNC Symbol;Acc:HGNC:20566]
ENSG00000122012	SV2C	FBgn0040350	ortholog_many2many	synaptic vesicle glycoprotein 2C [Source:HGNC Symbol;Acc:HGNC:30670]
ENSG00000168209	DDIT4	FBgn0041094	ortholog_many2many	DNA-damage-inducible transcript 4 [Source:HGNC Symbol;Acc:HGNC:24944]
ENSG00000145358	DDIT4L	FBgn0041094	ortholog_many2many	DNA-damage-inducible transcript 4-like [Source:HGNC Symbol;Acc:HGNC:30555]
ENSG00000135205	CCDC146	FBgn0046323	ortholog_many2many	coiled-coil domain containing 146 [Source:HGNC Symbol;Acc:HGNC:29296]
ENSG00000167531	LALBA	FBgn0050062	ortholog_many2many	lactalbumin, alpha- [Source:HGNC Symbol;Acc:HGNC:6480]
ENSG00000157093	LYZL4	FBgn0050062	ortholog_many2many	lysozyme-like 4 [Source:HGNC Symbol;Acc:HGNC:28387]
ENSG00000275722	LYZL6	FBgn0050062	ortholog_many2many	lysozyme-like 6 [Source:HGNC Symbol;Acc:HGNC:29614]
ENSG00000141316	SPACA3	FBgn0050062	ortholog_many2many	sperm acrosome associated 3 [Source:HGNC Symbol;Acc:HGNC:16260]
ENSG00000102239	BRS3	FBgn0050106	ortholog_many2many	bombesin-like receptor 3 [Source:HGNC Symbol;Acc:HGNC:1113]
ENSG00000151617	EDNRA	FBgn0050106	ortholog_many2many	endothelin receptor type A [Source:HGNC Symbol;Acc:HGNC:3179]
ENSG00000136160	EDNRB	FBgn0050106	ortholog_many2many	endothelin receptor type B [Source:HGNC Symbol;Acc:HGNC:3180]
ENSG00000170775	GPR37	FBgn0050106	ortholog_many2many	G protein-coupled receptor 37 (endothelin receptor type B-like) [Source:HGNC Symbol;Acc:HGNC:4494]
ENSG00000170075	GPR37L1	FBgn0050106	ortholog_many2many	G protein-coupled receptor 37 like 1 [Source:HGNC Symbol;Acc:HGNC:14923]
ENSG00000126010	GRPR	FBgn0050106	ortholog_many2many	gastrin-releasing peptide receptor [Source:HGNC Symbol;Acc:HGNC:4609]
ENSG00000135577	NMBR	FBgn0050106	ortholog_many2many	neuromedin B receptor [Source:HGNC Symbol;Acc:HGNC:7843]
ENSG00000167772	ANGPTL4	FBgn0050280	ortholog_many2many	angiopoietin-like 4 [Source:HGNC Symbol;Acc:HGNC:16039]
ENSG00000171560	FGA	FBgn0050280	ortholog_many2many	fibrinogen alpha chain [Source:HGNC Symbol;Acc:HGNC:3661]
ENSG00000041982	TNC	FBgn0050280	ortholog_many2many	tenascin C [Source:HGNC Symbol;Acc:HGNC:5318]
ENSG00000120332	TNN	FBgn0050280	ortholog_many2many	tenascin N [Source:HGNC Symbol;Acc:HGNC:22942]
ENSG00000116147	TNR	FBgn0050280	ortholog_many2many	tenascin R [Source:HGNC Symbol;Acc:HGNC:11953]
ENSG00000168477	TNXB	FBgn0050280	ortholog_many2many	tenascin XB [Source:HGNC Symbol;Acc:HGNC:11976]
ENSG00000167772	ANGPTL4	FBgn0050281	ortholog_many2many	angiopoietin-like 4 [Source:HGNC Symbol;Acc:HGNC:16039]
ENSG00000171560	FGA	FBgn0050281	ortholog_many2many	fibrinogen alpha chain [Source:HGNC Symbol;Acc:HGNC:3661]
ENSG00000041982	TNC	FBgn0050281	ortholog_many2many	tenascin C [Source:HGNC Symbol;Acc:HGNC:5318]
ENSG00000120332	TNN	FBgn0050281	ortholog_many2many	tenascin N [Source:HGNC Symbol;Acc:HGNC:22942]
ENSG00000116147	TNR	FBgn0050281	ortholog_many2many	tenascin R [Source:HGNC Symbol;Acc:HGNC:11953]
ENSG00000168477	TNXB	FBgn0050281	ortholog_many2many	tenascin XB [Source:HGNC Symbol;Acc:HGNC:11976]
ENSG00000177182	CLVS1	FBgn0050339	ortholog_many2many	clavesin 1 [Source:HGNC Symbol;Acc:HGNC:23139]
ENSG00000146352	CLVS2	FBgn0050339	ortholog_many2many	clavesin 2 [Source:HGNC Symbol;Acc:HGNC:23046]
ENSG00000140522	RLBP1	FBgn0050339	ortholog_many2many	retinaldehyde binding protein 1 [Source:HGNC Symbol;Acc:HGNC:10024]
ENSG00000137561	TTPA	FBgn0050339	ortholog_many2many	tocopherol (alpha) transfer protein [Source:HGNC Symbol;Acc:HGNC:12404]
ENSG00000124120	TTPAL	FBgn0050339	ortholog_many2many	tocopherol (alpha) transfer protein-like [Source:HGNC Symbol;Acc:HGNC:16114]
ENSG00000100078	PLA2G3	FBgn0050503	ortholog_many2many	phospholipase A2, group III [Source:HGNC Symbol;Acc:HGNC:17934]
ENSG00000167525	PROCA1	FBgn0050503	ortholog_many2many	protein interacting with cyclin A1 [Source:HGNC Symbol;Acc:HGNC:28600]
ENSG00000159164	SV2A	FBgn0051103	ortholog_many2many	synaptic vesicle glycoprotein 2A [Source:HGNC Symbol;Acc:HGNC:20566]
ENSG00000122012	SV2C	FBgn0051103	ortholog_many2many	synaptic vesicle glycoprotein 2C [Source:HGNC Symbol;Acc:HGNC:30670]
ENSG00000159164	SV2A	FBgn0051106	ortholog_many2many	synaptic vesicle glycoprotein 2A [Source:HGNC Symbol;Acc:HGNC:20566]
ENSG00000122012	SV2C	FBgn0051106	ortholog_many2many	synaptic vesicle glycoprotein 2C [Source:HGNC Symbol;Acc:HGNC:30670]
ENSG00000159164	SV2A	FBgn0051272	ortholog_many2many	synaptic vesicle glycoprotein 2A [Source:HGNC Symbol;Acc:HGNC:20566]
ENSG00000122012	SV2C	FBgn0051272	ortholog_many2many	synaptic vesicle glycoprotein 2C [Source:HGNC Symbol;Acc:HGNC:30670]
ENSG00000173917	HOXB2	FBgn0051481	ortholog_many2many	homeobox B2 [Source:HGNC Symbol;Acc:HGNC:5113]
ENSG00000177182	CLVS1	FBgn0051636	ortholog_many2many	clavesin 1 [Source:HGNC Symbol;Acc:HGNC:23139]
ENSG00000146352	CLVS2	FBgn0051636	ortholog_many2many	clavesin 2 [Source:HGNC Symbol;Acc:HGNC:23046]
ENSG00000140522	RLBP1	FBgn0051636	ortholog_many2many	retinaldehyde binding protein 1 [Source:HGNC Symbol;Acc:HGNC:10024]
ENSG00000137561	TTPA	FBgn0051636	ortholog_many2many	tocopherol (alpha) transfer protein [Source:HGNC Symbol;Acc:HGNC:12404]
ENSG00000124120	TTPAL	FBgn0051636	ortholog_many2many	tocopherol (alpha) transfer protein-like [Source:HGNC Symbol;Acc:HGNC:16114]
ENSG00000175264	CHST1	FBgn0051637	ortholog_many2many	carbohydrate (keratan sulfate Gal-6) sulfotransferase 1 [Source:HGNC Symbol;Acc:HGNC:1969]
ENSG00000175040	CHST2	FBgn0051637	ortholog_many2many	carbohydrate (N-acetylglucosamine-6-O) sulfotransferase 2 [Source:HGNC Symbol;Acc:HGNC:1970]
ENSG00000122863	CHST3	FBgn0051637	ortholog_many2many	carbohydrate (chondroitin 6) sulfotransferase 3 [Source:HGNC Symbol;Acc:HGNC:1971]
ENSG00000140835	CHST4	FBgn0051637	ortholog_many2many	carbohydrate (N-acetylglucosamine 6-O) sulfotransferase 4 [Source:HGNC Symbol;Acc:HGNC:1972]
ENSG00000147119	CHST7	FBgn0051637	ortholog_many2many	carbohydrate (N-acetylglucosamine 6-O) sulfotransferase 7 [Source:HGNC Symbol;Acc:HGNC:13817]
ENSG00000103023	PRSS54	FBgn0051780	ortholog_many2many	protease, serine, 54 [Source:HGNC Symbol;Acc:HGNC:26336]
ENSG00000184647	PRSS55	FBgn0051780	ortholog_many2many	protease, serine, 55 [Source:HGNC Symbol;Acc:HGNC:30824]
ENSG00000103023	PRSS54	FBgn0051827	ortholog_many2many	protease, serine, 54 [Source:HGNC Symbol;Acc:HGNC:26336]
ENSG00000184647	PRSS55	FBgn0051827	ortholog_many2many	protease, serine, 55 [Source:HGNC Symbol;Acc:HGNC:30824]
ENSG00000167772	ANGPTL4	FBgn0051832	ortholog_many2many	angiopoietin-like 4 [Source:HGNC Symbol;Acc:HGNC:16039]
ENSG00000171560	FGA	FBgn0051832	ortholog_many2many	fibrinogen alpha chain [Source:HGNC Symbol;Acc:HGNC:3661]
ENSG00000041982	TNC	FBgn0051832	ortholog_many2many	tenascin C [Source:HGNC Symbol;Acc:HGNC:5318]
ENSG00000120332	TNN	FBgn0051832	ortholog_many2many	tenascin N [Source:HGNC Symbol;Acc:HGNC:22942]
ENSG00000116147	TNR	FBgn0051832	ortholog_many2many	tenascin R [Source:HGNC Symbol;Acc:HGNC:11953]
ENSG00000168477	TNXB	FBgn0051832	ortholog_many2many	tenascin XB [Source:HGNC Symbol;Acc:HGNC:11976]
ENSG00000206072	SERPINB11	FBgn0051902	ortholog_many2many	serpin peptidase inhibitor, clade B (ovalbumin), member 11 (gene/pseudogene) [Source:HGNC Symbol;Acc:HGNC:14221]
ENSG00000166634	SERPINB12	FBgn0051902	ortholog_many2many	serpin peptidase inhibitor, clade B (ovalbumin), member 12 [Source:HGNC Symbol;Acc:HGNC:14220]
ENSG00000197641	SERPINB13	FBgn0051902	ortholog_many2many	serpin peptidase inhibitor, clade B (ovalbumin), member 13 [Source:HGNC Symbol;Acc:HGNC:8944]
ENSG00000197632	SERPINB2	FBgn0051902	ortholog_many2many	serpin peptidase inhibitor, clade B (ovalbumin), member 2 [Source:HGNC Symbol;Acc:HGNC:8584]
ENSG00000206075	SERPINB5	FBgn0051902	ortholog_many2many	serpin peptidase inhibitor, clade B (ovalbumin), member 5 [Source:HGNC Symbol;Acc:HGNC:8949]
ENSG00000166396	SERPINB7	FBgn0051902	ortholog_many2many	serpin peptidase inhibitor, clade B (ovalbumin), member 7 [Source:HGNC Symbol;Acc:HGNC:13902]
ENSG00000166401	SERPINB8	FBgn0051902	ortholog_many2many	serpin peptidase inhibitor, clade B (ovalbumin), member 8 [Source:HGNC Symbol;Acc:HGNC:8952]
ENSG00000117601	SERPINC1	FBgn0051902	ortholog_many2many	serpin peptidase inhibitor, clade C (antithrombin), member 1 [Source:HGNC Symbol;Acc:HGNC:775]
ENSG00000139610	CELA1	FBgn0052382	ortholog_many2many	chymotrypsin-like elastase family, member 1 [Source:HGNC Symbol;Acc:HGNC:3308]
ENSG00000162438	CTRC	FBgn0052382	ortholog_many2many	chymotrypsin C (caldecrin) [Source:HGNC Symbol;Acc:HGNC:2523]
ENSG00000141086	CTRL	FBgn0052382	ortholog_many2many	chymotrypsin-like [Source:HGNC Symbol;Acc:HGNC:2524]
ENSG00000139610	CELA1	FBgn0052383	ortholog_many2many	chymotrypsin-like elastase family, member 1 [Source:HGNC Symbol;Acc:HGNC:3308]
ENSG00000162438	CTRC	FBgn0052383	ortholog_many2many	chymotrypsin C (caldecrin) [Source:HGNC Symbol;Acc:HGNC:2523]
ENSG00000141086	CTRL	FBgn0052383	ortholog_many2many	chymotrypsin-like [Source:HGNC Symbol;Acc:HGNC:2524]
ENSG00000169814	BTD	FBgn0052750	ortholog_many2many	biotinidase [Source:HGNC Symbol;Acc:HGNC:1122]
ENSG00000112299	VNN1	FBgn0052750	ortholog_many2many	vanin 1 [Source:HGNC Symbol;Acc:HGNC:12705]
ENSG00000093134	VNN3	FBgn0052750	ortholog_many2many	vanin 3 [Source:HGNC Symbol;Acc:HGNC:16431]
ENSG00000169814	BTD	FBgn0052751	ortholog_many2many	biotinidase [Source:HGNC Symbol;Acc:HGNC:1122]
ENSG00000112299	VNN1	FBgn0052751	ortholog_many2many	vanin 1 [Source:HGNC Symbol;Acc:HGNC:12705]
ENSG00000093134	VNN3	FBgn0052751	ortholog_many2many	vanin 3 [Source:HGNC Symbol;Acc:HGNC:16431]
ENSG00000125409	TEKT3	FBgn0052819	ortholog_many2many	tektin 3 [Source:HGNC Symbol;Acc:HGNC:14293]
ENSG00000153060	TEKT5	FBgn0052819	ortholog_many2many	tektin 5 [Source:HGNC Symbol;Acc:HGNC:26554]
ENSG00000125409	TEKT3	FBgn0052820	ortholog_many2many	tektin 3 [Source:HGNC Symbol;Acc:HGNC:14293]
ENSG00000153060	TEKT5	FBgn0052820	ortholog_many2many	tektin 5 [Source:HGNC Symbol;Acc:HGNC:26554]
ENSG00000004948	CALCR	FBgn0052843	ortholog_many2many	calcitonin receptor [Source:HGNC Symbol;Acc:HGNC:1440]
ENSG00000064989	CALCRL	FBgn0052843	ortholog_many2many	calcitonin receptor-like [Source:HGNC Symbol;Acc:HGNC:16709]
ENSG00000206072	SERPINB11	FBgn0053121	ortholog_many2many	serpin peptidase inhibitor, clade B (ovalbumin), member 11 (gene/pseudogene) [Source:HGNC Symbol;Acc:HGNC:14221]
ENSG00000166634	SERPINB12	FBgn0053121	ortholog_many2many	serpin peptidase inhibitor, clade B (ovalbumin), member 12 [Source:HGNC Symbol;Acc:HGNC:14220]
ENSG00000197641	SERPINB13	FBgn0053121	ortholog_many2many	serpin peptidase inhibitor, clade B (ovalbumin), member 13 [Source:HGNC Symbol;Acc:HGNC:8944]
ENSG00000197632	SERPINB2	FBgn0053121	ortholog_many2many	serpin peptidase inhibitor, clade B (ovalbumin), member 2 [Source:HGNC Symbol;Acc:HGNC:8584]
ENSG00000206075	SERPINB5	FBgn0053121	ortholog_many2many	serpin peptidase inhibitor, clade B (ovalbumin), member 5 [Source:HGNC Symbol;Acc:HGNC:8949]
ENSG00000166396	SERPINB7	FBgn0053121	ortholog_many2many	serpin peptidase inhibitor, clade B (ovalbumin), member 7 [Source:HGNC Symbol;Acc:HGNC:13902]
ENSG00000166401	SERPINB8	FBgn0053121	ortholog_many2many	serpin peptidase inhibitor, clade B (ovalbumin), member 8 [Source:HGNC Symbol;Acc:HGNC:8952]
ENSG00000117601	SERPINC1	FBgn0053121	ortholog_many2many	serpin peptidase inhibitor, clade C (antithrombin), member 1 [Source:HGNC Symbol;Acc:HGNC:775]
ENSG00000008394	MGST1	FBgn0053177	ortholog_many2many	microsomal glutathione S-transferase 1 [Source:HGNC Symbol;Acc:HGNC:7061]
ENSG00000148344	PTGES	FBgn0053177	ortholog_many2many	prostaglandin E synthase [Source:HGNC Symbol;Acc:HGNC:9599]
ENSG00000008394	MGST1	FBgn0053178	ortholog_many2many	microsomal glutathione S-transferase 1 [Source:HGNC Symbol;Acc:HGNC:7061]
ENSG00000148344	PTGES	FBgn0053178	ortholog_many2many	prostaglandin E synthase [Source:HGNC Symbol;Acc:HGNC:9599]
ENSG00000159164	SV2A	FBgn0053233	ortholog_many2many	synaptic vesicle glycoprotein 2A [Source:HGNC Symbol;Acc:HGNC:20566]
ENSG00000122012	SV2C	FBgn0053233	ortholog_many2many	synaptic vesicle glycoprotein 2C [Source:HGNC Symbol;Acc:HGNC:30670]
ENSG00000159164	SV2A	FBgn0053234	ortholog_many2many	synaptic vesicle glycoprotein 2A [Source:HGNC Symbol;Acc:HGNC:20566]
ENSG00000122012	SV2C	FBgn0053234	ortholog_many2many	synaptic vesicle glycoprotein 2C [Source:HGNC Symbol;Acc:HGNC:30670]
ENSG00000177182	CLVS1	FBgn0053514	ortholog_many2many	clavesin 1 [Source:HGNC Symbol;Acc:HGNC:23139]
ENSG00000146352	CLVS2	FBgn0053514	ortholog_many2many	clavesin 2 [Source:HGNC Symbol;Acc:HGNC:23046]
ENSG00000140522	RLBP1	FBgn0053514	ortholog_many2many	retinaldehyde binding protein 1 [Source:HGNC Symbol;Acc:HGNC:10024]
ENSG00000137561	TTPA	FBgn0053514	ortholog_many2many	tocopherol (alpha) transfer protein [Source:HGNC Symbol;Acc:HGNC:12404]
ENSG00000124120	TTPAL	FBgn0053514	ortholog_many2many	tocopherol (alpha) transfer protein-like [Source:HGNC Symbol;Acc:HGNC:16114]
ENSG00000177182	CLVS1	FBgn0053965	ortholog_many2many	clavesin 1 [Source:HGNC Symbol;Acc:HGNC:23139]
ENSG00000146352	CLVS2	FBgn0053965	ortholog_many2many	clavesin 2 [Source:HGNC Symbol;Acc:HGNC:23046]
ENSG00000140522	RLBP1	FBgn0053965	ortholog_many2many	retinaldehyde binding protein 1 [Source:HGNC Symbol;Acc:HGNC:10024]
ENSG00000137561	TTPA	FBgn0053965	ortholog_many2many	tocopherol (alpha) transfer protein [Source:HGNC Symbol;Acc:HGNC:12404]
ENSG00000124120	TTPAL	FBgn0053965	ortholog_many2many	tocopherol (alpha) transfer protein-like [Source:HGNC Symbol;Acc:HGNC:16114]
ENSG00000177182	CLVS1	FBgn0053966	ortholog_many2many	clavesin 1 [Source:HGNC Symbol;Acc:HGNC:23139]
ENSG00000146352	CLVS2	FBgn0053966	ortholog_many2many	clavesin 2 [Source:HGNC Symbol;Acc:HGNC:23046]
ENSG00000140522	RLBP1	FBgn0053966	ortholog_many2many	retinaldehyde binding protein 1 [Source:HGNC Symbol;Acc:HGNC:10024]
ENSG00000137561	TTPA	FBgn0053966	ortholog_many2many	tocopherol (alpha) transfer protein [Source:HGNC Symbol;Acc:HGNC:12404]
ENSG00000124120	TTPAL	FBgn0053966	ortholog_many2many	tocopherol (alpha) transfer protein-like [Source:HGNC Symbol;Acc:HGNC:16114]
ENSG00000103023	PRSS54	FBgn0058160	ortholog_many2many	protease, serine, 54 [Source:HGNC Symbol;Acc:HGNC:26336]
ENSG00000184647	PRSS55	FBgn0058160	ortholog_many2many	protease, serine, 55 [Source:HGNC Symbol;Acc:HGNC:30824]
ENSG00000206072	SERPINB11	FBgn0083141	ortholog_many2many	serpin peptidase inhibitor, clade B (ovalbumin), member 11 (gene/pseudogene) [Source:HGNC Symbol;Acc:HGNC:14221]
ENSG00000166634	SERPINB12	FBgn0083141	ortholog_many2many	serpin peptidase inhibitor, clade B (ovalbumin), member 12 [Source:HGNC Symbol;Acc:HGNC:14220]
ENSG00000197641	SERPINB13	FBgn0083141	ortholog_many2many	serpin peptidase inhibitor, clade B (ovalbumin), member 13 [Source:HGNC Symbol;Acc:HGNC:8944]
ENSG00000197632	SERPINB2	FBgn0083141	ortholog_many2many	serpin peptidase inhibitor, clade B (ovalbumin), member 2 [Source:HGNC Symbol;Acc:HGNC:8584]
ENSG00000206075	SERPINB5	FBgn0083141	ortholog_many2many	serpin peptidase inhibitor, clade B (ovalbumin), member 5 [Source:HGNC Symbol;Acc:HGNC:8949]
ENSG00000166396	SERPINB7	FBgn0083141	ortholog_many2many	serpin peptidase inhibitor, clade B (ovalbumin), member 7 [Source:HGNC Symbol;Acc:HGNC:13902]
ENSG00000166401	SERPINB8	FBgn0083141	ortholog_many2many	serpin peptidase inhibitor, clade B (ovalbumin), member 8 [Source:HGNC Symbol;Acc:HGNC:8952]
ENSG00000117601	SERPINC1	FBgn0083141	ortholog_many2many	serpin peptidase inhibitor, clade C (antithrombin), member 1 [Source:HGNC Symbol;Acc:HGNC:775]
ENSG00000139610	CELA1	FBgn0085319	ortholog_many2many	chymotrypsin-like elastase family, member 1 [Source:HGNC Symbol;Acc:HGNC:3308]
ENSG00000162438	CTRC	FBgn0085319	ortholog_many2many	chymotrypsin C (caldecrin) [Source:HGNC Symbol;Acc:HGNC:2523]
ENSG00000141086	CTRL	FBgn0085319	ortholog_many2many	chymotrypsin-like [Source:HGNC Symbol;Acc:HGNC:2524]
ENSG00000171509	RXFP1	FBgn0085440	ortholog_many2many	relaxin/insulin-like family peptide receptor 1 [Source:HGNC Symbol;Acc:HGNC:19718]
ENSG00000133105	RXFP2	FBgn0085440	ortholog_many2many	relaxin/insulin-like family peptide receptor 2 [Source:HGNC Symbol;Acc:HGNC:17318]
ENSG00000015413	DPEP1	FBgn0085449	ortholog_many2many	dipeptidase 1 (renal) [Source:HGNC Symbol;Acc:HGNC:3002]
ENSG00000167261	DPEP2	FBgn0085449	ortholog_many2many	dipeptidase 2 [Source:HGNC Symbol;Acc:HGNC:23028]
ENSG00000141096	DPEP3	FBgn0085449	ortholog_many2many	dipeptidase 3 [Source:HGNC Symbol;Acc:HGNC:23029]
ENSG00000166035	LIPC	FBgn0085476	ortholog_many2many	lipase, hepatic [Source:HGNC Symbol;Acc:HGNC:6619]
ENSG00000101670	LIPG	FBgn0085476	ortholog_many2many	lipase, endothelial [Source:HGNC Symbol;Acc:HGNC:6623]
ENSG00000175445	LPL	FBgn0085476	ortholog_many2many	lipoprotein lipase [Source:HGNC Symbol;Acc:HGNC:6677]
ENSG00000166035	LIPC	FBgn0085477	ortholog_many2many	lipase, hepatic [Source:HGNC Symbol;Acc:HGNC:6619]
ENSG00000101670	LIPG	FBgn0085477	ortholog_many2many	lipase, endothelial [Source:HGNC Symbol;Acc:HGNC:6623]
ENSG00000175445	LPL	FBgn0085477	ortholog_many2many	lipoprotein lipase [Source:HGNC Symbol;Acc:HGNC:6677]
ENSG00000139610	CELA1	FBgn0250815	ortholog_many2many	chymotrypsin-like elastase family, member 1 [Source:HGNC Symbol;Acc:HGNC:3308]
ENSG00000162438	CTRC	FBgn0250815	ortholog_many2many	chymotrypsin C (caldecrin) [Source:HGNC Symbol;Acc:HGNC:2523]
ENSG00000141086	CTRL	FBgn0250815	ortholog_many2many	chymotrypsin-like [Source:HGNC Symbol;Acc:HGNC:2524]
ENSG00000166035	LIPC	FBgn0250847	ortholog_many2many	lipase, hepatic [Source:HGNC Symbol;Acc:HGNC:6619]
ENSG00000101670	LIPG	FBgn0250847	ortholog_many2many	lipase, endothelial [Source:HGNC Symbol;Acc:HGNC:6623]
ENSG00000175445	LPL	FBgn0250847	ortholog_many2many	lipoprotein lipase [Source:HGNC Symbol;Acc:HGNC:6677]
ENSG00000100078	PLA2G3	FBgn0250862	ortholog_many2many	phospholipase A2, group III [Source:HGNC Symbol;Acc:HGNC:17934]
ENSG00000167525	PROCA1	FBgn0250862	ortholog_many2many	protein interacting with cyclin A1 [Source:HGNC Symbol;Acc:HGNC:28600]
ENSG00000110330	BIRC2	FBgn0260635	ortholog_many2many	baculoviral IAP repeat containing 2 [Source:HGNC Symbol;Acc:HGNC:590]
ENSG00000023445	BIRC3	FBgn0260635	ortholog_many2many	baculoviral IAP repeat containing 3 [Source:HGNC Symbol;Acc:HGNC:591]
ENSG00000101197	BIRC7	FBgn0260635	ortholog_many2many	baculoviral IAP repeat containing 7 [Source:HGNC Symbol;Acc:HGNC:13702]
ENSG00000163098	BIRC8	FBgn0260635	ortholog_many2many	baculoviral IAP repeat containing 8 [Source:HGNC Symbol;Acc:HGNC:14878]
ENSG00000091106	NLRC4	FBgn0260635	ortholog_many2many	NLR family, CARD domain containing 4 [Source:HGNC Symbol;Acc:HGNC:16412]
ENSG00000015413	DPEP1	FBgn0261804	ortholog_many2many	dipeptidase 1 (renal) [Source:HGNC Symbol;Acc:HGNC:3002]
ENSG00000167261	DPEP2	FBgn0261804	ortholog_many2many	dipeptidase 2 [Source:HGNC Symbol;Acc:HGNC:23028]
ENSG00000141096	DPEP3	FBgn0261804	ortholog_many2many	dipeptidase 3 [Source:HGNC Symbol;Acc:HGNC:23029]
ENSG00000171587	DSCAM	FBgn0263218	ortholog_many2many	Down syndrome cell adhesion molecule [Source:HGNC Symbol;Acc:HGNC:3039]
ENSG00000177103	DSCAML1	FBgn0263218	ortholog_many2many	Down syndrome cell adhesion molecule like 1 [Source:HGNC Symbol;Acc:HGNC:14656]
ENSG00000171587	DSCAM	FBgn0263219	ortholog_many2many	Down syndrome cell adhesion molecule [Source:HGNC Symbol;Acc:HGNC:3039]
ENSG00000177103	DSCAML1	FBgn0263219	ortholog_many2many	Down syndrome cell adhesion molecule like 1 [Source:HGNC Symbol;Acc:HGNC:14656]
ENSG00000139083	ETV6	FBgn0000097	ortholog_one2many	ets variant 6 [Source:HGNC Symbol;Acc:HGNC:3495]
ENSG00000101004	NINL	FBgn0000228	ortholog_one2many	ninein-like [Source:HGNC Symbol;Acc:HGNC:29163]
ENSG00000197746	PSAP	FBgn0000416	ortholog_one2many	prosaposin [Source:HGNC Symbol;Acc:HGNC:9498]
ENSG00000178597	PSAPL1	FBgn0000416	ortholog_one2many	prosaposin-like 1 (gene/pseudogene) [Source:HGNC Symbol;Acc:HGNC:33131]
ENSG00000168878	SFTPB	FBgn0000416	ortholog_one2many	surfactant protein B [Source:HGNC Symbol;Acc:HGNC:10801]
ENSG00000145390	USP53	FBgn0000542	ortholog_one2many	ubiquitin specific peptidase 53 [Source:HGNC Symbol;Acc:HGNC:29255]
ENSG00000166348	USP54	FBgn0000542	ortholog_one2many	ubiquitin specific peptidase 54 [Source:HGNC Symbol;Acc:HGNC:23513]
ENSG00000125968	ID1	FBgn0000575	ortholog_one2many	inhibitor of DNA binding 1, dominant negative helix-loop-helix protein [Source:HGNC Symbol;Acc:HGNC:5360]
ENSG00000115738	ID2	FBgn0000575	ortholog_one2many	inhibitor of DNA binding 2, dominant negative helix-loop-helix protein [Source:HGNC Symbol;Acc:HGNC:5361]
ENSG00000117318	ID3	FBgn0000575	ortholog_one2many	inhibitor of DNA binding 3, dominant negative helix-loop-helix protein [Source:HGNC Symbol;Acc:HGNC:5362]
ENSG00000172201	ID4	FBgn0000575	ortholog_one2many	inhibitor of DNA binding 4, dominant negative helix-loop-helix protein [Source:HGNC Symbol;Acc:HGNC:5363]
ENSG00000120533	ENY2	FBgn0000618	ortholog_one2many	enhancer of yellow 2 homolog (Drosophila) [Source:HGNC Symbol;Acc:HGNC:24449]
ENSG00000170345	FOS	FBgn0001297	ortholog_one2many	FBJ murine osteosarcoma viral oncogene homolog [Source:HGNC Symbol;Acc:HGNC:3796]
ENSG00000125740	FOSB	FBgn0001297	ortholog_one2many	FBJ murine osteosarcoma viral oncogene homolog B [Source:HGNC Symbol;Acc:HGNC:3797]
ENSG00000175592	FOSL1	FBgn0001297	ortholog_one2many	FOS-like antigen 1 [Source:HGNC Symbol;Acc:HGNC:13718]
ENSG00000075426	FOSL2	FBgn0001297	ortholog_one2many	FOS-like antigen 2 [Source:HGNC Symbol;Acc:HGNC:3798]
ENSG00000185513	L3MBTL1	FBgn0002441	ortholog_one2many	l(3)mbt-like 1 (Drosophila) [Source:HGNC Symbol;Acc:HGNC:15905]
ENSG00000198945	L3MBTL3	FBgn0002441	ortholog_one2many	l(3)mbt-like 3 (Drosophila) [Source:HGNC Symbol;Acc:HGNC:23035]
ENSG00000154655	L3MBTL4	FBgn0002441	ortholog_one2many	l(3)mbt-like 4 (Drosophila) [Source:HGNC Symbol;Acc:HGNC:26677]
ENSG00000140807	NKD1	FBgn0002945	ortholog_one2many	naked cuticle homolog 1 (Drosophila) [Source:HGNC Symbol;Acc:HGNC:17045]
ENSG00000145506	NKD2	FBgn0002945	ortholog_one2many	naked cuticle homolog 2 (Drosophila) [Source:HGNC Symbol;Acc:HGNC:17046]
ENSG00000188613	NANOS1	FBgn0002962	ortholog_one2many	nanos homolog 1 (Drosophila) [Source:HGNC Symbol;Acc:HGNC:23044]
ENSG00000188425	NANOS2	FBgn0002962	ortholog_one2many	nanos homolog 2 (Drosophila) [Source:HGNC Symbol;Acc:HGNC:23292]
ENSG00000187556	NANOS3	FBgn0002962	ortholog_one2many	nanos homolog 3 (Drosophila) [Source:HGNC Symbol;Acc:HGNC:22048]
ENSG00000112511	PHF1	FBgn0003044	ortholog_one2many	PHD finger protein 1 [Source:HGNC Symbol;Acc:HGNC:8919]
ENSG00000119403	PHF19	FBgn0003044	ortholog_one2many	PHD finger protein 19 [Source:HGNC Symbol;Acc:HGNC:24566]
ENSG00000124782	RREB1	FBgn0003053	ortholog_one2many	ras responsive element binding protein 1 [Source:HGNC Symbol;Acc:HGNC:10449]
ENSG00000102984	ZNF821	FBgn0003053	ortholog_one2many	zinc finger protein 821 [Source:HGNC Symbol;Acc:HGNC:28043]
ENSG00000186765	FSCN2	FBgn0003447	ortholog_one2many	fascin actin-bundling protein 2, retinal [Source:HGNC Symbol;Acc:HGNC:3960]
ENSG00000106328	FSCN3	FBgn0003447	ortholog_one2many	fascin actin-bundling protein 3, testicular [Source:HGNC Symbol;Acc:HGNC:3961]
ENSG00000134278	SPIRE1	FBgn0003475	ortholog_one2many	spire-type actin nucleation factor 1 [Source:HGNC Symbol;Acc:HGNC:30622]
ENSG00000204991	SPIRE2	FBgn0003475	ortholog_one2many	spire-type actin nucleation factor 2 [Source:HGNC Symbol;Acc:HGNC:30623]
ENSG00000102010	BMX	FBgn0003502	ortholog_one2many	BMX non-receptor tyrosine kinase [Source:HGNC Symbol;Acc:HGNC:1079]
ENSG00000010671	BTK	FBgn0003502	ortholog_one2many	Bruton agammaglobulinemia tyrosine kinase [Source:HGNC Symbol;Acc:HGNC:1133]
ENSG00000113263	ITK	FBgn0003502	ortholog_one2many	IL2-inducible T-cell kinase [Source:HGNC Symbol;Acc:HGNC:6171]
ENSG00000135605	TEC	FBgn0003502	ortholog_one2many	tec protein tyrosine kinase [Source:HGNC Symbol;Acc:HGNC:11719]
ENSG00000074966	TXK	FBgn0003502	ortholog_one2many	TXK tyrosine kinase [Source:HGNC Symbol;Acc:HGNC:12434]
ENSG00000112984	KIF20A	FBgn0003545	ortholog_one2many	kinesin family member 20A [Source:HGNC Symbol;Acc:HGNC:9787]
ENSG00000138182	KIF20B	FBgn0003545	ortholog_one2many	kinesin family member 20B [Source:HGNC Symbol;Acc:HGNC:7212]
ENSG00000170162	VGLL2	FBgn0003975	ortholog_one2many	vestigial-like family member 2 [Source:HGNC Symbol;Acc:HGNC:20232]
ENSG00000206538	VGLL3	FBgn0003975	ortholog_one2many	vestigial-like family member 3 [Source:HGNC Symbol;Acc:HGNC:24327]
ENSG00000104327	CALB1	FBgn0004580	ortholog_one2many	calbindin 1, 28kDa [Source:HGNC Symbol;Acc:HGNC:1434]
ENSG00000172137	CALB2	FBgn0004580	ortholog_one2many	calbindin 2 [Source:HGNC Symbol;Acc:HGNC:1435]
ENSG00000079689	SCGN	FBgn0004580	ortholog_one2many	secretagogin, EF-hand calcium binding protein [Source:HGNC Symbol;Acc:HGNC:16941]
ENSG00000167034	NKX3-1	FBgn0004862	ortholog_one2many	NK3 homeobox 1 [Source:HGNC Symbol;Acc:HGNC:7838]
ENSG00000109705	NKX3-2	FBgn0004862	ortholog_one2many	NK3 homeobox 2 [Source:HGNC Symbol;Acc:HGNC:951]
ENSG00000162434	JAK1	FBgn0004864	ortholog_one2many	Janus kinase 1 [Source:HGNC Symbol;Acc:HGNC:6190]
ENSG00000096968	JAK2	FBgn0004864	ortholog_one2many	Janus kinase 2 [Source:HGNC Symbol;Acc:HGNC:6192]
ENSG00000105639	JAK3	FBgn0004864	ortholog_one2many	Janus kinase 3 [Source:HGNC Symbol;Acc:HGNC:6193]
ENSG00000105397	TYK2	FBgn0004864	ortholog_one2many	tyrosine kinase 2 [Source:HGNC Symbol;Acc:HGNC:12440]
ENSG00000078699	CBFA2T2	FBgn0005636	ortholog_one2many	core-binding factor, runt domain, alpha subunit 2; translocated to, 2 [Source:HGNC Symbol;Acc:HGNC:1536]
ENSG00000129993	CBFA2T3	FBgn0005636	ortholog_one2many	core-binding factor, runt domain, alpha subunit 2; translocated to, 3 [Source:HGNC Symbol;Acc:HGNC:1537]
ENSG00000079102	RUNX1T1	FBgn0005636	ortholog_one2many	runt-related transcription factor 1; translocated to, 1 (cyclin D-related) [Source:HGNC Symbol;Acc:HGNC:1535]
ENSG00000138136	LBX1	FBgn0008651	ortholog_one2many	ladybird homeobox 1 [Source:HGNC Symbol;Acc:HGNC:16960]
ENSG00000198218	QRICH1	FBgn0010328	ortholog_one2many	glutamine-rich 1 [Source:HGNC Symbol;Acc:HGNC:24713]
ENSG00000197056	ZMYM1	FBgn0010328	ortholog_one2many	zinc finger, MYM-type 1 [Source:HGNC Symbol;Acc:HGNC:26253]
ENSG00000121741	ZMYM2	FBgn0010328	ortholog_one2many	zinc finger, MYM-type 2 [Source:HGNC Symbol;Acc:HGNC:12989]
ENSG00000147130	ZMYM3	FBgn0010328	ortholog_one2many	zinc finger, MYM-type 3 [Source:HGNC Symbol;Acc:HGNC:13054]
ENSG00000146463	ZMYM4	FBgn0010328	ortholog_one2many	zinc finger, MYM-type 4 [Source:HGNC Symbol;Acc:HGNC:13055]
ENSG00000132950	ZMYM5	FBgn0010328	ortholog_one2many	zinc finger, MYM-type 5 [Source:HGNC Symbol;Acc:HGNC:13029]
ENSG00000163867	ZMYM6	FBgn0010328	ortholog_one2many	zinc finger, MYM-type 6 [Source:HGNC Symbol;Acc:HGNC:13050]
ENSG00000104856	RELB	FBgn0011274	ortholog_one2many	v-rel avian reticuloendotheliosis viral oncogene homolog B [Source:HGNC Symbol;Acc:HGNC:9956]
ENSG00000138136	LBX1	FBgn0011278	ortholog_one2many	ladybird homeobox 1 [Source:HGNC Symbol;Acc:HGNC:16960]
ENSG00000135519	KCNH3	FBgn0011589	ortholog_one2many	potassium voltage-gated channel, subfamily H (eag-related), member 3 [Source:HGNC Symbol;Acc:HGNC:6252]
ENSG00000089558	KCNH4	FBgn0011589	ortholog_one2many	potassium voltage-gated channel, subfamily H (eag-related), member 4 [Source:HGNC Symbol;Acc:HGNC:6253]
ENSG00000183960	KCNH8	FBgn0011589	ortholog_one2many	potassium voltage-gated channel, subfamily H (eag-related), member 8 [Source:HGNC Symbol;Acc:HGNC:18864]
ENSG00000164458	T	FBgn0011723	ortholog_one2many	T, brachyury homolog (mouse) [Source:HGNC Symbol;Acc:HGNC:11515]
ENSG00000143178	TBX19	FBgn0011723	ortholog_one2many	T-box 19 [Source:HGNC Symbol;Acc:HGNC:11596]
ENSG00000105877	DNAH11	FBgn0013812	ortholog_one2many	dynein, axonemal, heavy chain 11 [Source:HGNC Symbol;Acc:HGNC:2942]
ENSG00000187775	DNAH17	FBgn0013812	ortholog_one2many	dynein, axonemal, heavy chain 17 [Source:HGNC Symbol;Acc:HGNC:2946]
ENSG00000007174	DNAH9	FBgn0013812	ortholog_one2many	dynein, axonemal, heavy chain 9 [Source:HGNC Symbol;Acc:HGNC:2953]
ENSG00000109320	NFKB1	FBgn0014018	ortholog_one2many	nuclear factor of kappa light polypeptide gene enhancer in B-cells 1 [Source:HGNC Symbol;Acc:HGNC:7794]
ENSG00000105656	ELL	FBgn0014037	ortholog_one2many	elongation factor RNA polymerase II [Source:HGNC Symbol;Acc:HGNC:23114]
ENSG00000118985	ELL2	FBgn0014037	ortholog_one2many	elongation factor, RNA polymerase II, 2 [Source:HGNC Symbol;Acc:HGNC:17064]
ENSG00000128886	ELL3	FBgn0014037	ortholog_one2many	elongation factor RNA polymerase II-like 3 [Source:HGNC Symbol;Acc:HGNC:23113]
ENSG00000152939	MARVELD2	FBgn0014037	ortholog_one2many	MARVEL domain containing 2 [Source:HGNC Symbol;Acc:HGNC:26401]
ENSG00000099330	OCEL1	FBgn0014037	ortholog_one2many	occludin/ELL domain containing 1 [Source:HGNC Symbol;Acc:HGNC:26221]
ENSG00000113578	FGF1	FBgn0014135	ortholog_one2many	fibroblast growth factor 1 (acidic) [Source:HGNC Symbol;Acc:HGNC:3665]
ENSG00000138685	FGF2	FBgn0014135	ortholog_one2many	fibroblast growth factor 2 (basic) [Source:HGNC Symbol;Acc:HGNC:3676]
ENSG00000054598	FOXC1	FBgn0014143	ortholog_one2many	forkhead box C1 [Source:HGNC Symbol;Acc:HGNC:3800]
ENSG00000176692	FOXC2	FBgn0014143	ortholog_one2many	forkhead box C2 (MFH-1, mesenchyme forkhead 1) [Source:HGNC Symbol;Acc:HGNC:3801]
ENSG00000180304	OAZ2	FBgn0014184	ortholog_one2many	ornithine decarboxylase antizyme 2 [Source:HGNC Symbol;Acc:HGNC:8096]
ENSG00000143450	OAZ3	FBgn0014184	ortholog_one2many	ornithine decarboxylase antizyme 3 [Source:HGNC Symbol;Acc:HGNC:8097]
ENSG00000164056	SPRY1	FBgn0014388	ortholog_one2many	sprouty homolog 1, antagonist of FGF signaling (Drosophila) [Source:HGNC Symbol;Acc:HGNC:11269]
ENSG00000136158	SPRY2	FBgn0014388	ortholog_one2many	sprouty homolog 2 (Drosophila) [Source:HGNC Symbol;Acc:HGNC:11270]
ENSG00000168939	SPRY3	FBgn0014388	ortholog_one2many	sprouty homolog 3 (Drosophila) [Source:HGNC Symbol;Acc:HGNC:11271]
ENSG00000187678	SPRY4	FBgn0014388	ortholog_one2many	sprouty homolog 4 (Drosophila) [Source:HGNC Symbol;Acc:HGNC:15533]
ENSG00000141294	LRRC46	FBgn0014395	ortholog_one2many	leucine rich repeat containing 46 [Source:HGNC Symbol;Acc:HGNC:25047]
ENSG00000129295	LRRC6	FBgn0014395	ortholog_one2many	leucine rich repeat containing 6 [Source:HGNC Symbol;Acc:HGNC:16725]
ENSG00000164900	GBX1	FBgn0015561	ortholog_one2many	gastrulation brain homeobox 1 [Source:HGNC Symbol;Acc:HGNC:4185]
ENSG00000168505	GBX2	FBgn0015561	ortholog_one2many	gastrulation brain homeobox 2 [Source:HGNC Symbol;Acc:HGNC:4186]
ENSG00000204406	MBD5	FBgn0016754	ortholog_one2many	methyl-CpG binding domain protein 5 [Source:HGNC Symbol;Acc:HGNC:20444]
ENSG00000166987	MBD6	FBgn0016754	ortholog_one2many	methyl-CpG binding domain protein 6 [Source:HGNC Symbol;Acc:HGNC:20445]
ENSG00000100433	KCNK10	FBgn0017561	ortholog_one2many	potassium channel, subfamily K, member 10 [Source:HGNC Symbol;Acc:HGNC:6273]
ENSG00000095981	KCNK16	FBgn0017561	ortholog_one2many	potassium channel, subfamily K, member 16 [Source:HGNC Symbol;Acc:HGNC:14464]
ENSG00000082482	KCNK2	FBgn0017561	ortholog_one2many	potassium channel, subfamily K, member 2 [Source:HGNC Symbol;Acc:HGNC:6277]
ENSG00000182450	KCNK4	FBgn0017561	ortholog_one2many	potassium channel, subfamily K, member 4 [Source:HGNC Symbol;Acc:HGNC:6279]
ENSG00000164626	KCNK5	FBgn0017561	ortholog_one2many	potassium channel, subfamily K, member 5 [Source:HGNC Symbol;Acc:HGNC:6280]
ENSG00000198952	SMG5	FBgn0019890	ortholog_one2many	SMG5 nonsense mediated mRNA decay factor [Source:HGNC Symbol;Acc:HGNC:24644]
ENSG00000116698	SMG7	FBgn0019890	ortholog_one2many	SMG7 nonsense mediated mRNA decay factor [Source:HGNC Symbol;Acc:HGNC:16792]
ENSG00000137073	UBAP2	FBgn0020279	ortholog_one2many	ubiquitin associated protein 2 [Source:HGNC Symbol;Acc:HGNC:14185]
ENSG00000143569	UBAP2L	FBgn0020279	ortholog_one2many	ubiquitin associated protein 2-like [Source:HGNC Symbol;Acc:HGNC:29877]
ENSG00000153064	BANK1	FBgn0020299	ortholog_one2many	B-cell scaffold protein with ankyrin repeats 1 [Source:HGNC Symbol;Acc:HGNC:18233]
ENSG00000155629	PIK3AP1	FBgn0020299	ortholog_one2many	phosphoinositide-3-kinase adaptor protein 1 [Source:HGNC Symbol;Acc:HGNC:30034]
ENSG00000064012	CASP8	FBgn0020381	ortholog_one2many	caspase 8, apoptosis-related cysteine peptidase [Source:HGNC Symbol;Acc:HGNC:1509]
ENSG00000183569	SERHL2	FBgn0020545	ortholog_one2many	serine hydrolase-like 2 [Source:HGNC Symbol;Acc:HGNC:29446]
ENSG00000156136	DCK	FBgn0022338	ortholog_one2many	deoxycytidine kinase [Source:HGNC Symbol;Acc:HGNC:2704]
ENSG00000114956	DGUOK	FBgn0022338	ortholog_one2many	deoxyguanosine kinase [Source:HGNC Symbol;Acc:HGNC:2858]
ENSG00000166548	TK2	FBgn0022338	ortholog_one2many	thymidine kinase 2, mitochondrial [Source:HGNC Symbol;Acc:HGNC:11831]
ENSG00000178860	MSC	FBgn0022740	ortholog_one2many	musculin [Source:HGNC Symbol;Acc:HGNC:7321]
ENSG00000118526	TCF21	FBgn0022740	ortholog_one2many	transcription factor 21 [Source:HGNC Symbol;Acc:HGNC:11632]
ENSG00000163792	TCF23	FBgn0022740	ortholog_one2many	transcription factor 23 [Source:HGNC Symbol;Acc:HGNC:18602]
ENSG00000134852	CLOCK	FBgn0023076	ortholog_one2many	clock circadian regulator [Source:HGNC Symbol;Acc:HGNC:2082]
ENSG00000170485	NPAS2	FBgn0023076	ortholog_one2many	neuronal PAS domain protein 2 [Source:HGNC Symbol;Acc:HGNC:7895]
ENSG00000131943	C19orf12	FBgn0023530	ortholog_one2many	chromosome 19 open reading frame 12 [Source:HGNC Symbol;Acc:HGNC:25443]
ENSG00000135409	AMHR2	FBgn0024179	ortholog_one2many	anti-Mullerian hormone receptor, type II [Source:HGNC Symbol;Acc:HGNC:465]
ENSG00000204217	BMPR2	FBgn0024179	ortholog_one2many	bone morphogenetic protein receptor, type II (serine/threonine kinase) [Source:HGNC Symbol;Acc:HGNC:1078]
ENSG00000100146	SOX10	FBgn0024288	ortholog_one2many	SRY (sex determining region Y)-box 10 [Source:HGNC Symbol;Acc:HGNC:11190]
ENSG00000005513	SOX8	FBgn0024288	ortholog_one2many	SRY (sex determining region Y)-box 8 [Source:HGNC Symbol;Acc:HGNC:11203]
ENSG00000125398	SOX9	FBgn0024288	ortholog_one2many	SRY (sex determining region Y)-box 9 [Source:HGNC Symbol;Acc:HGNC:11204]
ENSG00000122641	INHBA	FBgn0024913	ortholog_one2many	inhibin, beta A [Source:HGNC Symbol;Acc:HGNC:6066]
ENSG00000163083	INHBB	FBgn0024913	ortholog_one2many	inhibin, beta B [Source:HGNC Symbol;Acc:HGNC:6067]
ENSG00000175189	INHBC	FBgn0024913	ortholog_one2many	inhibin, beta C [Source:HGNC Symbol;Acc:HGNC:6068]
ENSG00000139269	INHBE	FBgn0024913	ortholog_one2many	inhibin, beta E [Source:HGNC Symbol;Acc:HGNC:24029]
ENSG00000143162	CREG1	FBgn0025456	ortholog_one2many	cellular repressor of E1A-stimulated genes 1 [Source:HGNC Symbol;Acc:HGNC:2351]
ENSG00000175874	CREG2	FBgn0025456	ortholog_one2many	cellular repressor of E1A-stimulated genes 2 [Source:HGNC Symbol;Acc:HGNC:14272]
ENSG00000139572	GPR84	FBgn0025631	ortholog_one2many	G protein-coupled receptor 84 [Source:HGNC Symbol;Acc:HGNC:4535]
ENSG00000139572	GPR84	FBgn0025632	ortholog_one2many	G protein-coupled receptor 84 [Source:HGNC Symbol;Acc:HGNC:4535]
ENSG00000169840	GSX1	FBgn0025776	ortholog_one2many	GS homeobox 1 [Source:HGNC Symbol;Acc:HGNC:20374]
ENSG00000180613	GSX2	FBgn0025776	ortholog_one2many	GS homeobox 2 [Source:HGNC Symbol;Acc:HGNC:24959]
ENSG00000152413	HOMER1	FBgn0025777	ortholog_one2many	homer homolog 1 (Drosophila) [Source:HGNC Symbol;Acc:HGNC:17512]
ENSG00000103942	HOMER2	FBgn0025777	ortholog_one2many	homer homolog 2 (Drosophila) [Source:HGNC Symbol;Acc:HGNC:17513]
ENSG00000051128	HOMER3	FBgn0025777	ortholog_one2many	homer homolog 3 (Drosophila) [Source:HGNC Symbol;Acc:HGNC:17514]
ENSG00000130382	MLLT1	FBgn0026441	ortholog_one2many	myeloid/lymphoid or mixed-lineage leukemia (trithorax homolog, Drosophila); translocated to, 1 [Source:HGNC Symbol;Acc:HGNC:7134]
ENSG00000171843	MLLT3	FBgn0026441	ortholog_one2many	myeloid/lymphoid or mixed-lineage leukemia (trithorax homolog, Drosophila); translocated to, 3 [Source:HGNC Symbol;Acc:HGNC:7136]
ENSG00000183569	SERHL2	FBgn0026570	ortholog_one2many	serine hydrolase-like 2 [Source:HGNC Symbol;Acc:HGNC:29446]
ENSG00000183569	SERHL2	FBgn0026593	ortholog_one2many	serine hydrolase-like 2 [Source:HGNC Symbol;Acc:HGNC:29446]
ENSG00000147526	TACC1	FBgn0026620	ortholog_one2many	transforming, acidic coiled-coil containing protein 1 [Source:HGNC Symbol;Acc:HGNC:11522]
ENSG00000138162	TACC2	FBgn0026620	ortholog_one2many	transforming, acidic coiled-coil containing protein 2 [Source:HGNC Symbol;Acc:HGNC:11523]
ENSG00000013810	TACC3	FBgn0026620	ortholog_one2many	transforming, acidic coiled-coil containing protein 3 [Source:HGNC Symbol;Acc:HGNC:11524]
ENSG00000156675	RAB11FIP1	FBgn0027335	ortholog_one2many	RAB11 family interacting protein 1 (class I) [Source:HGNC Symbol;Acc:HGNC:30265]
ENSG00000107560	RAB11FIP2	FBgn0027335	ortholog_one2many	RAB11 family interacting protein 2 (class I) [Source:HGNC Symbol;Acc:HGNC:29152]
ENSG00000135631	RAB11FIP5	FBgn0027335	ortholog_one2many	RAB11 family interacting protein 5 (class I) [Source:HGNC Symbol;Acc:HGNC:24845]
ENSG00000186532	SMYD4	FBgn0027495	ortholog_one2many	SET and MYND domain containing 4 [Source:HGNC Symbol;Acc:HGNC:21067]
ENSG00000171681	ATF7IP	FBgn0027499	ortholog_one2many	activating transcription factor 7 interacting protein [Source:HGNC Symbol;Acc:HGNC:20092]
ENSG00000166669	ATF7IP2	FBgn0027499	ortholog_one2many	activating transcription factor 7 interacting protein 2 [Source:HGNC Symbol;Acc:HGNC:20397]
ENSG00000167695	FAM57A	FBgn0028480	ortholog_one2many	family with sequence similarity 57, member A [Source:HGNC Symbol;Acc:HGNC:29646]
ENSG00000149926	FAM57B	FBgn0028480	ortholog_one2many	family with sequence similarity 57, member B [Source:HGNC Symbol;Acc:HGNC:25295]
ENSG00000138640	FAM13A	FBgn0028494	ortholog_one2many	family with sequence similarity 13, member A [Source:HGNC Symbol;Acc:HGNC:19367]
ENSG00000031003	FAM13B	FBgn0028494	ortholog_one2many	family with sequence similarity 13, member B [Source:HGNC Symbol;Acc:HGNC:1335]
ENSG00000148541	FAM13C	FBgn0028494	ortholog_one2many	family with sequence similarity 13, member C [Source:HGNC Symbol;Acc:HGNC:19371]
ENSG00000116793	PHTF1	FBgn0028579	ortholog_one2many	putative homeodomain transcription factor 1 [Source:HGNC Symbol;Acc:HGNC:8939]
ENSG00000006576	PHTF2	FBgn0028579	ortholog_one2many	putative homeodomain transcription factor 2 [Source:HGNC Symbol;Acc:HGNC:13411]
ENSG00000186532	SMYD4	FBgn0028862	ortholog_one2many	SET and MYND domain containing 4 [Source:HGNC Symbol;Acc:HGNC:21067]
ENSG00000167635	ZNF146	FBgn0028878	ortholog_one2many	zinc finger protein 146 [Source:HGNC Symbol;Acc:HGNC:12931]
ENSG00000176720	BOK	FBgn0029131	ortholog_one2many	BCL2-related ovarian killer [Source:HGNC Symbol;Acc:HGNC:1087]
ENSG00000198060	2015-03-05	FBgn0029661	ortholog_one2many	membrane-associated ring finger (C3HC4) 5 [Source:HGNC Symbol;Acc:HGNC:26025]
ENSG00000158773	USF1	FBgn0029711	ortholog_one2many	upstream transcription factor 1 [Source:HGNC Symbol;Acc:HGNC:12593]
ENSG00000105698	USF2	FBgn0029711	ortholog_one2many	upstream transcription factor 2, c-fos interacting [Source:HGNC Symbol;Acc:HGNC:12594]
ENSG00000213085	CFAP45	FBgn0029747	ortholog_one2many	cilia and flagella associated protein 45 [Source:HGNC Symbol;Acc:HGNC:17229]
ENSG00000125818	PSMF1	FBgn0029816	ortholog_one2many	proteasome (prosome, macropain) inhibitor subunit 1 (PI31) [Source:HGNC Symbol;Acc:HGNC:9571]
ENSG00000175535	PNLIP	FBgn0029831	ortholog_one2many	pancreatic lipase [Source:HGNC Symbol;Acc:HGNC:9155]
ENSG00000187021	PNLIPRP1	FBgn0029831	ortholog_one2many	pancreatic lipase-related protein 1 [Source:HGNC Symbol;Acc:HGNC:9156]
ENSG00000266200	PNLIPRP2	FBgn0029831	ortholog_one2many	pancreatic lipase-related protein 2 [Source:HGNC Symbol;Acc:HGNC:9157]
ENSG00000095397	DFNB31	FBgn0029835	ortholog_one2many	deafness, autosomal recessive 31 [Source:HGNC Symbol;Acc:HGNC:16361]
ENSG00000186862	PDZD7	FBgn0029835	ortholog_one2many	PDZ domain containing 7 [Source:HGNC Symbol;Acc:HGNC:26257]
ENSG00000006611	USH1C	FBgn0029835	ortholog_one2many	Usher syndrome 1C (autosomal recessive, severe) [Source:HGNC Symbol;Acc:HGNC:12597]
ENSG00000130193	THEM6	FBgn0029838	ortholog_one2many	thioesterase superfamily member 6 [Source:HGNC Symbol;Acc:HGNC:29656]
ENSG00000130193	THEM6	FBgn0029839	ortholog_one2many	thioesterase superfamily member 6 [Source:HGNC Symbol;Acc:HGNC:29656]
ENSG00000115325	DOK1	FBgn0029944	ortholog_one2many	docking protein 1, 62kDa (downstream of tyrosine kinase 1) [Source:HGNC Symbol;Acc:HGNC:2990]
ENSG00000147443	DOK2	FBgn0029944	ortholog_one2many	docking protein 2, 56kDa [Source:HGNC Symbol;Acc:HGNC:2991]
ENSG00000146094	DOK3	FBgn0029944	ortholog_one2many	docking protein 3 [Source:HGNC Symbol;Acc:HGNC:24583]
ENSG00000125170	DOK4	FBgn0029944	ortholog_one2many	docking protein 4 [Source:HGNC Symbol;Acc:HGNC:19868]
ENSG00000101134	DOK5	FBgn0029944	ortholog_one2many	docking protein 5 [Source:HGNC Symbol;Acc:HGNC:16173]
ENSG00000206052	DOK6	FBgn0029944	ortholog_one2many	docking protein 6 [Source:HGNC Symbol;Acc:HGNC:28301]
ENSG00000171595	DNAI2	FBgn0029993	ortholog_one2many	dynein, axonemal, intermediate chain 2 [Source:HGNC Symbol;Acc:HGNC:18744]
ENSG00000034239	EFCAB1	FBgn0029995	ortholog_one2many	EF-hand calcium binding domain 1 [Source:HGNC Symbol;Acc:HGNC:25678]
ENSG00000198060	2015-03-05	FBgn0030015	ortholog_one2many	membrane-associated ring finger (C3HC4) 5 [Source:HGNC Symbol;Acc:HGNC:26025]
ENSG00000130988	RGN	FBgn0030362	ortholog_one2many	regucalcin [Source:HGNC Symbol;Acc:HGNC:9989]
ENSG00000102908	NFAT5	FBgn0030505	ortholog_one2many	nuclear factor of activated T-cells 5, tonicity-responsive [Source:HGNC Symbol;Acc:HGNC:7774]
ENSG00000131196	NFATC1	FBgn0030505	ortholog_one2many	nuclear factor of activated T-cells, cytoplasmic, calcineurin-dependent 1 [Source:HGNC Symbol;Acc:HGNC:7775]
ENSG00000101096	NFATC2	FBgn0030505	ortholog_one2many	nuclear factor of activated T-cells, cytoplasmic, calcineurin-dependent 2 [Source:HGNC Symbol;Acc:HGNC:7776]
ENSG00000072736	NFATC3	FBgn0030505	ortholog_one2many	nuclear factor of activated T-cells, cytoplasmic, calcineurin-dependent 3 [Source:HGNC Symbol;Acc:HGNC:7777]
ENSG00000100968	NFATC4	FBgn0030505	ortholog_one2many	nuclear factor of activated T-cells, cytoplasmic, calcineurin-dependent 4 [Source:HGNC Symbol;Acc:HGNC:7778]
ENSG00000179314	WSCD1	FBgn0030634	ortholog_one2many	WSC domain containing 1 [Source:HGNC Symbol;Acc:HGNC:29060]
ENSG00000075035	WSCD2	FBgn0030634	ortholog_one2many	WSC domain containing 2 [Source:HGNC Symbol;Acc:HGNC:29117]
ENSG00000161031	PGLYRP2	FBgn0030695	ortholog_one2many	peptidoglycan recognition protein 2 [Source:HGNC Symbol;Acc:HGNC:30013]
ENSG00000056558	TRAF1	FBgn0030748	ortholog_one2many	TNF receptor-associated factor 1 [Source:HGNC Symbol;Acc:HGNC:12031]
ENSG00000127191	TRAF2	FBgn0030748	ortholog_one2many	TNF receptor-associated factor 2 [Source:HGNC Symbol;Acc:HGNC:12032]
ENSG00000131323	TRAF3	FBgn0030748	ortholog_one2many	TNF receptor-associated factor 3 [Source:HGNC Symbol;Acc:HGNC:12033]
ENSG00000082512	TRAF5	FBgn0030748	ortholog_one2many	TNF receptor-associated factor 5 [Source:HGNC Symbol;Acc:HGNC:12035]
ENSG00000176595	KBTBD11	FBgn0031119	ortholog_one2many	kelch repeat and BTB (POZ) domain containing 11 [Source:HGNC Symbol;Acc:HGNC:29104]
ENSG00000179023	KLHDC7A	FBgn0031119	ortholog_one2many	kelch domain containing 7A [Source:HGNC Symbol;Acc:HGNC:26791]
ENSG00000130487	KLHDC7B	FBgn0031119	ortholog_one2many	kelch domain containing 7B [Source:HGNC Symbol;Acc:HGNC:25145]
ENSG00000003096	KLHL13	FBgn0031119	ortholog_one2many	kelch-like family member 13 [Source:HGNC Symbol;Acc:HGNC:22931]
ENSG00000197705	KLHL14	FBgn0031119	ortholog_one2many	kelch-like family member 14 [Source:HGNC Symbol;Acc:HGNC:29266]
ENSG00000174010	KLHL15	FBgn0031119	ortholog_one2many	kelch-like family member 15 [Source:HGNC Symbol;Acc:HGNC:29347]
ENSG00000099910	KLHL22	FBgn0031119	ortholog_one2many	kelch-like family member 22 [Source:HGNC Symbol;Acc:HGNC:25888]
ENSG00000167487	KLHL26	FBgn0031119	ortholog_one2many	kelch-like family member 26 [Source:HGNC Symbol;Acc:HGNC:25623]
ENSG00000124743	KLHL31	FBgn0031119	ortholog_one2many	kelch-like family member 31 [Source:HGNC Symbol;Acc:HGNC:21353]
ENSG00000186231	KLHL32	FBgn0031119	ortholog_one2many	kelch-like family member 32 [Source:HGNC Symbol;Acc:HGNC:21221]
ENSG00000185271	KLHL33	FBgn0031119	ortholog_one2many	kelch-like family member 33 [Source:HGNC Symbol;Acc:HGNC:31952]
ENSG00000185915	KLHL34	FBgn0031119	ortholog_one2many	kelch-like family member 34 [Source:HGNC Symbol;Acc:HGNC:26634]
ENSG00000135686	KLHL36	FBgn0031119	ortholog_one2many	kelch-like family member 36 [Source:HGNC Symbol;Acc:HGNC:17844]
ENSG00000087448	KLHL42	FBgn0031119	ortholog_one2many	kelch-like family member 42 [Source:HGNC Symbol;Acc:HGNC:29252]
ENSG00000198642	KLHL9	FBgn0031119	ortholog_one2many	kelch-like family member 9 [Source:HGNC Symbol;Acc:HGNC:18732]
ENSG00000121577	POPDC2	FBgn0031150	ortholog_one2many	popeye domain containing 2 [Source:HGNC Symbol;Acc:HGNC:17648]
ENSG00000132429	POPDC3	FBgn0031150	ortholog_one2many	popeye domain containing 3 [Source:HGNC Symbol;Acc:HGNC:17649]
ENSG00000013374	NUB1	FBgn0031161	ortholog_one2many	negative regulator of ubiquitin-like proteins 1 [Source:HGNC Symbol;Acc:HGNC:17623]
ENSG00000024862	CCDC28A	FBgn0031395	ortholog_one2many	coiled-coil domain containing 28A [Source:HGNC Symbol;Acc:HGNC:21098]
ENSG00000160050	CCDC28B	FBgn0031395	ortholog_one2many	coiled-coil domain containing 28B [Source:HGNC Symbol;Acc:HGNC:28163]
ENSG00000104808	DHDH	FBgn0031417	ortholog_one2many	dihydrodiol dehydrogenase (dimeric) [Source:HGNC Symbol;Acc:HGNC:17887]
ENSG00000104808	DHDH	FBgn0031418	ortholog_one2many	dihydrodiol dehydrogenase (dimeric) [Source:HGNC Symbol;Acc:HGNC:17887]
ENSG00000197826	C4orf22	FBgn0031430	ortholog_one2many	chromosome 4 open reading frame 22 [Source:HGNC Symbol;Acc:HGNC:28554]
ENSG00000167208	SNX20	FBgn0031457	ortholog_one2many	sorting nexin 20 [Source:HGNC Symbol;Acc:HGNC:30390]
ENSG00000124104	SNX21	FBgn0031457	ortholog_one2many	sorting nexin family member 21 [Source:HGNC Symbol;Acc:HGNC:16154]
ENSG00000105329	TGFB1	FBgn0031461	ortholog_one2many	transforming growth factor, beta 1 [Source:HGNC Symbol;Acc:HGNC:11766]
ENSG00000092969	TGFB2	FBgn0031461	ortholog_one2many	transforming growth factor, beta 2 [Source:HGNC Symbol;Acc:HGNC:11768]
ENSG00000119699	TGFB3	FBgn0031461	ortholog_one2many	transforming growth factor, beta 3 [Source:HGNC Symbol;Acc:HGNC:11769]
ENSG00000124098	FAM210B	FBgn0031504	ortholog_one2many	family with sequence similarity 210, member B [Source:HGNC Symbol;Acc:HGNC:16102]
ENSG00000118855	MFSD1	FBgn0031636	ortholog_one2many	major facilitator superfamily domain containing 1 [Source:HGNC Symbol;Acc:HGNC:25874]
ENSG00000104044	OCA2	FBgn0031649	ortholog_one2many	oculocutaneous albinism II [Source:HGNC Symbol;Acc:HGNC:8101]
ENSG00000197826	C4orf22	FBgn0031720	ortholog_one2many	chromosome 4 open reading frame 22 [Source:HGNC Symbol;Acc:HGNC:28554]
ENSG00000197826	C4orf22	FBgn0031721	ortholog_one2many	chromosome 4 open reading frame 22 [Source:HGNC Symbol;Acc:HGNC:28554]
ENSG00000198324	FAM109A	FBgn0031768	ortholog_one2many	family with sequence similarity 109, member A [Source:HGNC Symbol;Acc:HGNC:26509]
ENSG00000177096	FAM109B	FBgn0031768	ortholog_one2many	family with sequence similarity 109, member B [Source:HGNC Symbol;Acc:HGNC:27161]
ENSG00000150526	MIA2	FBgn0031842	ortholog_one2many	melanoma inhibitory activity 2 [Source:HGNC Symbol;Acc:HGNC:18432]
ENSG00000154305	MIA3	FBgn0031842	ortholog_one2many	melanoma inhibitory activity family, member 3 [Source:HGNC Symbol;Acc:HGNC:24008]
ENSG00000105664	COMP	FBgn0031850	ortholog_one2many	cartilage oligomeric matrix protein [Source:HGNC Symbol;Acc:HGNC:2227]
ENSG00000137801	THBS1	FBgn0031850	ortholog_one2many	thrombospondin 1 [Source:HGNC Symbol;Acc:HGNC:11785]
ENSG00000186340	THBS2	FBgn0031850	ortholog_one2many	thrombospondin 2 [Source:HGNC Symbol;Acc:HGNC:11786]
ENSG00000169231	THBS3	FBgn0031850	ortholog_one2many	thrombospondin 3 [Source:HGNC Symbol;Acc:HGNC:11787]
ENSG00000113296	THBS4	FBgn0031850	ortholog_one2many	thrombospondin 4 [Source:HGNC Symbol;Acc:HGNC:11788]
ENSG00000187866	FAM122A	FBgn0031895	ortholog_one2many	family with sequence similarity 122A [Source:HGNC Symbol;Acc:HGNC:23490]
ENSG00000156500	FAM122C	FBgn0031895	ortholog_one2many	family with sequence similarity 122C [Source:HGNC Symbol;Acc:HGNC:25202]
ENSG00000165309	ARMC3	FBgn0031905	ortholog_one2many	armadillo repeat containing 3 [Source:HGNC Symbol;Acc:HGNC:30964]
ENSG00000169126	ARMC4	FBgn0031905	ortholog_one2many	armadillo repeat containing 4 [Source:HGNC Symbol;Acc:HGNC:25583]
ENSG00000132386	SERPINF1	FBgn0031973	ortholog_one2many	serpin peptidase inhibitor, clade F (alpha-2 antiplasmin, pigment epithelium derived factor), member 1 [Source:HGNC Symbol;Acc:HGNC:8824]
ENSG00000167711	SERPINF2	FBgn0031973	ortholog_one2many	serpin peptidase inhibitor, clade F (alpha-2 antiplasmin, pigment epithelium derived factor), member 2 [Source:HGNC Symbol;Acc:HGNC:9075]
ENSG00000149131	SERPING1	FBgn0031973	ortholog_one2many	serpin peptidase inhibitor, clade G (C1 inhibitor), member 1 [Source:HGNC Symbol;Acc:HGNC:1228]
ENSG00000149257	SERPINH1	FBgn0031973	ortholog_one2many	serpin peptidase inhibitor, clade H (heat shock protein 47), member 1, (collagen binding protein 1) [Source:HGNC Symbol;Acc:HGNC:1546]
ENSG00000177947	ODF3	FBgn0032010	ortholog_one2many	outer dense fiber of sperm tails 3 [Source:HGNC Symbol;Acc:HGNC:19905]
ENSG00000177989	ODF3B	FBgn0032010	ortholog_one2many	outer dense fiber of sperm tails 3B [Source:HGNC Symbol;Acc:HGNC:34388]
ENSG00000108823	SGCA	FBgn0032013	ortholog_one2many	sarcoglycan, alpha (50kDa dystrophin-associated glycoprotein) [Source:HGNC Symbol;Acc:HGNC:10805]
ENSG00000127990	SGCE	FBgn0032013	ortholog_one2many	sarcoglycan, epsilon [Source:HGNC Symbol;Acc:HGNC:10808]
ENSG00000084674	APOB	FBgn0032136	ortholog_one2many	apolipoprotein B [Source:HGNC Symbol;Acc:HGNC:603]
ENSG00000167969	ECI1	FBgn0032160	ortholog_one2many	enoyl-CoA delta isomerase 1 [Source:HGNC Symbol;Acc:HGNC:2703]
ENSG00000167969	ECI1	FBgn0032161	ortholog_one2many	enoyl-CoA delta isomerase 1 [Source:HGNC Symbol;Acc:HGNC:2703]
ENSG00000167969	ECI1	FBgn0032162	ortholog_one2many	enoyl-CoA delta isomerase 1 [Source:HGNC Symbol;Acc:HGNC:2703]
ENSG00000145721	LIX1	FBgn0032230	ortholog_one2many	Lix1 homolog (chicken) [Source:HGNC Symbol;Acc:HGNC:18581]
ENSG00000271601	LIX1L	FBgn0032230	ortholog_one2many	Lix1 homolog (chicken) like [Source:HGNC Symbol;Acc:HGNC:28715]
ENSG00000187634	SAMD11	FBgn0032330	ortholog_one2many	sterile alpha motif domain containing 11 [Source:HGNC Symbol;Acc:HGNC:28706]
ENSG00000187033	SAMD7	FBgn0032330	ortholog_one2many	sterile alpha motif domain containing 7 [Source:HGNC Symbol;Acc:HGNC:25394]
ENSG00000008382	MPND	FBgn0032348	ortholog_one2many	MPN domain containing [Source:HGNC Symbol;Acc:HGNC:25934]
ENSG00000162601	MYSM1	FBgn0032348	ortholog_one2many	Myb-like, SWIRM and MPN domains 1 [Source:HGNC Symbol;Acc:HGNC:29401]
ENSG00000221988	PPT2	FBgn0032358	ortholog_one2many	palmitoyl-protein thioesterase 2 [Source:HGNC Symbol;Acc:HGNC:9326]
ENSG00000188343	FAM92A1	FBgn0032428	ortholog_one2many	family with sequence similarity 92, member A1 [Source:HGNC Symbol;Acc:HGNC:30452]
ENSG00000153789	FAM92B	FBgn0032428	ortholog_one2many	family with sequence similarity 92, member B [Source:HGNC Symbol;Acc:HGNC:24781]
ENSG00000116151	MORN1	FBgn0032478	ortholog_one2many	MORN repeat containing 1 [Source:HGNC Symbol;Acc:HGNC:25852]
ENSG00000160188	RSPH1	FBgn0032478	ortholog_one2many	radial spoke head 1 homolog (Chlamydomonas) [Source:HGNC Symbol;Acc:HGNC:12371]
ENSG00000180228	PRKRA	FBgn0032515	ortholog_one2many	protein kinase, interferon-inducible double stranded RNA dependent activator [Source:HGNC Symbol;Acc:HGNC:9438]
ENSG00000139546	TARBP2	FBgn0032515	ortholog_one2many	TAR (HIV-1) RNA binding protein 2 [Source:HGNC Symbol;Acc:HGNC:11569]
ENSG00000171595	DNAI2	FBgn0032520	ortholog_one2many	dynein, axonemal, intermediate chain 2 [Source:HGNC Symbol;Acc:HGNC:18744]
ENSG00000104808	DHDH	FBgn0032609	ortholog_one2many	dihydrodiol dehydrogenase (dimeric) [Source:HGNC Symbol;Acc:HGNC:17887]
ENSG00000183833	MAATS1	FBgn0032647	ortholog_one2many	MYCBP-associated, testis expressed 1 [Source:HGNC Symbol;Acc:HGNC:24010]
ENSG00000183833	MAATS1	FBgn0032648	ortholog_one2many	MYCBP-associated, testis expressed 1 [Source:HGNC Symbol;Acc:HGNC:24010]
ENSG00000183833	MAATS1	FBgn0032649	ortholog_one2many	MYCBP-associated, testis expressed 1 [Source:HGNC Symbol;Acc:HGNC:24010]
ENSG00000105879	CBLL1	FBgn0032812	ortholog_one2many	Cbl proto-oncogene-like 1, E3 ubiquitin protein ligase [Source:HGNC Symbol;Acc:HGNC:21225]
ENSG00000171241	SHCBP1	FBgn0032848	ortholog_one2many	SHC SH2-domain binding protein 1 [Source:HGNC Symbol;Acc:HGNC:29547]
ENSG00000157060	SHCBP1L	FBgn0032848	ortholog_one2many	SHC SH2-domain binding protein 1-like [Source:HGNC Symbol;Acc:HGNC:16788]
ENSG00000140743	CDR2	FBgn0032876	ortholog_one2many	cerebellar degeneration-related protein 2, 62kDa [Source:HGNC Symbol;Acc:HGNC:1799]
ENSG00000109089	CDR2L	FBgn0032876	ortholog_one2many	cerebellar degeneration-related protein 2-like [Source:HGNC Symbol;Acc:HGNC:29999]
ENSG00000129226	CD68	FBgn0032949	ortholog_one2many	CD68 molecule [Source:HGNC Symbol;Acc:HGNC:1693]
ENSG00000185896	LAMP1	FBgn0032949	ortholog_one2many	lysosomal-associated membrane protein 1 [Source:HGNC Symbol;Acc:HGNC:6499]
ENSG00000005893	LAMP2	FBgn0032949	ortholog_one2many	lysosomal-associated membrane protein 2 [Source:HGNC Symbol;Acc:HGNC:6501]
ENSG00000078081	LAMP3	FBgn0032949	ortholog_one2many	lysosomal-associated membrane protein 3 [Source:HGNC Symbol;Acc:HGNC:14582]
ENSG00000152219	ARL14EP	FBgn0033000	ortholog_one2many	ADP-ribosylation factor-like 14 effector protein [Source:HGNC Symbol;Acc:HGNC:26798]
ENSG00000168297	PXK	FBgn0033244	ortholog_one2many	PX domain containing serine/threonine kinase [Source:HGNC Symbol;Acc:HGNC:23326]
ENSG00000196187	TMEM63A	FBgn0033259	ortholog_one2many	transmembrane protein 63A [Source:HGNC Symbol;Acc:HGNC:29118]
ENSG00000137216	TMEM63B	FBgn0033259	ortholog_one2many	transmembrane protein 63B [Source:HGNC Symbol;Acc:HGNC:17735]
ENSG00000165548	TMEM63C	FBgn0033259	ortholog_one2many	transmembrane protein 63C [Source:HGNC Symbol;Acc:HGNC:23787]
ENSG00000186532	SMYD4	FBgn0033427	ortholog_one2many	SET and MYND domain containing 4 [Source:HGNC Symbol;Acc:HGNC:21067]
ENSG00000147408	CSGALNACT1	FBgn0033500	ortholog_one2many	chondroitin sulfate N-acetylgalactosaminyltransferase 1 [Source:HGNC Symbol;Acc:HGNC:24290]
ENSG00000169826	CSGALNACT2	FBgn0033500	ortholog_one2many	chondroitin sulfate N-acetylgalactosaminyltransferase 2 [Source:HGNC Symbol;Acc:HGNC:24292]
ENSG00000181061	HIGD1A	FBgn0033519	ortholog_one2many	HIG1 hypoxia inducible domain family, member 1A [Source:HGNC Symbol;Acc:HGNC:29527]
ENSG00000131097	HIGD1B	FBgn0033519	ortholog_one2many	HIG1 hypoxia inducible domain family, member 1B [Source:HGNC Symbol;Acc:HGNC:24318]
ENSG00000214511	HIGD1C	FBgn0033519	ortholog_one2many	HIG1 hypoxia inducible domain family, member 1C [Source:HGNC Symbol;Acc:HGNC:28044]
ENSG00000154920	EME1	FBgn0033549	ortholog_one2many	essential meiotic structure-specific endonuclease 1 [Source:HGNC Symbol;Acc:HGNC:24965]
ENSG00000197774	EME2	FBgn0033549	ortholog_one2many	essential meiotic structure-specific endonuclease subunit 2 [Source:HGNC Symbol;Acc:HGNC:27289]
ENSG00000205269	TMEM170B	FBgn0033550	ortholog_one2many	transmembrane protein 170B [Source:HGNC Symbol;Acc:HGNC:34244]
ENSG00000186532	SMYD4	FBgn0033633	ortholog_one2many	SET and MYND domain containing 4 [Source:HGNC Symbol;Acc:HGNC:21067]
ENSG00000125818	PSMF1	FBgn0033669	ortholog_one2many	proteasome (prosome, macropain) inhibitor subunit 1 (PI31) [Source:HGNC Symbol;Acc:HGNC:9571]
ENSG00000092871	RFFL	FBgn0033783	ortholog_one2many	ring finger and FYVE-like domain containing E3 ubiquitin protein ligase [Source:HGNC Symbol;Acc:HGNC:24821]
ENSG00000170633	RNF34	FBgn0033783	ortholog_one2many	ring finger protein 34, E3 ubiquitin protein ligase [Source:HGNC Symbol;Acc:HGNC:17297]
ENSG00000175311	ANKS4B	FBgn0033785	ortholog_one2many	ankyrin repeat and sterile alpha motif domain containing 4B [Source:HGNC Symbol;Acc:HGNC:26795]
ENSG00000182040	USH1G	FBgn0033785	ortholog_one2many	Usher syndrome 1G (autosomal recessive) [Source:HGNC Symbol;Acc:HGNC:16356]
ENSG00000189058	APOD	FBgn0033799	ortholog_one2many	apolipoprotein D [Source:HGNC Symbol;Acc:HGNC:612]
ENSG00000166821	PEX11A	FBgn0034058	ortholog_one2many	peroxisomal biogenesis factor 11 alpha [Source:HGNC Symbol;Acc:HGNC:8852]
ENSG00000131779	PEX11B	FBgn0034058	ortholog_one2many	peroxisomal biogenesis factor 11 beta [Source:HGNC Symbol;Acc:HGNC:8853]
ENSG00000171236	LRG1	FBgn0034083	ortholog_one2many	leucine-rich alpha-2-glycoprotein 1 [Source:HGNC Symbol;Acc:HGNC:29480]
ENSG00000115504	EHBP1	FBgn0034180	ortholog_one2many	EH domain binding protein 1 [Source:HGNC Symbol;Acc:HGNC:29144]
ENSG00000173442	EHBP1L1	FBgn0034180	ortholog_one2many	EH domain binding protein 1-like 1 [Source:HGNC Symbol;Acc:HGNC:30682]
ENSG00000139714	MORN3	FBgn0034281	ortholog_one2many	MORN repeat containing 3 [Source:HGNC Symbol;Acc:HGNC:29807]
ENSG00000108557	RAI1	FBgn0034300	ortholog_one2many	retinoic acid induced 1 [Source:HGNC Symbol;Acc:HGNC:9834]
ENSG00000197208	SLC22A4	FBgn0034479	ortholog_one2many	solute carrier family 22 (organic cation/zwitterion transporter), member 4 [Source:HGNC Symbol;Acc:HGNC:10968]
ENSG00000167981	ZNF597	FBgn0034570	ortholog_one2many	zinc finger protein 597 [Source:HGNC Symbol;Acc:HGNC:26573]
ENSG00000204950	LRRC10B	FBgn0034655	ortholog_one2many	leucine rich repeat containing 10B [Source:HGNC Symbol;Acc:HGNC:37215]
ENSG00000113083	LOX	FBgn0034660	ortholog_one2many	lysyl oxidase [Source:HGNC Symbol;Acc:HGNC:6664]
ENSG00000129038	LOXL1	FBgn0034660	ortholog_one2many	lysyl oxidase-like 1 [Source:HGNC Symbol;Acc:HGNC:6665]
ENSG00000134013	LOXL2	FBgn0034660	ortholog_one2many	lysyl oxidase-like 2 [Source:HGNC Symbol;Acc:HGNC:6666]
ENSG00000115318	LOXL3	FBgn0034660	ortholog_one2many	lysyl oxidase-like 3 [Source:HGNC Symbol;Acc:HGNC:13869]
ENSG00000138131	LOXL4	FBgn0034660	ortholog_one2many	lysyl oxidase-like 4 [Source:HGNC Symbol;Acc:HGNC:17171]
ENSG00000019169	MARCO	FBgn0034660	ortholog_one2many	macrophage receptor with collagenous structure [Source:HGNC Symbol;Acc:HGNC:6895]
ENSG00000038945	MSR1	FBgn0034660	ortholog_one2many	macrophage scavenger receptor 1 [Source:HGNC Symbol;Acc:HGNC:7376]
ENSG00000168079	SCARA5	FBgn0034660	ortholog_one2many	scavenger receptor class A, member 5 [Source:HGNC Symbol;Acc:HGNC:28701]
ENSG00000116132	PRRX1	FBgn0034821	ortholog_one2many	paired related homeobox 1 [Source:HGNC Symbol;Acc:HGNC:9142]
ENSG00000167157	PRRX2	FBgn0034821	ortholog_one2many	paired related homeobox 2 [Source:HGNC Symbol;Acc:HGNC:21338]
ENSG00000104941	RSPH6A	FBgn0034957	ortholog_one2many	radial spoke head 6 homolog A (Chlamydomonas) [Source:HGNC Symbol;Acc:HGNC:14241]
ENSG00000034239	EFCAB1	FBgn0035034	ortholog_one2many	EF-hand calcium binding domain 1 [Source:HGNC Symbol;Acc:HGNC:25678]
ENSG00000073849	ST6GAL1	FBgn0035050	ortholog_one2many	ST6 beta-galactosamide alpha-2,6-sialyltranferase 1 [Source:HGNC Symbol;Acc:HGNC:10860]
ENSG00000144057	ST6GAL2	FBgn0035050	ortholog_one2many	ST6 beta-galactosamide alpha-2,6-sialyltranferase 2 [Source:HGNC Symbol;Acc:HGNC:10861]
ENSG00000184005	ST6GALNAC3	FBgn0035050	ortholog_one2many	ST6 (alpha-N-acetyl-neuraminyl-2,3-beta-galactosyl-1,3)-N-acetylgalactosaminide alpha-2,6-sialyltransferase 3 [Source:HGNC Symbol;Acc:HGNC:19343]
ENSG00000136840	ST6GALNAC4	FBgn0035050	ortholog_one2many	ST6 (alpha-N-acetyl-neuraminyl-2,3-beta-galactosyl-1,3)-N-acetylgalactosaminide alpha-2,6-sialyltransferase 4 [Source:HGNC Symbol;Acc:HGNC:17846]
ENSG00000117069	ST6GALNAC5	FBgn0035050	ortholog_one2many	ST6 (alpha-N-acetyl-neuraminyl-2,3-beta-galactosyl-1,3)-N-acetylgalactosaminide alpha-2,6-sialyltransferase 5 [Source:HGNC Symbol;Acc:HGNC:19342]
ENSG00000160408	ST6GALNAC6	FBgn0035050	ortholog_one2many	ST6 (alpha-N-acetyl-neuraminyl-2,3-beta-galactosyl-1,3)-N-acetylgalactosaminide alpha-2,6-sialyltransferase 6 [Source:HGNC Symbol;Acc:HGNC:23364]
ENSG00000144455	SUMF1	FBgn0035102	ortholog_one2many	sulfatase modifying factor 1 [Source:HGNC Symbol;Acc:HGNC:20376]
ENSG00000129103	SUMF2	FBgn0035102	ortholog_one2many	sulfatase modifying factor 2 [Source:HGNC Symbol;Acc:HGNC:20415]
ENSG00000134461	ANKRD16	FBgn0035113	ortholog_one2many	ankyrin repeat domain 16 [Source:HGNC Symbol;Acc:HGNC:23471]
ENSG00000138738	PRDM5	FBgn0035137	ortholog_one2many	PR domain containing 5 [Source:HGNC Symbol;Acc:HGNC:9349]
ENSG00000152763	WDR78	FBgn0035256	ortholog_one2many	WD repeat domain 78 [Source:HGNC Symbol;Acc:HGNC:26252]
ENSG00000183569	SERHL2	FBgn0035309	ortholog_one2many	serine hydrolase-like 2 [Source:HGNC Symbol;Acc:HGNC:29446]
ENSG00000183569	SERHL2	FBgn0035312	ortholog_one2many	serine hydrolase-like 2 [Source:HGNC Symbol;Acc:HGNC:29446]
ENSG00000104044	OCA2	FBgn0035332	ortholog_one2many	oculocutaneous albinism II [Source:HGNC Symbol;Acc:HGNC:8101]
ENSG00000164291	ARSK	FBgn0035445	ortholog_one2many	arylsulfatase family, member K [Source:HGNC Symbol;Acc:HGNC:25239]
ENSG00000172889	EGFL7	FBgn0035539	ortholog_one2many	EGF-like-domain, multiple 7 [Source:HGNC Symbol;Acc:HGNC:20594]
ENSG00000241404	EGFL8	FBgn0035539	ortholog_one2many	EGF-like-domain, multiple 8 [Source:HGNC Symbol;Acc:HGNC:13944]
ENSG00000164938	TP53INP1	FBgn0035542	ortholog_one2many	tumor protein p53 inducible nuclear protein 1 [Source:HGNC Symbol;Acc:HGNC:18022]
ENSG00000078804	TP53INP2	FBgn0035542	ortholog_one2many	tumor protein p53 inducible nuclear protein 2 [Source:HGNC Symbol;Acc:HGNC:16104]
ENSG00000104381	GDAP1	FBgn0035587	ortholog_one2many	ganglioside induced differentiation associated protein 1 [Source:HGNC Symbol;Acc:HGNC:15968]
ENSG00000124194	GDAP1L1	FBgn0035587	ortholog_one2many	ganglioside induced differentiation associated protein 1-like 1 [Source:HGNC Symbol;Acc:HGNC:4213]
ENSG00000152784	PRDM8	FBgn0035643	ortholog_one2many	PR domain containing 8 [Source:HGNC Symbol;Acc:HGNC:13993]
ENSG00000265763	ZNF488	FBgn0035643	ortholog_one2many	zinc finger protein 488 [Source:HGNC Symbol;Acc:HGNC:23535]
ENSG00000166596	CFAP52	FBgn0035724	ortholog_one2many	cilia and flagella associated protein 52 [Source:HGNC Symbol;Acc:HGNC:16053]
ENSG00000161996	WDR90	FBgn0035724	ortholog_one2many	WD repeat domain 90 [Source:HGNC Symbol;Acc:HGNC:26960]
ENSG00000118855	MFSD1	FBgn0035763	ortholog_one2many	major facilitator superfamily domain containing 1 [Source:HGNC Symbol;Acc:HGNC:25874]
ENSG00000141446	ESCO1	FBgn0035766	ortholog_one2many	establishment of sister chromatid cohesion N-acetyltransferase 1 [Source:HGNC Symbol;Acc:HGNC:24645]
ENSG00000171320	ESCO2	FBgn0035766	ortholog_one2many	establishment of sister chromatid cohesion N-acetyltransferase 2 [Source:HGNC Symbol;Acc:HGNC:27230]
ENSG00000170876	TMEM43	FBgn0035825	ortholog_one2many	transmembrane protein 43 [Source:HGNC Symbol;Acc:HGNC:28472]
ENSG00000173153	ESRRA	FBgn0035849	ortholog_one2many	estrogen-related receptor alpha [Source:HGNC Symbol;Acc:HGNC:3471]
ENSG00000119715	ESRRB	FBgn0035849	ortholog_one2many	estrogen-related receptor beta [Source:HGNC Symbol;Acc:HGNC:3473]
ENSG00000196482	ESRRG	FBgn0035849	ortholog_one2many	estrogen-related receptor gamma [Source:HGNC Symbol;Acc:HGNC:3474]
ENSG00000161031	PGLYRP2	FBgn0035975	ortholog_one2many	peptidoglycan recognition protein 2 [Source:HGNC Symbol;Acc:HGNC:30013]
ENSG00000161031	PGLYRP2	FBgn0035976	ortholog_one2many	peptidoglycan recognition protein 2 [Source:HGNC Symbol;Acc:HGNC:30013]
ENSG00000161031	PGLYRP2	FBgn0035977	ortholog_one2many	peptidoglycan recognition protein 2 [Source:HGNC Symbol;Acc:HGNC:30013]
ENSG00000186106	ANKRD46	FBgn0036052	ortholog_one2many	ankyrin repeat domain 46 [Source:HGNC Symbol;Acc:HGNC:27229]
ENSG00000100124	ANKRD54	FBgn0036052	ortholog_one2many	ankyrin repeat domain 54 [Source:HGNC Symbol;Acc:HGNC:25185]
ENSG00000230778	ANKRD63	FBgn0036052	ortholog_one2many	ankyrin repeat domain 63 [Source:HGNC Symbol;Acc:HGNC:40027]
ENSG00000205903	ZNF316	FBgn0036179	ortholog_one2many	zinc finger protein 316 [Source:HGNC Symbol;Acc:HGNC:13843]
ENSG00000171595	DNAI2	FBgn0036195	ortholog_one2many	dynein, axonemal, intermediate chain 2 [Source:HGNC Symbol;Acc:HGNC:18744]
ENSG00000158423	RIBC1	FBgn0036214	ortholog_one2many	RIB43A domain with coiled-coils 1 [Source:HGNC Symbol;Acc:HGNC:26537]
ENSG00000128408	RIBC2	FBgn0036214	ortholog_one2many	RIB43A domain with coiled-coils 2 [Source:HGNC Symbol;Acc:HGNC:13241]
ENSG00000186532	SMYD4	FBgn0036282	ortholog_one2many	SET and MYND domain containing 4 [Source:HGNC Symbol;Acc:HGNC:21067]
ENSG00000186212	SOWAHB	FBgn0036302	ortholog_one2many	sosondowah ankyrin repeat domain family member B [Source:HGNC Symbol;Acc:HGNC:32958]
ENSG00000198142	SOWAHC	FBgn0036302	ortholog_one2many	sosondowah ankyrin repeat domain family member C [Source:HGNC Symbol;Acc:HGNC:26149]
ENSG00000187808	SOWAHD	FBgn0036302	ortholog_one2many	sosondowah ankyrin repeat domain family member D [Source:HGNC Symbol;Acc:HGNC:32960]
ENSG00000120658	ENOX1	FBgn0036317	ortholog_one2many	ecto-NOX disulfide-thiol exchanger 1 [Source:HGNC Symbol;Acc:HGNC:25474]
ENSG00000165675	ENOX2	FBgn0036317	ortholog_one2many	ecto-NOX disulfide-thiol exchanger 2 [Source:HGNC Symbol;Acc:HGNC:2259]
ENSG00000104044	OCA2	FBgn0036329	ortholog_one2many	oculocutaneous albinism II [Source:HGNC Symbol;Acc:HGNC:8101]
ENSG00000174799	CEP135	FBgn0036480	ortholog_one2many	centrosomal protein 135kDa [Source:HGNC Symbol;Acc:HGNC:29086]
ENSG00000135951	TSGA10	FBgn0036480	ortholog_one2many	testis specific, 10 [Source:HGNC Symbol;Acc:HGNC:14927]
ENSG00000079931	MOXD1	FBgn0036565	ortholog_one2many	monooxygenase, DBH-like 1 [Source:HGNC Symbol;Acc:HGNC:21063]
ENSG00000172346	CSDC2	FBgn0036661	ortholog_one2many	cold shock domain containing C2, RNA binding [Source:HGNC Symbol;Acc:HGNC:30359]
ENSG00000135338	LCA5	FBgn0036687	ortholog_one2many	Leber congenital amaurosis 5 [Source:HGNC Symbol;Acc:HGNC:31923]
ENSG00000157578	LCA5L	FBgn0036687	ortholog_one2many	Leber congenital amaurosis 5-like [Source:HGNC Symbol;Acc:HGNC:1255]
ENSG00000000003	TSPAN6	FBgn0036769	ortholog_one2many	tetraspanin 6 [Source:HGNC Symbol;Acc:HGNC:11858]
ENSG00000137462	TLR2	FBgn0036978	ortholog_one2many	toll-like receptor 2 [Source:HGNC Symbol;Acc:HGNC:11848]
ENSG00000171236	LRG1	FBgn0036995	ortholog_one2many	leucine-rich alpha-2-glycoprotein 1 [Source:HGNC Symbol;Acc:HGNC:29480]
ENSG00000138738	PRDM5	FBgn0037031	ortholog_one2many	PR domain containing 5 [Source:HGNC Symbol;Acc:HGNC:9349]
ENSG00000183569	SERHL2	FBgn0037070	ortholog_one2many	serine hydrolase-like 2 [Source:HGNC Symbol;Acc:HGNC:29446]
ENSG00000183569	SERHL2	FBgn0037071	ortholog_one2many	serine hydrolase-like 2 [Source:HGNC Symbol;Acc:HGNC:29446]
ENSG00000079931	MOXD1	FBgn0037153	ortholog_one2many	monooxygenase, DBH-like 1 [Source:HGNC Symbol;Acc:HGNC:21063]
ENSG00000213085	CFAP45	FBgn0037162	ortholog_one2many	cilia and flagella associated protein 45 [Source:HGNC Symbol;Acc:HGNC:17229]
ENSG00000198060	2015-03-05	FBgn0037242	ortholog_one2many	membrane-associated ring finger (C3HC4) 5 [Source:HGNC Symbol;Acc:HGNC:26025]
ENSG00000109819	PPARGC1A	FBgn0037248	ortholog_one2many	peroxisome proliferator-activated receptor gamma, coactivator 1 alpha [Source:HGNC Symbol;Acc:HGNC:9237]
ENSG00000155846	PPARGC1B	FBgn0037248	ortholog_one2many	peroxisome proliferator-activated receptor gamma, coactivator 1 beta [Source:HGNC Symbol;Acc:HGNC:30022]
ENSG00000148840	PPRC1	FBgn0037248	ortholog_one2many	peroxisome proliferator-activated receptor gamma, coactivator-related 1 [Source:HGNC Symbol;Acc:HGNC:30025]
ENSG00000070047	PHRF1	FBgn0037344	ortholog_one2many	PHD and ring finger domains 1 [Source:HGNC Symbol;Acc:HGNC:24351]
ENSG00000126461	SCAF1	FBgn0037344	ortholog_one2many	SR-related CTD-associated factor 1 [Source:HGNC Symbol;Acc:HGNC:30403]
ENSG00000139218	SCAF11	FBgn0037344	ortholog_one2many	SR-related CTD-associated factor 11 [Source:HGNC Symbol;Acc:HGNC:10784]
ENSG00000143390	RFX5	FBgn0037445	ortholog_one2many	regulatory factor X, 5 (influences HLA class II expression) [Source:HGNC Symbol;Acc:HGNC:9986]
ENSG00000181827	RFX7	FBgn0037445	ortholog_one2many	regulatory factor X, 7 [Source:HGNC Symbol;Acc:HGNC:25777]
ENSG00000034239	EFCAB1	FBgn0037460	ortholog_one2many	EF-hand calcium binding domain 1 [Source:HGNC Symbol;Acc:HGNC:25678]
ENSG00000034239	EFCAB1	FBgn0037461	ortholog_one2many	EF-hand calcium binding domain 1 [Source:HGNC Symbol;Acc:HGNC:25678]
ENSG00000034239	EFCAB1	FBgn0037462	ortholog_one2many	EF-hand calcium binding domain 1 [Source:HGNC Symbol;Acc:HGNC:25678]
ENSG00000131943	C19orf12	FBgn0037562	ortholog_one2many	chromosome 19 open reading frame 12 [Source:HGNC Symbol;Acc:HGNC:25443]
ENSG00000148832	PAOX	FBgn0037606	ortholog_one2many	polyamine oxidase (exo-N4-amino) [Source:HGNC Symbol;Acc:HGNC:20837]
ENSG00000088826	SMOX	FBgn0037606	ortholog_one2many	spermine oxidase [Source:HGNC Symbol;Acc:HGNC:15862]
ENSG00000173597	SULT1B1	FBgn0037665	ortholog_one2many	sulfotransferase family, cytosolic, 1B, member 1 [Source:HGNC Symbol;Acc:HGNC:17845]
ENSG00000109193	SULT1E1	FBgn0037665	ortholog_one2many	sulfotransferase family 1E, estrogen-preferring, member 1 [Source:HGNC Symbol;Acc:HGNC:11377]
ENSG00000088002	SULT2B1	FBgn0037665	ortholog_one2many	sulfotransferase family, cytosolic, 2B, member 1 [Source:HGNC Symbol;Acc:HGNC:11459]
ENSG00000130540	SULT4A1	FBgn0037665	ortholog_one2many	sulfotransferase family 4A, member 1 [Source:HGNC Symbol;Acc:HGNC:14903]
ENSG00000138068	SULT6B1	FBgn0037665	ortholog_one2many	sulfotransferase family, cytosolic, 6B, member 1 [Source:HGNC Symbol;Acc:HGNC:33433]
ENSG00000124721	DNAH8	FBgn0037726	ortholog_one2many	dynein, axonemal, heavy chain 8 [Source:HGNC Symbol;Acc:HGNC:2952]
ENSG00000161031	PGLYRP2	FBgn0037906	ortholog_one2many	peptidoglycan recognition protein 2 [Source:HGNC Symbol;Acc:HGNC:30013]
ENSG00000198876	DCAF12	FBgn0037980	ortholog_one2many	DDB1 and CUL4 associated factor 12 [Source:HGNC Symbol;Acc:HGNC:19911]
ENSG00000025293	PHF20	FBgn0038016	ortholog_one2many	PHD finger protein 20 [Source:HGNC Symbol;Acc:HGNC:16098]
ENSG00000034239	EFCAB1	FBgn0038089	ortholog_one2many	EF-hand calcium binding domain 1 [Source:HGNC Symbol;Acc:HGNC:25678]
ENSG00000197826	C4orf22	FBgn0038122	ortholog_one2many	chromosome 4 open reading frame 22 [Source:HGNC Symbol;Acc:HGNC:28554]
ENSG00000140280	LYSMD2	FBgn0038220	ortholog_one2many	LysM, putative peptidoglycan-binding, domain containing 2 [Source:HGNC Symbol;Acc:HGNC:28571]
ENSG00000130988	RGN	FBgn0038257	ortholog_one2many	regucalcin [Source:HGNC Symbol;Acc:HGNC:9989]
ENSG00000170540	ARL6IP1	FBgn0038453	ortholog_one2many	ADP-ribosylation factor-like 6 interacting protein 1 [Source:HGNC Symbol;Acc:HGNC:697]
ENSG00000171757	LRRC34	FBgn0038531	ortholog_one2many	leucine rich repeat containing 34 [Source:HGNC Symbol;Acc:HGNC:28408]
ENSG00000100565	LRRC74A	FBgn0038531	ortholog_one2many	leucine rich repeat containing 74A [Source:HGNC Symbol;Acc:HGNC:23346]
ENSG00000187905	LRRC74B	FBgn0038531	ortholog_one2many	leucine rich repeat containing 74B [Source:HGNC Symbol;Acc:HGNC:34301]
ENSG00000146221	TCTE1	FBgn0038531	ortholog_one2many	t-complex-associated-testis-expressed 1 [Source:HGNC Symbol;Acc:HGNC:11693]
ENSG00000102178	UBL4A	FBgn0038571	ortholog_one2many	ubiquitin-like 4A [Source:HGNC Symbol;Acc:HGNC:12505]
ENSG00000104973	MED25	FBgn0038760	ortholog_one2many	mediator complex subunit 25 [Source:HGNC Symbol;Acc:HGNC:28845]
ENSG00000104960	PTOV1	FBgn0038760	ortholog_one2many	prostate tumor overexpressed 1 [Source:HGNC Symbol;Acc:HGNC:9632]
ENSG00000156206	C15orf26	FBgn0038892	ortholog_one2many	chromosome 15 open reading frame 26 [Source:HGNC Symbol;Acc:HGNC:26782]
ENSG00000174332	GLIS1	FBgn0039039	ortholog_one2many	GLIS family zinc finger 1 [Source:HGNC Symbol;Acc:HGNC:29525]
ENSG00000107249	GLIS3	FBgn0039039	ortholog_one2many	GLIS family zinc finger 3 [Source:HGNC Symbol;Acc:HGNC:28510]
ENSG00000104883	PEX11G	FBgn0039068	ortholog_one2many	peroxisomal biogenesis factor 11 gamma [Source:HGNC Symbol;Acc:HGNC:20208]
ENSG00000126001	CEP250	FBgn0039152	ortholog_one2many	centrosomal protein 250kDa [Source:HGNC Symbol;Acc:HGNC:1859]
ENSG00000058453	CROCC	FBgn0039152	ortholog_one2many	ciliary rootlet coiled-coil, rootletin [Source:HGNC Symbol;Acc:HGNC:21299]
ENSG00000151233	GXYLT1	FBgn0039273	ortholog_one2many	glucoside xylosyltransferase 1 [Source:HGNC Symbol;Acc:HGNC:27482]
ENSG00000172986	GXYLT2	FBgn0039273	ortholog_one2many	glucoside xylosyltransferase 2 [Source:HGNC Symbol;Acc:HGNC:33383]
ENSG00000129925	TMEM8A	FBgn0039290	ortholog_one2many	transmembrane protein 8A [Source:HGNC Symbol;Acc:HGNC:17205]
ENSG00000137103	TMEM8B	FBgn0039290	ortholog_one2many	transmembrane protein 8B [Source:HGNC Symbol;Acc:HGNC:21427]
ENSG00000013374	NUB1	FBgn0039343	ortholog_one2many	negative regulator of ubiquitin-like proteins 1 [Source:HGNC Symbol;Acc:HGNC:17623]
ENSG00000198060	2015-03-05	FBgn0039498	ortholog_one2many	membrane-associated ring finger (C3HC4) 5 [Source:HGNC Symbol;Acc:HGNC:26025]
ENSG00000038219	BOD1L1	FBgn0039560	ortholog_one2many	biorientation of chromosomes in cell division 1-like 1 [Source:HGNC Symbol;Acc:HGNC:31792]
ENSG00000151117	TMEM86A	FBgn0039681	ortholog_one2many	transmembrane protein 86A [Source:HGNC Symbol;Acc:HGNC:26890]
ENSG00000180089	TMEM86B	FBgn0039681	ortholog_one2many	transmembrane protein 86B [Source:HGNC Symbol;Acc:HGNC:28448]
ENSG00000171236	LRG1	FBgn0039728	ortholog_one2many	leucine-rich alpha-2-glycoprotein 1 [Source:HGNC Symbol;Acc:HGNC:29480]
ENSG00000113328	CCNG1	FBgn0039858	ortholog_one2many	cyclin G1 [Source:HGNC Symbol;Acc:HGNC:1592]
ENSG00000138764	CCNG2	FBgn0039858	ortholog_one2many	cyclin G2 [Source:HGNC Symbol;Acc:HGNC:1593]
ENSG00000118816	CCNI	FBgn0039858	ortholog_one2many	cyclin I [Source:HGNC Symbol;Acc:HGNC:1595]
ENSG00000146830	GIGYF1	FBgn0039936	ortholog_one2many	GRB10 interacting GYF protein 1 [Source:HGNC Symbol;Acc:HGNC:9126]
ENSG00000204120	GIGYF2	FBgn0039936	ortholog_one2many	GRB10 interacting GYF protein 2 [Source:HGNC Symbol;Acc:HGNC:11960]
ENSG00000124098	FAM210B	FBgn0039970	ortholog_one2many	family with sequence similarity 210, member B [Source:HGNC Symbol;Acc:HGNC:16102]
ENSG00000176720	BOK	FBgn0040491	ortholog_one2many	BCL2-related ovarian killer [Source:HGNC Symbol;Acc:HGNC:1087]
ENSG00000120533	ENY2	FBgn0040670	ortholog_one2many	enhancer of yellow 2 homolog (Drosophila) [Source:HGNC Symbol;Acc:HGNC:24449]
ENSG00000265590	AP000275.65	FBgn0040696	ortholog_one2many	Uncharacterized protein {ECO:0000313|Ensembl:ENSP00000446874} [Source:UniProtKB/TrEMBL;Acc:F8VZ95]
ENSG00000267140	RP11-322E11.6	FBgn0040929	ortholog_one2many	Uncharacterized protein {ECO:0000313|Ensembl:ENSP00000467041} [Source:UniProtKB/TrEMBL;Acc:K7ENP7]
ENSG00000172493	AFF1	FBgn0041111	ortholog_one2many	AF4/FMR2 family, member 1 [Source:HGNC Symbol;Acc:HGNC:7135]
ENSG00000155966	AFF2	FBgn0041111	ortholog_one2many	AF4/FMR2 family, member 2 [Source:HGNC Symbol;Acc:HGNC:3776]
ENSG00000144218	AFF3	FBgn0041111	ortholog_one2many	AF4/FMR2 family, member 3 [Source:HGNC Symbol;Acc:HGNC:6473]
ENSG00000072364	AFF4	FBgn0041111	ortholog_one2many	AF4/FMR2 family, member 4 [Source:HGNC Symbol;Acc:HGNC:17869]
ENSG00000104044	OCA2	FBgn0041150	ortholog_one2many	oculocutaneous albinism II [Source:HGNC Symbol;Acc:HGNC:8101]
ENSG00000197622	CDC42SE1	FBgn0044823	ortholog_one2many	CDC42 small effector 1 [Source:HGNC Symbol;Acc:HGNC:17719]
ENSG00000158985	CDC42SE2	FBgn0044823	ortholog_one2many	CDC42 small effector 2 [Source:HGNC Symbol;Acc:HGNC:18547]
ENSG00000139572	GPR84	FBgn0046687	ortholog_one2many	G protein-coupled receptor 84 [Source:HGNC Symbol;Acc:HGNC:4535]
ENSG00000139714	MORN3	FBgn0050429	ortholog_one2many	MORN repeat containing 3 [Source:HGNC Symbol;Acc:HGNC:29807]
ENSG00000130590	SAMD10	FBgn0050476	ortholog_one2many	sterile alpha motif domain containing 10 [Source:HGNC Symbol;Acc:HGNC:16129]
ENSG00000177570	SAMD12	FBgn0050476	ortholog_one2many	sterile alpha motif domain containing 12 [Source:HGNC Symbol;Acc:HGNC:31750]
ENSG00000266074	BAHCC1	FBgn0051151	ortholog_one2many	BAH domain and coiled-coil containing 1 [Source:HGNC Symbol;Acc:HGNC:29279]
ENSG00000182095	TNRC18	FBgn0051151	ortholog_one2many	trinucleotide repeat containing 18 [Source:HGNC Symbol;Acc:HGNC:11962]
ENSG00000203727	SAMD5	FBgn0051163	ortholog_one2many	sterile alpha motif domain containing 5 [Source:HGNC Symbol;Acc:HGNC:21180]
ENSG00000258429	PDF	FBgn0051278	ortholog_one2many	peptide deformylase (mitochondrial) [Source:HGNC Symbol;Acc:HGNC:30012]
ENSG00000168564	CDKN2AIP	FBgn0051301	ortholog_one2many	CDKN2A interacting protein [Source:HGNC Symbol;Acc:HGNC:24325]
ENSG00000237190	CDKN2AIPNL	FBgn0051301	ortholog_one2many	CDKN2A interacting protein N-terminal like [Source:HGNC Symbol;Acc:HGNC:30545]
ENSG00000258429	PDF	FBgn0051373	ortholog_one2many	peptide deformylase (mitochondrial) [Source:HGNC Symbol;Acc:HGNC:30012]
ENSG00000105705	SUGP1	FBgn0051550	ortholog_one2many	SURP and G patch domain containing 1 [Source:HGNC Symbol;Acc:HGNC:18643]
ENSG00000064607	SUGP2	FBgn0051550	ortholog_one2many	SURP and G patch domain containing 2 [Source:HGNC Symbol;Acc:HGNC:18641]
ENSG00000104044	OCA2	FBgn0051693	ortholog_one2many	oculocutaneous albinism II [Source:HGNC Symbol;Acc:HGNC:8101]
ENSG00000152382	TADA1	FBgn0051865	ortholog_one2many	transcriptional adaptor 1 [Source:HGNC Symbol;Acc:HGNC:30631]
ENSG00000152382	TADA1	FBgn0051866	ortholog_one2many	transcriptional adaptor 1 [Source:HGNC Symbol;Acc:HGNC:30631]
ENSG00000090905	TNRC6A	FBgn0051992	ortholog_one2many	trinucleotide repeat containing 6A [Source:HGNC Symbol;Acc:HGNC:11969]
ENSG00000100354	TNRC6B	FBgn0051992	ortholog_one2many	trinucleotide repeat containing 6B [Source:HGNC Symbol;Acc:HGNC:29190]
ENSG00000078687	TNRC6C	FBgn0051992	ortholog_one2many	trinucleotide repeat containing 6C [Source:HGNC Symbol;Acc:HGNC:29318]
ENSG00000175866	BAIAP2	FBgn0052082	ortholog_one2many	BAI1-associated protein 2 [Source:HGNC Symbol;Acc:HGNC:947]
ENSG00000006453	BAIAP2L1	FBgn0052082	ortholog_one2many	BAI1-associated protein 2-like 1 [Source:HGNC Symbol;Acc:HGNC:21649]
ENSG00000128298	BAIAP2L2	FBgn0052082	ortholog_one2many	BAI1-associated protein 2-like 2 [Source:HGNC Symbol;Acc:HGNC:26203]
ENSG00000135127	CCDC64	FBgn0052137	ortholog_one2many	coiled-coil domain containing 64 [Source:HGNC Symbol;Acc:HGNC:28095]
ENSG00000162069	CCDC64B	FBgn0052137	ortholog_one2many	coiled-coil domain containing 64B [Source:HGNC Symbol;Acc:HGNC:33584]
ENSG00000131507	NDFIP1	FBgn0052177	ortholog_one2many	Nedd4 family interacting protein 1 [Source:HGNC Symbol;Acc:HGNC:17592]
ENSG00000102471	NDFIP2	FBgn0052177	ortholog_one2many	Nedd4 family interacting protein 2 [Source:HGNC Symbol;Acc:HGNC:18537]
ENSG00000118523	CTGF	FBgn0052183	ortholog_one2many	connective tissue growth factor [Source:HGNC Symbol;Acc:HGNC:2500]
ENSG00000142871	CYR61	FBgn0052183	ortholog_one2many	cysteine-rich, angiogenic inducer, 61 [Source:HGNC Symbol;Acc:HGNC:2654]
ENSG00000136999	NOV	FBgn0052183	ortholog_one2many	nephroblastoma overexpressed [Source:HGNC Symbol;Acc:HGNC:7885]
ENSG00000104415	WISP1	FBgn0052183	ortholog_one2many	WNT1 inducible signaling pathway protein 1 [Source:HGNC Symbol;Acc:HGNC:12769]
ENSG00000064205	WISP2	FBgn0052183	ortholog_one2many	WNT1 inducible signaling pathway protein 2 [Source:HGNC Symbol;Acc:HGNC:12770]
ENSG00000112761	WISP3	FBgn0052183	ortholog_one2many	WNT1 inducible signaling pathway protein 3 [Source:HGNC Symbol;Acc:HGNC:12771]
ENSG00000189043	NDUFA4	FBgn0052230	ortholog_one2many	NDUFA4, mitochondrial complex associated [Source:HGNC Symbol;Acc:HGNC:7687]
ENSG00000185633	NDUFA4L2	FBgn0052230	ortholog_one2many	NADH dehydrogenase (ubiquinone) 1 alpha subcomplex, 4-like 2 [Source:HGNC Symbol;Acc:HGNC:29836]
ENSG00000143458	GABPB2	FBgn0052343	ortholog_one2many	GA binding protein transcription factor, beta subunit 2 [Source:HGNC Symbol;Acc:HGNC:28441]
ENSG00000154359	LONRF1	FBgn0052369	ortholog_one2many	LON peptidase N-terminal domain and ring finger 1 [Source:HGNC Symbol;Acc:HGNC:26302]
ENSG00000170500	LONRF2	FBgn0052369	ortholog_one2many	LON peptidase N-terminal domain and ring finger 2 [Source:HGNC Symbol;Acc:HGNC:24788]
ENSG00000175556	LONRF3	FBgn0052369	ortholog_one2many	LON peptidase N-terminal domain and ring finger 3 [Source:HGNC Symbol;Acc:HGNC:21152]
ENSG00000189058	APOD	FBgn0053126	ortholog_one2many	apolipoprotein D [Source:HGNC Symbol;Acc:HGNC:612]
ENSG00000104883	PEX11G	FBgn0053474	ortholog_one2many	peroxisomal biogenesis factor 11 gamma [Source:HGNC Symbol;Acc:HGNC:20208]
ENSG00000204569	PPP1R10	FBgn0053526	ortholog_one2many	protein phosphatase 1, regulatory subunit 10 [Source:HGNC Symbol;Acc:HGNC:9284]
ENSG00000204576	PRR3	FBgn0053526	ortholog_one2many	proline rich 3 [Source:HGNC Symbol;Acc:HGNC:21149]
ENSG00000260428	SCX	FBgn0053557	ortholog_one2many	scleraxis basic helix-loop-helix transcription factor [Source:HGNC Symbol;Acc:HGNC:32322]
ENSG00000125878	TCF15	FBgn0053557	ortholog_one2many	transcription factor 15 (basic helix-loop-helix) [Source:HGNC Symbol;Acc:HGNC:11627]
ENSG00000101191	DIDO1	FBgn0082831	ortholog_one2many	death inducer-obliterator 1 [Source:HGNC Symbol;Acc:HGNC:2680]
ENSG00000118482	PHF3	FBgn0082831	ortholog_one2many	PHD finger protein 3 [Source:HGNC Symbol;Acc:HGNC:8921]
ENSG00000168779	SHOX2	FBgn0085396	ortholog_one2many	short stature homeobox 2 [Source:HGNC Symbol;Acc:HGNC:10854]
ENSG00000105559	PLEKHA4	FBgn0085412	ortholog_one2many	pleckstrin homology domain containing, family A (phosphoinositide binding specific) member 4 [Source:HGNC Symbol;Acc:HGNC:14339]
ENSG00000052126	PLEKHA5	FBgn0085412	ortholog_one2many	pleckstrin homology domain containing, family A member 5 [Source:HGNC Symbol;Acc:HGNC:30036]
ENSG00000143850	PLEKHA6	FBgn0085412	ortholog_one2many	pleckstrin homology domain containing, family A member 6 [Source:HGNC Symbol;Acc:HGNC:17053]
ENSG00000166689	PLEKHA7	FBgn0085412	ortholog_one2many	pleckstrin homology domain containing, family A member 7 [Source:HGNC Symbol;Acc:HGNC:27049]
ENSG00000171444	MCC	FBgn0085433	ortholog_one2many	mutated in colorectal cancers [Source:HGNC Symbol;Acc:HGNC:6935]
ENSG00000130307	USHBP1	FBgn0085433	ortholog_one2many	Usher syndrome 1C binding protein 1 [Source:HGNC Symbol;Acc:HGNC:24058]
ENSG00000156206	C15orf26	FBgn0085486	ortholog_one2many	chromosome 15 open reading frame 26 [Source:HGNC Symbol;Acc:HGNC:26782]
ENSG00000151929	BAG3	FBgn0086708	ortholog_one2many	BCL2-associated athanogene 3 [Source:HGNC Symbol;Acc:HGNC:939]
ENSG00000156735	BAG4	FBgn0086708	ortholog_one2many	BCL2-associated athanogene 4 [Source:HGNC Symbol;Acc:HGNC:940]
ENSG00000166170	BAG5	FBgn0086708	ortholog_one2many	BCL2-associated athanogene 5 [Source:HGNC Symbol;Acc:HGNC:941]
ENSG00000205903	ZNF316	FBgn0086910	ortholog_one2many	zinc finger protein 316 [Source:HGNC Symbol;Acc:HGNC:13843]
ENSG00000084674	APOB	FBgn0087002	ortholog_one2many	apolipoprotein B [Source:HGNC Symbol;Acc:HGNC:603]
ENSG00000082153	BZW1	FBgn0250753	ortholog_one2many	basic leucine zipper and W2 domains 1 [Source:HGNC Symbol;Acc:HGNC:18380]
ENSG00000136261	BZW2	FBgn0250753	ortholog_one2many	basic leucine zipper and W2 domains 2 [Source:HGNC Symbol;Acc:HGNC:18808]
ENSG00000137221	TJAP1	FBgn0259224	ortholog_one2many	tight junction associated protein 1 (peripheral) [Source:HGNC Symbol;Acc:HGNC:17949]
ENSG00000134363	FST	FBgn0259878	ortholog_one2many	follistatin [Source:HGNC Symbol;Acc:HGNC:3971]
ENSG00000070404	FSTL3	FBgn0259878	ortholog_one2many	follistatin-like 3 (secreted glycoprotein) [Source:HGNC Symbol;Acc:HGNC:3973]
ENSG00000134461	ANKRD16	FBgn0260005	ortholog_one2many	ankyrin repeat domain 16 [Source:HGNC Symbol;Acc:HGNC:23471]
ENSG00000104856	RELB	FBgn0260632	ortholog_one2many	v-rel avian reticuloendotheliosis viral oncogene homolog B [Source:HGNC Symbol;Acc:HGNC:9956]
ENSG00000019144	PHLDB1	FBgn0260748	ortholog_one2many	pleckstrin homology-like domain, family B, member 1 [Source:HGNC Symbol;Acc:HGNC:23697]
ENSG00000144824	PHLDB2	FBgn0260748	ortholog_one2many	pleckstrin homology-like domain, family B, member 2 [Source:HGNC Symbol;Acc:HGNC:29573]
ENSG00000176531	PHLDB3	FBgn0260748	ortholog_one2many	pleckstrin homology-like domain, family B, member 3 [Source:HGNC Symbol;Acc:HGNC:30499]
ENSG00000187840	EIF4EBP1	FBgn0261560	ortholog_one2many	eukaryotic translation initiation factor 4E binding protein 1 [Source:HGNC Symbol;Acc:HGNC:3288]
ENSG00000148730	EIF4EBP2	FBgn0261560	ortholog_one2many	eukaryotic translation initiation factor 4E binding protein 2 [Source:HGNC Symbol;Acc:HGNC:3289]
ENSG00000243056	EIF4EBP3	FBgn0261560	ortholog_one2many	eukaryotic translation initiation factor 4E binding protein 3 [Source:HGNC Symbol;Acc:HGNC:3290]
ENSG00000181690	PLAG1	FBgn0261679	ortholog_one2many	pleiomorphic adenoma gene 1 [Source:HGNC Symbol;Acc:HGNC:9045]
ENSG00000118495	PLAGL1	FBgn0261679	ortholog_one2many	pleiomorphic adenoma gene-like 1 [Source:HGNC Symbol;Acc:HGNC:9046]
ENSG00000126003	PLAGL2	FBgn0261679	ortholog_one2many	pleiomorphic adenoma gene-like 2 [Source:HGNC Symbol;Acc:HGNC:9047]
ENSG00000171456	ASXL1	FBgn0261823	ortholog_one2many	additional sex combs like transcriptional regulator 1 [Source:HGNC Symbol;Acc:HGNC:18318]
ENSG00000143970	ASXL2	FBgn0261823	ortholog_one2many	additional sex combs like transcriptional regulator 2 [Source:HGNC Symbol;Acc:HGNC:23805]
ENSG00000141431	ASXL3	FBgn0261823	ortholog_one2many	additional sex combs like transcriptional regulator 3 [Source:HGNC Symbol;Acc:HGNC:29357]
ENSG00000071553	ATP6AP1	FBgn0262515	ortholog_one2many	ATPase, H+ transporting, lysosomal accessory protein 1 [Source:HGNC Symbol;Acc:HGNC:868]
ENSG00000205464	ATP6AP1L	FBgn0262515	ortholog_one2many	ATPase, H+ transporting, lysosomal accessory protein 1-like [Source:HGNC Symbol;Acc:HGNC:28091]
ENSG00000120071	KANSL1	FBgn0262527	ortholog_one2many	KAT8 regulatory NSL complex subunit 1 [Source:HGNC Symbol;Acc:HGNC:24565]
ENSG00000144445	KANSL1L	FBgn0262527	ortholog_one2many	KAT8 regulatory NSL complex subunit 1-like [Source:HGNC Symbol;Acc:HGNC:26310]
ENSG00000117000	RLF	FBgn0262636	ortholog_one2many	rearranged L-myc fusion [Source:HGNC Symbol;Acc:HGNC:10025]
ENSG00000188994	ZNF292	FBgn0262636	ortholog_one2many	zinc finger protein 292 [Source:HGNC Symbol;Acc:HGNC:18410]
ENSG00000175105	ZNF654	FBgn0262636	ortholog_one2many	zinc finger protein 654 [Source:HGNC Symbol;Acc:HGNC:25612]
ENSG00000136997	MYC	FBgn0262656	ortholog_one2many	v-myc avian myelocytomatosis viral oncogene homolog [Source:HGNC Symbol;Acc:HGNC:7553]
ENSG00000116990	MYCL	FBgn0262656	ortholog_one2many	v-myc avian myelocytomatosis viral oncogene lung carcinoma derived homolog [Source:HGNC Symbol;Acc:HGNC:7555]
ENSG00000134323	MYCN	FBgn0262656	ortholog_one2many	v-myc avian myelocytomatosis viral oncogene neuroblastoma derived homolog [Source:HGNC Symbol;Acc:HGNC:7559]
ENSG00000156273	BACH1	FBgn0262975	ortholog_one2many	BTB and CNC homology 1, basic leucine zipper transcription factor 1 [Source:HGNC Symbol;Acc:HGNC:935]
ENSG00000112182	BACH2	FBgn0262975	ortholog_one2many	BTB and CNC homology 1, basic leucine zipper transcription factor 2 [Source:HGNC Symbol;Acc:HGNC:14078]
ENSG00000123405	NFE2	FBgn0262975	ortholog_one2many	nuclear factor, erythroid 2 [Source:HGNC Symbol;Acc:HGNC:7780]
ENSG00000082641	NFE2L1	FBgn0262975	ortholog_one2many	nuclear factor, erythroid 2-like 1 [Source:HGNC Symbol;Acc:HGNC:7781]
ENSG00000116044	NFE2L2	FBgn0262975	ortholog_one2many	nuclear factor, erythroid 2-like 2 [Source:HGNC Symbol;Acc:HGNC:7782]
ENSG00000050344	NFE2L3	FBgn0262975	ortholog_one2many	nuclear factor, erythroid 2-like 3 [Source:HGNC Symbol;Acc:HGNC:7783]
ENSG00000203727	SAMD5	FBgn0263117	ortholog_one2many	sterile alpha motif domain containing 5 [Source:HGNC Symbol;Acc:HGNC:21180]
ENSG00000138336	TET1	FBgn0263392	ortholog_one2many	tet methylcytosine dioxygenase 1 [Source:HGNC Symbol;Acc:HGNC:29484]
ENSG00000168769	TET2	FBgn0263392	ortholog_one2many	tet methylcytosine dioxygenase 2 [Source:HGNC Symbol;Acc:HGNC:25941]
ENSG00000187605	TET3	FBgn0263392	ortholog_one2many	tet methylcytosine dioxygenase 3 [Source:HGNC Symbol;Acc:HGNC:28313]
ENSG00000164588	HCN1	FBgn0263397	ortholog_one2many	hyperpolarization activated cyclic nucleotide-gated potassium channel 1 [Source:HGNC Symbol;Acc:HGNC:4845]
ENSG00000099822	HCN2	FBgn0263397	ortholog_one2many	hyperpolarization activated cyclic nucleotide-gated potassium channel 2 [Source:HGNC Symbol;Acc:HGNC:4846]
ENSG00000143630	HCN3	FBgn0263397	ortholog_one2many	hyperpolarization activated cyclic nucleotide-gated potassium channel 3 [Source:HGNC Symbol;Acc:HGNC:19183]
ENSG00000138622	HCN4	FBgn0263397	ortholog_one2many	hyperpolarization activated cyclic nucleotide-gated potassium channel 4 [Source:HGNC Symbol;Acc:HGNC:16882]
ENSG00000197948	FCHSD1	FBgn0263456	ortholog_one2many	FCH and double SH3 domains 1 [Source:HGNC Symbol;Acc:HGNC:25463]
ENSG00000137478	FCHSD2	FBgn0263456	ortholog_one2many	FCH and double SH3 domains 2 [Source:HGNC Symbol;Acc:HGNC:29114]
ENSG00000137563	GGH	FBgn0263607	ortholog_one2many	gamma-glutamyl hydrolase (conjugase, folylpolygammaglutamyl hydrolase) [Source:HGNC Symbol;Acc:HGNC:4248]
ENSG00000137563	GGH	FBgn0263608	ortholog_one2many	gamma-glutamyl hydrolase (conjugase, folylpolygammaglutamyl hydrolase) [Source:HGNC Symbol;Acc:HGNC:4248]
ENSG00000104728	ARHGEF10	FBgn0263706	ortholog_one2many	Rho guanine nucleotide exchange factor (GEF) 10 [Source:HGNC Symbol;Acc:HGNC:14103]
ENSG00000074964	ARHGEF10L	FBgn0263706	ortholog_one2many	Rho guanine nucleotide exchange factor (GEF) 10-like [Source:HGNC Symbol;Acc:HGNC:25540]
ENSG00000132972	RNF17	FBgn0263974	ortholog_one2many	ring finger protein 17 [Source:HGNC Symbol;Acc:HGNC:10060]
ENSG00000095627	TDRD1	FBgn0263974	ortholog_one2many	tudor domain containing 1 [Source:HGNC Symbol;Acc:HGNC:11712]
ENSG00000180113	TDRD6	FBgn0263974	ortholog_one2many	tudor domain containing 6 [Source:HGNC Symbol;Acc:HGNC:21339]
ENSG00000144681	STAC	FBgn0263980	ortholog_one2many	SH3 and cysteine rich domain [Source:HGNC Symbol;Acc:HGNC:11353]
ENSG00000141750	STAC2	FBgn0263980	ortholog_one2many	SH3 and cysteine rich domain 2 [Source:HGNC Symbol;Acc:HGNC:23990]
ENSG00000185482	STAC3	FBgn0263980	ortholog_one2many	SH3 and cysteine rich domain 3 [Source:HGNC Symbol;Acc:HGNC:28423]
ENSG00000152763	WDR78	FBgn0263988	ortholog_one2many	WD repeat domain 78 [Source:HGNC Symbol;Acc:HGNC:26252]
ENSG00000168297	PXK	FBgn0264087	ortholog_one2many	PX domain containing serine/threonine kinase [Source:HGNC Symbol;Acc:HGNC:23326]
ENSG00000165886	UBTD1	FBgn0264712	ortholog_one2many	ubiquitin domain containing 1 [Source:HGNC Symbol;Acc:HGNC:25683]
ENSG00000168246	UBTD2	FBgn0264712	ortholog_one2many	ubiquitin domain containing 2 [Source:HGNC Symbol;Acc:HGNC:24463]
ENSG00000160746	ANO10	FBgn0000152	ortholog_one2one	anoctamin 10 [Source:HGNC Symbol;Acc:HGNC:25519]
ENSG00000179431	FJX1	FBgn0000658	ortholog_one2one	four jointed box 1 (Drosophila) [Source:HGNC Symbol;Acc:HGNC:17166]
ENSG00000146457	WTAP	FBgn0000662	ortholog_one2one	Wilms tumor 1 associated protein [Source:HGNC Symbol;Acc:HGNC:16846]
ENSG00000010361	FUZ	FBgn0001084	ortholog_one2one	fuzzy planar cell polarity protein [Source:HGNC Symbol;Acc:HGNC:26219]
ENSG00000136630	HLX	FBgn0001170	ortholog_one2one	H2.0-like homeobox [Source:HGNC Symbol;Acc:HGNC:4978]
ENSG00000164066	INTU	FBgn0001259	ortholog_one2one	inturned planar cell polarity protein [Source:HGNC Symbol;Acc:HGNC:29239]
ENSG00000203667	COX20	FBgn0002354	ortholog_one2one	COX20 cytochrome C oxidase assembly factor [Source:HGNC Symbol;Acc:HGNC:26970]
ENSG00000119725	ZNF410	FBgn0002521	ortholog_one2one	zinc finger protein 410 [Source:HGNC Symbol;Acc:HGNC:20144]
ENSG00000111962	UST	FBgn0003089	ortholog_one2one	uronyl-2-sulfotransferase [Source:HGNC Symbol;Acc:HGNC:17223]
ENSG00000162782	TDRD5	FBgn0003891	ortholog_one2one	tudor domain containing 5 [Source:HGNC Symbol;Acc:HGNC:20614]
ENSG00000164944	KIAA1429	FBgn0003977	ortholog_one2one	KIAA1429 [Source:HGNC Symbol;Acc:HGNC:24500]
ENSG00000130940	CASZ1	FBgn0004878	ortholog_one2one	castor zinc finger 1 [Source:HGNC Symbol;Acc:HGNC:26002]
ENSG00000176678	FOXL1	FBgn0004895	ortholog_one2one	forkhead box L1 [Source:HGNC Symbol;Acc:HGNC:3817]
ENSG00000107882	SUFU	FBgn0005355	ortholog_one2one	suppressor of fused homolog (Drosophila) [Source:HGNC Symbol;Acc:HGNC:16466]
ENSG00000106459	NRF1	FBgn0005427	ortholog_one2one	nuclear respiratory factor 1 [Source:HGNC Symbol;Acc:HGNC:7996]
ENSG00000174579	MSL2	FBgn0005616	ortholog_one2one	male-specific lethal 2 homolog (Drosophila) [Source:HGNC Symbol;Acc:HGNC:25544]
ENSG00000135336	ORC3	FBgn0005654	ortholog_one2one	origin recognition complex, subunit 3 [Source:HGNC Symbol;Acc:HGNC:8489]
ENSG00000186088	GSAP	FBgn0010309	ortholog_one2one	gamma-secretase activating protein [Source:HGNC Symbol;Acc:HGNC:28042]
ENSG00000113845	TIMMDC1	FBgn0010340	ortholog_one2one	translocase of inner mitochondrial membrane domain containing 1 [Source:HGNC Symbol;Acc:HGNC:1321]
ENSG00000106028	SSBP1	FBgn0010438	ortholog_one2one	single-stranded DNA binding protein 1, mitochondrial [Source:HGNC Symbol;Acc:HGNC:11317]
ENSG00000151849	CENPJ	FBgn0011020	ortholog_one2one	centromere protein J [Source:HGNC Symbol;Acc:HGNC:17272]
ENSG00000184076	UQCR10	FBgn0011227	ortholog_one2one	ubiquinol-cytochrome c reductase, complex III subunit X [Source:HGNC Symbol;Acc:HGNC:30863]
ENSG00000133983	COX16	FBgn0011476	ortholog_one2one	COX16 cytochrome c oxidase assembly homolog (S. cerevisiae) [Source:HGNC Symbol;Acc:HGNC:20213]
ENSG00000184232	OAF	FBgn0011818	ortholog_one2one	OAF homolog (Drosophila) [Source:HGNC Symbol;Acc:HGNC:28752]
ENSG00000165731	RET	FBgn0011829	ortholog_one2one	ret proto-oncogene [Source:HGNC Symbol;Acc:HGNC:9967]
ENSG00000047410	TPR	FBgn0013756	ortholog_one2one	translocated promoter region, nuclear basket protein [Source:HGNC Symbol;Acc:HGNC:12017]
ENSG00000177030	DEAF1	FBgn0013799	ortholog_one2one	DEAF1 transcription factor [Source:HGNC Symbol;Acc:HGNC:14677]
ENSG00000115423	DNAH6	FBgn0013809	ortholog_one2one	dynein, axonemal, heavy chain 6 [Source:HGNC Symbol;Acc:HGNC:2951]
ENSG00000171540	OTP	FBgn0015524	ortholog_one2one	orthopedia homeobox [Source:HGNC Symbol;Acc:HGNC:8518]
ENSG00000151689	INPP1	FBgn0016672	ortholog_one2one	inositol polyphosphate-1-phosphatase [Source:HGNC Symbol;Acc:HGNC:6071]
ENSG00000204356	NELFE	FBgn0017430	ortholog_one2one	negative elongation factor complex member E [Source:HGNC Symbol;Acc:HGNC:13974]
ENSG00000125459	MSTO1	FBgn0020272	ortholog_one2one	misato 1, mitochondrial distribution and morphology regulator [Source:HGNC Symbol;Acc:HGNC:29678]
ENSG00000139324	TMTC3	FBgn0020312	ortholog_one2one	transmembrane and tetratricopeptide repeat containing 3 [Source:HGNC Symbol;Acc:HGNC:26899]
ENSG00000030304	MUSK	FBgn0020391	ortholog_one2one	muscle, skeletal, receptor tyrosine kinase [Source:HGNC Symbol;Acc:HGNC:7525]
ENSG00000063046	EIF4B	FBgn0020660	ortholog_one2one	eukaryotic translation initiation factor 4B [Source:HGNC Symbol;Acc:HGNC:3285]
ENSG00000138698	RAP1GDS1	FBgn0022960	ortholog_one2one	RAP1, GTP-GDP dissociation stimulator 1 [Source:HGNC Symbol;Acc:HGNC:9859]
ENSG00000180535	BHLHA15	FBgn0023091	ortholog_one2one	basic helix-loop-helix family, member a15 [Source:HGNC Symbol;Acc:HGNC:22265]
ENSG00000091651	ORC6	FBgn0023180	ortholog_one2one	origin recognition complex, subunit 6 [Source:HGNC Symbol;Acc:HGNC:17151]
ENSG00000070444	MNT	FBgn0023215	ortholog_one2one	MAX network transcriptional repressor [Source:HGNC Symbol;Acc:HGNC:7188]
ENSG00000138031	ADCY3	FBgn0023416	ortholog_one2one	adenylate cyclase 3 [Source:HGNC Symbol;Acc:HGNC:234]
ENSG00000146263	MMS22L	FBgn0023513	ortholog_one2one	MMS22-like, DNA repair protein [Source:HGNC Symbol;Acc:HGNC:21475]
ENSG00000140326	CDAN1	FBgn0024510	ortholog_one2one	codanin 1 [Source:HGNC Symbol;Acc:HGNC:1713]
ENSG00000137312	FLOT1	FBgn0024754	ortholog_one2one	flotillin 1 [Source:HGNC Symbol;Acc:HGNC:3757]
ENSG00000100325	ASCC2	FBgn0024973	ortholog_one2one	activating signal cointegrator 1 complex subunit 2 [Source:HGNC Symbol;Acc:HGNC:24103]
ENSG00000068097	HEATR6	FBgn0025621	ortholog_one2one	HEAT repeat containing 6 [Source:HGNC Symbol;Acc:HGNC:24076]
ENSG00000157259	GATAD1	FBgn0025634	ortholog_one2one	GATA zinc finger domain containing 1 [Source:HGNC Symbol;Acc:HGNC:29941]
ENSG00000166126	AMN	FBgn0025686	ortholog_one2one	amnion associated transmembrane protein [Source:HGNC Symbol;Acc:HGNC:14604]
ENSG00000126950	TMEM35	FBgn0025712	ortholog_one2one	transmembrane protein 35 [Source:HGNC Symbol;Acc:HGNC:25864]
ENSG00000164941	INTS8	FBgn0025830	ortholog_one2one	integrator complex subunit 8 [Source:HGNC Symbol;Acc:HGNC:26048]
ENSG00000108559	NUP88	FBgn0026207	ortholog_one2one	nucleoporin 88kDa [Source:HGNC Symbol;Acc:HGNC:8067]
ENSG00000116898	MRPS15	FBgn0026261	ortholog_one2one	mitochondrial ribosomal protein S15 [Source:HGNC Symbol;Acc:HGNC:14504]
ENSG00000002822	MAD1L1	FBgn0026326	ortholog_one2one	MAD1 mitotic arrest deficient-like 1 (yeast) [Source:HGNC Symbol;Acc:HGNC:6762]
ENSG00000169621	APLF	FBgn0026737	ortholog_one2one	aprataxin and PNKP like factor [Source:HGNC Symbol;Acc:HGNC:28724]
ENSG00000188647	PTAR1	FBgn0027296	ortholog_one2one	protein prenyltransferase alpha subunit repeat containing 1 [Source:HGNC Symbol;Acc:HGNC:30449]
ENSG00000170322	NFRKB	FBgn0027503	ortholog_one2one	nuclear factor related to kappaB binding protein [Source:HGNC Symbol;Acc:HGNC:7802]
ENSG00000164332	UBLCP1	FBgn0027526	ortholog_one2one	ubiquitin-like domain containing CTD phosphatase 1 [Source:HGNC Symbol;Acc:HGNC:28110]
ENSG00000196116	TDRD7	FBgn0027529	ortholog_one2one	tudor domain containing 7 [Source:HGNC Symbol;Acc:HGNC:30831]
ENSG00000179119	SPTY2D1	FBgn0027574	ortholog_one2one	SPT2, Suppressor of Ty, domain containing 1 (S. cerevisiae) [Source:HGNC Symbol;Acc:HGNC:26818]
ENSG00000197386	HTT	FBgn0027655	ortholog_one2one	huntingtin [Source:HGNC Symbol;Acc:HGNC:4851]
ENSG00000171467	ZNF318	FBgn0027866	ortholog_one2one	zinc finger protein 318 [Source:HGNC Symbol;Acc:HGNC:13578]
ENSG00000154217	PITPNC1	FBgn0027872	ortholog_one2one	phosphatidylinositol transfer protein, cytoplasmic 1 [Source:HGNC Symbol;Acc:HGNC:21045]
ENSG00000120942	UBIAD1	FBgn0028375	ortholog_one2one	UbiA prenyltransferase domain containing 1 [Source:HGNC Symbol;Acc:HGNC:30791]
ENSG00000169598	DFFB	FBgn0028406	ortholog_one2one	DNA fragmentation factor, 40kDa, beta polypeptide (caspase-activated DNase) [Source:HGNC Symbol;Acc:HGNC:2773]
ENSG00000065457	ADAT1	FBgn0028658	ortholog_one2one	adenosine deaminase, tRNA-specific 1 [Source:HGNC Symbol;Acc:HGNC:228]
ENSG00000119661	DNAL1	FBgn0028858	ortholog_one2one	dynein, axonemal, light chain 1 [Source:HGNC Symbol;Acc:HGNC:23247]
ENSG00000197183	NOL4L	FBgn0028904	ortholog_one2one	nucleolar protein 4-like [Source:HGNC Symbol;Acc:HGNC:16106]
ENSG00000101746	NOL4	FBgn0028906	ortholog_one2one	nucleolar protein 4 [Source:HGNC Symbol;Acc:HGNC:7870]
ENSG00000141013	GAS8	FBgn0029667	ortholog_one2one	growth arrest-specific 8 [Source:HGNC Symbol;Acc:HGNC:4166]
ENSG00000127995	CASD1	FBgn0029685	ortholog_one2one	CAS1 domain containing 1 [Source:HGNC Symbol;Acc:HGNC:16014]
ENSG00000153006	SREK1IP1	FBgn0029873	ortholog_one2one	SREK1-interacting protein 1 [Source:HGNC Symbol;Acc:HGNC:26716]
ENSG00000147262	GPR119	FBgn0029909	ortholog_one2one	G protein-coupled receptor 119 [Source:HGNC Symbol;Acc:HGNC:19060]
ENSG00000100281	HMGXB4	FBgn0029936	ortholog_one2one	HMG box domain containing 4 [Source:HGNC Symbol;Acc:HGNC:5003]
ENSG00000158545	ZC3H18	FBgn0029941	ortholog_one2one	zinc finger CCCH-type containing 18 [Source:HGNC Symbol;Acc:HGNC:25091]
ENSG00000162039	MEIOB	FBgn0029977	ortholog_one2one	meiosis specific with OB domains [Source:HGNC Symbol;Acc:HGNC:28569]
ENSG00000213672	NCKIPSD	FBgn0029997	ortholog_one2one	NCK interacting protein with SH3 domain [Source:HGNC Symbol;Acc:HGNC:15486]
ENSG00000136891	TEX10	FBgn0029999	ortholog_one2one	testis expressed 10 [Source:HGNC Symbol;Acc:HGNC:25988]
ENSG00000157856	DRC1	FBgn0030004	ortholog_one2one	dynein regulatory complex subunit 1 [Source:HGNC Symbol;Acc:HGNC:24245]
ENSG00000172671	ZFAND4	FBgn0030104	ortholog_one2one	zinc finger, AN1-type domain 4 [Source:HGNC Symbol;Acc:HGNC:23504]
ENSG00000215712	TMEM242	FBgn0030311	ortholog_one2one	transmembrane protein 242 [Source:HGNC Symbol;Acc:HGNC:17206]
ENSG00000145781	COMMD10	FBgn0030323	ortholog_one2one	COMM domain containing 10 [Source:HGNC Symbol;Acc:HGNC:30201]
ENSG00000011143	MKS1	FBgn0030395	ortholog_one2one	Meckel syndrome, type 1 [Source:HGNC Symbol;Acc:HGNC:7121]
ENSG00000150593	PDCD4	FBgn0030520	ortholog_one2one	programmed cell death 4 (neoplastic transformation inhibitor) [Source:HGNC Symbol;Acc:HGNC:8763]
ENSG00000107020	PLGRKT	FBgn0030559	ortholog_one2one	plasminogen receptor, C-terminal lysine transmembrane protein [Source:HGNC Symbol;Acc:HGNC:23633]
ENSG00000119446	RBM18	FBgn0030571	ortholog_one2one	RNA binding motif protein 18 [Source:HGNC Symbol;Acc:HGNC:28413]
ENSG00000198498	TMA16	FBgn0030611	ortholog_one2one	translation machinery associated 16 homolog (S. cerevisiae) [Source:HGNC Symbol;Acc:HGNC:25638]
ENSG00000162174	ASRGL1	FBgn0030653	ortholog_one2one	asparaginase like 1 [Source:HGNC Symbol;Acc:HGNC:16448]
ENSG00000170917	NUDT6	FBgn0030668	ortholog_one2one	nudix (nucleoside diphosphate linked moiety X)-type motif 6 [Source:HGNC Symbol;Acc:HGNC:8053]
ENSG00000112996	MRPS30	FBgn0030692	ortholog_one2one	mitochondrial ribosomal protein S30 [Source:HGNC Symbol;Acc:HGNC:8769]
ENSG00000166140	ZFYVE19	FBgn0030694	ortholog_one2one	zinc finger, FYVE domain containing 19 [Source:HGNC Symbol;Acc:HGNC:20758]
ENSG00000101546	RBFA	FBgn0030704	ortholog_one2one	ribosome binding factor A (putative) [Source:HGNC Symbol;Acc:HGNC:26120]
ENSG00000110274	CEP164	FBgn0030716	ortholog_one2one	centrosomal protein 164kDa [Source:HGNC Symbol;Acc:HGNC:29182]
ENSG00000182831	C16orf72	FBgn0030790	ortholog_one2one	chromosome 16 open reading frame 72 [Source:HGNC Symbol;Acc:HGNC:30103]
ENSG00000103316	CRYM	FBgn0030799	ortholog_one2one	crystallin, mu [Source:HGNC Symbol;Acc:HGNC:2418]
ENSG00000178401	DNAJC22	FBgn0030805	ortholog_one2one	DnaJ (Hsp40) homolog, subfamily C, member 22 [Source:HGNC Symbol;Acc:HGNC:25802]
ENSG00000095787	WAC	FBgn0030812	ortholog_one2one	WW domain containing adaptor with coiled-coil [Source:HGNC Symbol;Acc:HGNC:17327]
ENSG00000155621	C9orf85	FBgn0030834	ortholog_one2one	chromosome 9 open reading frame 85 [Source:HGNC Symbol;Acc:HGNC:28784]
ENSG00000171148	TADA3	FBgn0030891	ortholog_one2one	transcriptional adaptor 3 [Source:HGNC Symbol;Acc:HGNC:19422]
ENSG00000148481	FAM188A	FBgn0030973	ortholog_one2one	family with sequence similarity 188, member A [Source:HGNC Symbol;Acc:HGNC:23578]
ENSG00000013293	SLC7A14	FBgn0031064	ortholog_one2one	solute carrier family 7, member 14 [Source:HGNC Symbol;Acc:HGNC:29326]
ENSG00000159111	MRPL10	FBgn0031231	ortholog_one2one	mitochondrial ribosomal protein L10 [Source:HGNC Symbol;Acc:HGNC:14055]
ENSG00000232838	PET117	FBgn0031247	ortholog_one2one	PET117 homolog (S. cerevisiae) [Source:HGNC Symbol;Acc:HGNC:40045]
ENSG00000214087	ARL16	FBgn0031254	ortholog_one2one	ADP-ribosylation factor-like 16 [Source:HGNC Symbol;Acc:HGNC:27902]
ENSG00000175697	GPR156	FBgn0031275	ortholog_one2one	G protein-coupled receptor 156 [Source:HGNC Symbol;Acc:HGNC:20844]
ENSG00000182134	TDRKH	FBgn0031401	ortholog_one2one	tudor and KH domain containing [Source:HGNC Symbol;Acc:HGNC:11713]
ENSG00000163617	KIAA1407	FBgn0031496	ortholog_one2one	KIAA1407 [Source:HGNC Symbol;Acc:HGNC:29272]
ENSG00000198954	KIAA1279	FBgn0031659	ortholog_one2one	KIAA1279 [Source:HGNC Symbol;Acc:HGNC:23419]
ENSG00000109680	TBC1D19	FBgn0031690	ortholog_one2one	TBC1 domain family, member 19 [Source:HGNC Symbol;Acc:HGNC:25624]
ENSG00000170634	ACYP2	FBgn0031700	ortholog_one2one	acylphosphatase 2, muscle type [Source:HGNC Symbol;Acc:HGNC:180]
ENSG00000144589	STK11IP	FBgn0031752	ortholog_one2one	serine/threonine kinase 11 interacting protein [Source:HGNC Symbol;Acc:HGNC:19184]
ENSG00000113068	PFDN1	FBgn0031776	ortholog_one2one	prefoldin subunit 1 [Source:HGNC Symbol;Acc:HGNC:8866]
ENSG00000163743	RCHY1	FBgn0031816	ortholog_one2one	ring finger and CHY zinc finger domain containing 1, E3 ubiquitin protein ligase [Source:HGNC Symbol;Acc:HGNC:17479]
ENSG00000204209	DAXX	FBgn0031820	ortholog_one2one	death-domain associated protein [Source:HGNC Symbol;Acc:HGNC:2681]
ENSG00000197771	MCMBP	FBgn0031875	ortholog_one2one	minichromosome maintenance complex binding protein [Source:HGNC Symbol;Acc:HGNC:25782]
ENSG00000036549	ZZZ3	FBgn0031876	ortholog_one2one	zinc finger, ZZ-type containing 3 [Source:HGNC Symbol;Acc:HGNC:24523]
ENSG00000133895	MEN1	FBgn0031885	ortholog_one2one	multiple endocrine neoplasia I [Source:HGNC Symbol;Acc:HGNC:7010]
ENSG00000222009	BTBD19	FBgn0031961	ortholog_one2one	BTB (POZ) domain containing 19 [Source:HGNC Symbol;Acc:HGNC:27145]
ENSG00000134253	TRIM45	FBgn0031999	ortholog_one2one	tripartite motif containing 45 [Source:HGNC Symbol;Acc:HGNC:19018]
ENSG00000180329	CCDC43	FBgn0032101	ortholog_one2one	coiled-coil domain containing 43 [Source:HGNC Symbol;Acc:HGNC:26472]
ENSG00000143013	LMO4	FBgn0032196	ortholog_one2one	LIM domain only 4 [Source:HGNC Symbol;Acc:HGNC:6644]
ENSG00000111269	CREBL2	FBgn0032202	ortholog_one2one	cAMP responsive element binding protein-like 2 [Source:HGNC Symbol;Acc:HGNC:2350]
ENSG00000127415	IDUA	FBgn0032343	ortholog_one2one	iduronidase, alpha-L- [Source:HGNC Symbol;Acc:HGNC:5391]
ENSG00000198382	UVRAG	FBgn0032499	ortholog_one2one	UV radiation resistance associated [Source:HGNC Symbol;Acc:HGNC:12640]
ENSG00000169105	CHST14	FBgn0032618	ortholog_one2one	carbohydrate (N-acetylgalactosamine 4-0) sulfotransferase 14 [Source:HGNC Symbol;Acc:HGNC:24464]
ENSG00000149474	CSRP2BP	FBgn0032691	ortholog_one2one	CSRP2 binding protein [Source:HGNC Symbol;Acc:HGNC:15904]
ENSG00000139350	NEDD1	FBgn0032705	ortholog_one2one	neural precursor cell expressed, developmentally down-regulated 1 [Source:HGNC Symbol;Acc:HGNC:7723]
ENSG00000138780	GSTCD	FBgn0032724	ortholog_one2one	glutathione S-transferase, C-terminal domain containing [Source:HGNC Symbol;Acc:HGNC:25806]
ENSG00000091640	SPAG7	FBgn0032870	ortholog_one2one	sperm associated antigen 7 [Source:HGNC Symbol;Acc:HGNC:11216]
ENSG00000124074	ENKD1	FBgn0033174	ortholog_one2one	enkurin domain containing 1 [Source:HGNC Symbol;Acc:HGNC:25246]
ENSG00000165506	DNAAF2	FBgn0033224	ortholog_one2one	dynein, axonemal, assembly factor 2 [Source:HGNC Symbol;Acc:HGNC:20188]
ENSG00000154438	ASZ1	FBgn0033273	ortholog_one2one	ankyrin repeat, SAM and basic leucine zipper domain containing 1 [Source:HGNC Symbol;Acc:HGNC:1350]
ENSG00000140525	FANCI	FBgn0033354	ortholog_one2one	Fanconi anemia, complementation group I [Source:HGNC Symbol;Acc:HGNC:25568]
ENSG00000111670	GNPTAB	FBgn0033392	ortholog_one2one	N-acetylglucosamine-1-phosphate transferase, alpha and beta subunits [Source:HGNC Symbol;Acc:HGNC:29670]
ENSG00000172936	MYD88	FBgn0033402	ortholog_one2one	myeloid differentiation primary response 88 [Source:HGNC Symbol;Acc:HGNC:7562]
ENSG00000141577	CEP131	FBgn0033447	ortholog_one2one	centrosomal protein 131kDa [Source:HGNC Symbol;Acc:HGNC:29511]
ENSG00000105404	RABAC1	FBgn0033468	ortholog_one2one	Rab acceptor 1 (prenylated) [Source:HGNC Symbol;Acc:HGNC:9794]
ENSG00000182325	FBXL6	FBgn0033609	ortholog_one2one	F-box and leucine-rich repeat protein 6 [Source:HGNC Symbol;Acc:HGNC:13603]
ENSG00000215187	FAM166B	FBgn0033610	ortholog_one2one	family with sequence similarity 166, member B [Source:HGNC Symbol;Acc:HGNC:34242]
ENSG00000112977	DAP	FBgn0033624	ortholog_one2one	death-associated protein [Source:HGNC Symbol;Acc:HGNC:2672]
ENSG00000185838	GNB1L	FBgn0033653	ortholog_one2one	guanine nucleotide binding protein (G protein), beta polypeptide 1-like [Source:HGNC Symbol;Acc:HGNC:4397]
ENSG00000112320	SOBP	FBgn0033654	ortholog_one2one	sine oculis binding protein homolog (Drosophila) [Source:HGNC Symbol;Acc:HGNC:29256]
ENSG00000126603	GLIS2	FBgn0033782	ortholog_one2one	GLIS family zinc finger 2 [Source:HGNC Symbol;Acc:HGNC:29450]
ENSG00000126787	DLGAP5	FBgn0033845	ortholog_one2one	discs, large (Drosophila) homolog-associated protein 5 [Source:HGNC Symbol;Acc:HGNC:16864]
ENSG00000166173	LARP6	FBgn0033936	ortholog_one2one	La ribonucleoprotein domain family, member 6 [Source:HGNC Symbol;Acc:HGNC:24012]
ENSG00000107521	HPS1	FBgn0033973	ortholog_one2one	Hermansky-Pudlak syndrome 1 [Source:HGNC Symbol;Acc:HGNC:5163]
ENSG00000222011	FAM185A	FBgn0034027	ortholog_one2one	family with sequence similarity 185, member A [Source:HGNC Symbol;Acc:HGNC:22412]
ENSG00000273611	ZNHIT3	FBgn0034033	ortholog_one2one	zinc finger, HIT-type containing 3 [Source:HGNC Symbol;Acc:HGNC:12309]
ENSG00000005700	IBTK	FBgn0034113	ortholog_one2one	inhibitor of Bruton agammaglobulinemia tyrosine kinase [Source:HGNC Symbol;Acc:HGNC:17853]
ENSG00000229833	PET100	FBgn0034248	ortholog_one2one	PET100 homolog (S. cerevisiae) [Source:HGNC Symbol;Acc:HGNC:40038]
ENSG00000100099	HPS4	FBgn0034261	ortholog_one2one	Hermansky-Pudlak syndrome 4 [Source:HGNC Symbol;Acc:HGNC:15844]
ENSG00000104497	SNX16	FBgn0034265	ortholog_one2one	sorting nexin 16 [Source:HGNC Symbol;Acc:HGNC:14980]
ENSG00000105676	ARMC6	FBgn0034315	ortholog_one2one	armadillo repeat containing 6 [Source:HGNC Symbol;Acc:HGNC:25049]
ENSG00000157045	NTAN1	FBgn0034371	ortholog_one2one	N-terminal asparagine amidase [Source:HGNC Symbol;Acc:HGNC:29909]
ENSG00000187961	KLHL17	FBgn0034396	ortholog_one2one	kelch-like family member 17 [Source:HGNC Symbol;Acc:HGNC:24023]
ENSG00000267796	LIN37	FBgn0034430	ortholog_one2one	lin-37 DREAM MuvB core complex component [Source:HGNC Symbol;Acc:HGNC:33234]
ENSG00000112530	PACRG	FBgn0034454	ortholog_one2one	PARK2 co-regulated [Source:HGNC Symbol;Acc:HGNC:19152]
ENSG00000122735	DNAI1	FBgn0034566	ortholog_one2one	dynein, axonemal, intermediate chain 1 [Source:HGNC Symbol;Acc:HGNC:2954]
ENSG00000181027	FKRP	FBgn0034567	ortholog_one2one	fukutin related protein [Source:HGNC Symbol;Acc:HGNC:17997]
ENSG00000183617	MRPL54	FBgn0034579	ortholog_one2one	mitochondrial ribosomal protein L54 [Source:HGNC Symbol;Acc:HGNC:16685]
ENSG00000204815	TTC25	FBgn0034692	ortholog_one2one	tetratricopeptide repeat domain 25 [Source:HGNC Symbol;Acc:HGNC:25280]
ENSG00000175221	MED16	FBgn0034707	ortholog_one2one	mediator complex subunit 16 [Source:HGNC Symbol;Acc:HGNC:17556]
ENSG00000243710	CFAP57	FBgn0034745	ortholog_one2one	cilia and flagella associated protein 57 [Source:HGNC Symbol;Acc:HGNC:26485]
ENSG00000104133	SPG11	FBgn0034786	ortholog_one2one	spastic paraplegia 11 (autosomal recessive) [Source:HGNC Symbol;Acc:HGNC:11226]
ENSG00000144674	GOLGA4	FBgn0034854	ortholog_one2one	golgin A4 [Source:HGNC Symbol;Acc:HGNC:4427]
ENSG00000188352	FOCAD	FBgn0034859	ortholog_one2one	focadhesin [Source:HGNC Symbol;Acc:HGNC:23377]
ENSG00000164603	C7orf60	FBgn0035035	ortholog_one2one	chromosome 7 open reading frame 60 [Source:HGNC Symbol;Acc:HGNC:26475]
ENSG00000186193	SAPCD2	FBgn0035057	ortholog_one2one	suppressor APC domain containing 2 [Source:HGNC Symbol;Acc:HGNC:28055]
ENSG00000124257	NEURL2	FBgn0035059	ortholog_one2one	neuralized E3 ubiquitin protein ligase 2 [Source:HGNC Symbol;Acc:HGNC:16156]
ENSG00000156521	TYSND1	FBgn0035065	ortholog_one2one	trypsin domain containing 1 [Source:HGNC Symbol;Acc:HGNC:28531]
ENSG00000156787	TBC1D31	FBgn0035073	ortholog_one2one	TBC1 domain family, member 31 [Source:HGNC Symbol;Acc:HGNC:30888]
ENSG00000145685	LHFPL2	FBgn0035085	ortholog_one2one	lipoma HMGIC fusion partner-like 2 [Source:HGNC Symbol;Acc:HGNC:6588]
ENSG00000162972	C2orf47	FBgn0035088	ortholog_one2one	chromosome 2 open reading frame 47 [Source:HGNC Symbol;Acc:HGNC:26198]
ENSG00000179021	C3orf38	FBgn0035109	ortholog_one2one	chromosome 3 open reading frame 38 [Source:HGNC Symbol;Acc:HGNC:28384]
ENSG00000164758	MED30	FBgn0035149	ortholog_one2one	mediator complex subunit 30 [Source:HGNC Symbol;Acc:HGNC:23032]
ENSG00000166171	DPCD	FBgn0035164	ortholog_one2one	deleted in primary ciliary dyskinesia homolog (mouse) [Source:HGNC Symbol;Acc:HGNC:24542]
ENSG00000178425	NT5DC1	FBgn0035204	ortholog_one2one	5'-nucleotidase domain containing 1 [Source:HGNC Symbol;Acc:HGNC:21556]
ENSG00000115486	GGCX	FBgn0035245	ortholog_one2one	gamma-glutamyl carboxylase [Source:HGNC Symbol;Acc:HGNC:4247]
ENSG00000143294	PRCC	FBgn0035249	ortholog_one2one	papillary renal cell carcinoma (translocation-associated) [Source:HGNC Symbol;Acc:HGNC:9343]
ENSG00000164713	BRI3	FBgn0035444	ortholog_one2one	brain protein I3 [Source:HGNC Symbol;Acc:HGNC:1109]
ENSG00000104613	INTS10	FBgn0035462	ortholog_one2one	integrator complex subunit 10 [Source:HGNC Symbol;Acc:HGNC:25548]
ENSG00000090432	MUL1	FBgn0035483	ortholog_one2one	mitochondrial E3 ubiquitin protein ligase 1 [Source:HGNC Symbol;Acc:HGNC:25762]
ENSG00000162976	PQLC3	FBgn0035517	ortholog_one2one	PQ loop repeat containing 3 [Source:HGNC Symbol;Acc:HGNC:28503]
ENSG00000155636	RBM45	FBgn0035526	ortholog_one2one	RNA binding motif protein 45 [Source:HGNC Symbol;Acc:HGNC:24468]
ENSG00000186666	BCDIN3D	FBgn0035537	ortholog_one2one	BCDIN3 domain containing [Source:HGNC Symbol;Acc:HGNC:27050]
ENSG00000136874	STX17	FBgn0035540	ortholog_one2one	syntaxin 17 [Source:HGNC Symbol;Acc:HGNC:11432]
ENSG00000204463	BAG6	FBgn0035793	ortholog_one2one	BCL2-associated athanogene 6 [Source:HGNC Symbol;Acc:HGNC:13919]
ENSG00000162643	WDR63	FBgn0035799	ortholog_one2one	WD repeat domain 63 [Source:HGNC Symbol;Acc:HGNC:30711]
ENSG00000175606	TMEM70	FBgn0035805	ortholog_one2one	transmembrane protein 70 [Source:HGNC Symbol;Acc:HGNC:26050]
ENSG00000008838	MED24	FBgn0035851	ortholog_one2one	mediator complex subunit 24 [Source:HGNC Symbol;Acc:HGNC:22963]
ENSG00000128346	C22orf23	FBgn0035952	ortholog_one2one	chromosome 22 open reading frame 23 [Source:HGNC Symbol;Acc:HGNC:18589]
ENSG00000165355	FBXO33	FBgn0035959	ortholog_one2one	F-box protein 33 [Source:HGNC Symbol;Acc:HGNC:19833]
ENSG00000162929	KIAA1841	FBgn0036031	ortholog_one2one	KIAA1841 [Source:HGNC Symbol;Acc:HGNC:29387]
ENSG00000188878	FBF1	FBgn0036206	ortholog_one2one	Fas (TNFRSF6) binding factor 1 [Source:HGNC Symbol;Acc:HGNC:24674]
ENSG00000198003	CCDC151	FBgn0036219	ortholog_one2one	coiled-coil domain containing 151 [Source:HGNC Symbol;Acc:HGNC:28303]
ENSG00000134779	TPGS2	FBgn0036236	ortholog_one2one	tubulin polyglutamylase complex subunit 2 [Source:HGNC Symbol;Acc:HGNC:24561]
ENSG00000163975	MFI2	FBgn0036299	ortholog_one2one	antigen p97 (melanoma associated) identified by monoclonal antibodies 133.2 and 96.5 [Source:HGNC Symbol;Acc:HGNC:7037]
ENSG00000242485	MRPL20	FBgn0036335	ortholog_one2one	mitochondrial ribosomal protein L20 [Source:HGNC Symbol;Acc:HGNC:14478]
ENSG00000197748	CFAP43	FBgn0036348	ortholog_one2one	cilia and flagella associated protein 43 [Source:HGNC Symbol;Acc:HGNC:26684]
ENSG00000122707	RECK	FBgn0036463	ortholog_one2one	reversion-inducing-cysteine-rich protein with kazal motifs [Source:HGNC Symbol;Acc:HGNC:11345]
ENSG00000106305	AIMP2	FBgn0036515	ortholog_one2one	aminoacyl tRNA synthetase complex-interacting multifunctional protein 2 [Source:HGNC Symbol;Acc:HGNC:20609]
ENSG00000186073	C15orf41	FBgn0036536	ortholog_one2one	chromosome 15 open reading frame 41 [Source:HGNC Symbol;Acc:HGNC:26929]
ENSG00000181852	RNF41	FBgn0036546	ortholog_one2one	ring finger protein 41, E3 ubiquitin protein ligase [Source:HGNC Symbol;Acc:HGNC:18401]
ENSG00000162032	SPSB3	FBgn0036549	ortholog_one2one	splA/ryanodine receptor domain and SOCS box containing 3 [Source:HGNC Symbol;Acc:HGNC:30629]
ENSG00000244607	CCDC13	FBgn0036652	ortholog_one2one	coiled-coil domain containing 13 [Source:HGNC Symbol;Acc:HGNC:26358]
ENSG00000179151	EDC3	FBgn0036735	ortholog_one2one	enhancer of mRNA decapping 3 [Source:HGNC Symbol;Acc:HGNC:26114]
ENSG00000163328	GPR155	FBgn0036741	ortholog_one2one	G protein-coupled receptor 155 [Source:HGNC Symbol;Acc:HGNC:22951]
ENSG00000168495	POLR3D	FBgn0036775	ortholog_one2one	polymerase (RNA) III (DNA directed) polypeptide D, 44kDa [Source:HGNC Symbol;Acc:HGNC:1080]
ENSG00000083635	NUFIP1	FBgn0036812	ortholog_one2one	nuclear fragile X mental retardation protein interacting protein 1 [Source:HGNC Symbol;Acc:HGNC:8057]
ENSG00000082213	C5orf22	FBgn0036846	ortholog_one2one	chromosome 5 open reading frame 22 [Source:HGNC Symbol;Acc:HGNC:25639]
ENSG00000172500	FIBP	FBgn0036911	ortholog_one2one	fibroblast growth factor (acidic) intracellular binding protein [Source:HGNC Symbol;Acc:HGNC:3705]
ENSG00000185716	C16orf52	FBgn0036922	ortholog_one2one	chromosome 16 open reading frame 52 [Source:HGNC Symbol;Acc:HGNC:27087]
ENSG00000149357	LAMTOR1	FBgn0036932	ortholog_one2one	late endosomal/lysosomal adaptor, MAPK and MTOR activator 1 [Source:HGNC Symbol;Acc:HGNC:26068]
ENSG00000161328	LRRC56	FBgn0036936	ortholog_one2one	leucine rich repeat containing 56 [Source:HGNC Symbol;Acc:HGNC:25430]
ENSG00000160401	C9orf117	FBgn0036962	ortholog_one2one	chromosome 9 open reading frame 117 [Source:HGNC Symbol;Acc:HGNC:27843]
ENSG00000146576	C7orf26	FBgn0036987	ortholog_one2one	chromosome 7 open reading frame 26 [Source:HGNC Symbol;Acc:HGNC:21702]
ENSG00000157538	DSCR3	FBgn0037017	ortholog_one2one	Down syndrome critical region gene 3 [Source:HGNC Symbol;Acc:HGNC:3044]
ENSG00000121680	PEX16	FBgn0037019	ortholog_one2one	peroxisomal biogenesis factor 16 [Source:HGNC Symbol;Acc:HGNC:8857]
ENSG00000100982	PCIF1	FBgn0037021	ortholog_one2one	PDX1 C-terminal inhibiting factor 1 [Source:HGNC Symbol;Acc:HGNC:16200]
ENSG00000067365	METTL22	FBgn0037045	ortholog_one2one	methyltransferase like 22 [Source:HGNC Symbol;Acc:HGNC:28368]
ENSG00000125686	MED1	FBgn0037109	ortholog_one2one	mediator complex subunit 1 [Source:HGNC Symbol;Acc:HGNC:9234]
ENSG00000104756	KCTD9	FBgn0037244	ortholog_one2one	potassium channel tetramerization domain containing 9 [Source:HGNC Symbol;Acc:HGNC:22401]
ENSG00000145075	CCDC39	FBgn0037276	ortholog_one2one	coiled-coil domain containing 39 [Source:HGNC Symbol;Acc:HGNC:25244]
ENSG00000116670	MAD2L2	FBgn0037345	ortholog_one2one	MAD2 mitotic arrest deficient-like 2 (yeast) [Source:HGNC Symbol;Acc:HGNC:6764]
ENSG00000278311	GGNBP2	FBgn0037360	ortholog_one2one	gametogenetin binding protein 2 [Source:HGNC Symbol;Acc:HGNC:19357]
ENSG00000048405	ZNF800	FBgn0037379	ortholog_one2one	zinc finger protein 800 [Source:HGNC Symbol;Acc:HGNC:27267]
ENSG00000020129	NCDN	FBgn0037447	ortholog_one2one	neurochondrin [Source:HGNC Symbol;Acc:HGNC:17597]
ENSG00000169570	DTWD2	FBgn0037492	ortholog_one2one	DTW domain containing 2 [Source:HGNC Symbol;Acc:HGNC:19334]
ENSG00000107874	CUEDC2	FBgn0037556	ortholog_one2one	CUE domain containing 2 [Source:HGNC Symbol;Acc:HGNC:28352]
ENSG00000182220	ATP6AP2	FBgn0037671	ortholog_one2one	ATPase, H+ transporting, lysosomal accessory protein 2 [Source:HGNC Symbol;Acc:HGNC:18305]
ENSG00000090013	BLVRB	FBgn0037749	ortholog_one2one	biliverdin reductase B (flavin reductase (NADPH)) [Source:HGNC Symbol;Acc:HGNC:1063]
ENSG00000115392	FANCL	FBgn0037781	ortholog_one2one	Fanconi anemia, complementation group L [Source:HGNC Symbol;Acc:HGNC:20748]
ENSG00000132017	DCAF15	FBgn0037814	ortholog_one2one	DDB1 and CUL4 associated factor 15 [Source:HGNC Symbol;Acc:HGNC:25095]
ENSG00000169519	METTL15	FBgn0037822	ortholog_one2one	methyltransferase like 15 [Source:HGNC Symbol;Acc:HGNC:26606]
ENSG00000072121	ZFYVE26	FBgn0037897	ortholog_one2one	zinc finger, FYVE domain containing 26 [Source:HGNC Symbol;Acc:HGNC:20761]
ENSG00000146618	FERD3L	FBgn0037937	ortholog_one2one	Fer3-like bHLH transcription factor [Source:HGNC Symbol;Acc:HGNC:16660]
ENSG00000116786	PLEKHM2	FBgn0037949	ortholog_one2one	pleckstrin homology domain containing, family M (with RUN domain) member 2 [Source:HGNC Symbol;Acc:HGNC:29131]
ENSG00000136699	SMPD4	FBgn0037958	ortholog_one2one	sphingomyelin phosphodiesterase 4, neutral membrane (neutral sphingomyelinase-3) [Source:HGNC Symbol;Acc:HGNC:32949]
ENSG00000166685	COG1	FBgn0037998	ortholog_one2one	component of oligomeric golgi complex 1 [Source:HGNC Symbol;Acc:HGNC:6545]
ENSG00000163069	SGCB	FBgn0038042	ortholog_one2one	sarcoglycan, beta (43kDa dystrophin-associated glycoprotein) [Source:HGNC Symbol;Acc:HGNC:10806]
ENSG00000095380	NANS	FBgn0038045	ortholog_one2one	N-acetylneuraminic acid synthase [Source:HGNC Symbol;Acc:HGNC:19237]
ENSG00000185085	INTS5	FBgn0038168	ortholog_one2one	integrator complex subunit 5 [Source:HGNC Symbol;Acc:HGNC:29352]
ENSG00000148019	CEP78	FBgn0038248	ortholog_one2one	centrosomal protein 78kDa [Source:HGNC Symbol;Acc:HGNC:25740]
ENSG00000116199	FAM20B	FBgn0038268	ortholog_one2one	family with sequence similarity 20, member B [Source:HGNC Symbol;Acc:HGNC:23017]
ENSG00000067533	RRP15	FBgn0038275	ortholog_one2one	ribosomal RNA processing 15 homolog (S. cerevisiae) [Source:HGNC Symbol;Acc:HGNC:24255]
ENSG00000125449	ARMC7	FBgn0038425	ortholog_one2one	armadillo repeat containing 7 [Source:HGNC Symbol;Acc:HGNC:26168]
ENSG00000079999	KEAP1	FBgn0038475	ortholog_one2one	kelch-like ECH-associated protein 1 [Source:HGNC Symbol;Acc:HGNC:23177]
ENSG00000123415	SMUG1	FBgn0038490	ortholog_one2one	single-strand-selective monofunctional uracil-DNA glycosylase 1 [Source:HGNC Symbol;Acc:HGNC:17148]
ENSG00000170088	TMEM192	FBgn0038533	ortholog_one2one	transmembrane protein 192 [Source:HGNC Symbol;Acc:HGNC:26775]
ENSG00000128789	PSMG2	FBgn0038577	ortholog_one2one	proteasome (prosome, macropain) assembly chaperone 2 [Source:HGNC Symbol;Acc:HGNC:24929]
ENSG00000100104	SRRD	FBgn0038582	ortholog_one2one	SRR1 domain containing [Source:HGNC Symbol;Acc:HGNC:33910]
ENSG00000114744	COMMD2	FBgn0038586	ortholog_one2one	COMM domain containing 2 [Source:HGNC Symbol;Acc:HGNC:24993]
ENSG00000120253	NUP43	FBgn0038609	ortholog_one2one	nucleoporin 43kDa [Source:HGNC Symbol;Acc:HGNC:21182]
ENSG00000168894	RNF181	FBgn0038627	ortholog_one2one	ring finger protein 181 [Source:HGNC Symbol;Acc:HGNC:28037]
ENSG00000181523	SGSH	FBgn0038660	ortholog_one2one	N-sulfoglucosamine sulfohydrolase [Source:HGNC Symbol;Acc:HGNC:10818]
ENSG00000182307	C8orf33	FBgn0038673	ortholog_one2one	chromosome 8 open reading frame 33 [Source:HGNC Symbol;Acc:HGNC:26104]
ENSG00000139496	NUPL1	FBgn0038722	ortholog_one2one	nucleoporin like 1 [Source:HGNC Symbol;Acc:HGNC:20261]
ENSG00000175600	SUGCT	FBgn0038804	ortholog_one2one	succinyl-CoA:glutarate-CoA transferase [Source:HGNC Symbol;Acc:HGNC:16001]
ENSG00000108064	TFAM	FBgn0038805	ortholog_one2one	transcription factor A, mitochondrial [Source:HGNC Symbol;Acc:HGNC:11741]
ENSG00000135632	SMYD5	FBgn0038869	ortholog_one2one	SMYD family member 5 [Source:HGNC Symbol;Acc:HGNC:16258]
ENSG00000146433	TMEM181	FBgn0038926	ortholog_one2one	transmembrane protein 181 [Source:HGNC Symbol;Acc:HGNC:20958]
ENSG00000164675	IQUB	FBgn0038960	ortholog_one2one	IQ motif and ubiquitin domain containing [Source:HGNC Symbol;Acc:HGNC:21995]
ENSG00000136270	TBRG4	FBgn0038961	ortholog_one2one	transforming growth factor beta regulator 4 [Source:HGNC Symbol;Acc:HGNC:17443]
ENSG00000109501	WFS1	FBgn0039003	ortholog_one2one	Wolfram syndrome 1 (wolframin) [Source:HGNC Symbol;Acc:HGNC:12762]
ENSG00000069248	NUP133	FBgn0039004	ortholog_one2one	nucleoporin 133kDa [Source:HGNC Symbol;Acc:HGNC:18016]
ENSG00000187147	RNF220	FBgn0039013	ortholog_one2one	ring finger protein 220 [Source:HGNC Symbol;Acc:HGNC:25552]
ENSG00000182950	ODF3L1	FBgn0039104	ortholog_one2one	outer dense fiber of sperm tails 3-like 1 [Source:HGNC Symbol;Acc:HGNC:28735]
ENSG00000258986	TMEM179	FBgn0039135	ortholog_one2one	transmembrane protein 179 [Source:HGNC Symbol;Acc:HGNC:20137]
ENSG00000182196	ARL6IP4	FBgn0039149	ortholog_one2one	ADP-ribosylation factor-like 6 interacting protein 4 [Source:HGNC Symbol;Acc:HGNC:18076]
ENSG00000145979	TBC1D7	FBgn0039158	ortholog_one2one	TBC1 domain family, member 7 [Source:HGNC Symbol;Acc:HGNC:21066]
ENSG00000164463	CREBRF	FBgn0039209	ortholog_one2one	CREB3 regulatory factor [Source:HGNC Symbol;Acc:HGNC:24050]
ENSG00000120725	SIL1	FBgn0039296	ortholog_one2one	SIL1 nucleotide exchange factor [Source:HGNC Symbol;Acc:HGNC:24624]
ENSG00000075188	NUP37	FBgn0039301	ortholog_one2one	nucleoporin 37kDa [Source:HGNC Symbol;Acc:HGNC:29929]
ENSG00000118579	MED28	FBgn0039337	ortholog_one2one	mediator complex subunit 28 [Source:HGNC Symbol;Acc:HGNC:24628]
ENSG00000138785	INTS12	FBgn0039459	ortholog_one2one	integrator complex subunit 12 [Source:HGNC Symbol;Acc:HGNC:25067]
ENSG00000204237	OXLD1	FBgn0039461	ortholog_one2one	oxidoreductase-like domain containing 1 [Source:HGNC Symbol;Acc:HGNC:27901]
ENSG00000130349	C6orf203	FBgn0039565	ortholog_one2one	chromosome 6 open reading frame 203 [Source:HGNC Symbol;Acc:HGNC:17971]
ENSG00000122741	DCAF10	FBgn0039601	ortholog_one2one	DDB1 and CUL4 associated factor 10 [Source:HGNC Symbol;Acc:HGNC:23686]
ENSG00000126775	ATG14	FBgn0039636	ortholog_one2one	autophagy related 14 [Source:HGNC Symbol;Acc:HGNC:19962]
ENSG00000115998	C2orf42	FBgn0039663	ortholog_one2one	chromosome 2 open reading frame 42 [Source:HGNC Symbol;Acc:HGNC:26056]
ENSG00000145708	CRHBP	FBgn0039770	ortholog_one2one	corticotropin releasing hormone binding protein [Source:HGNC Symbol;Acc:HGNC:2356]
ENSG00000160818	GPATCH4	FBgn0039829	ortholog_one2one	G patch domain containing 4 [Source:HGNC Symbol;Acc:HGNC:25982]
ENSG00000101040	ZMYND8	FBgn0039863	ortholog_one2one	zinc finger, MYND-type containing 8 [Source:HGNC Symbol;Acc:HGNC:9397]
ENSG00000215474	SKOR2	FBgn0039932	ortholog_one2one	SKI family transcriptional corepressor 2 [Source:HGNC Symbol;Acc:HGNC:32695]
ENSG00000168000	BSCL2	FBgn0040336	ortholog_one2one	Berardinelli-Seip congenital lipodystrophy 2 (seipin) [Source:HGNC Symbol;Acc:HGNC:15832]
ENSG00000138867	GUCD1	FBgn0040375	ortholog_one2one	guanylyl cyclase domain containing 1 [Source:HGNC Symbol;Acc:HGNC:14237]
ENSG00000172428	MYEOV2	FBgn0040754	ortholog_one2one	myeloma overexpressed 2 [Source:HGNC Symbol;Acc:HGNC:21314]
ENSG00000089053	ANAPC5	FBgn0041147	ortholog_one2one	anaphase promoting complex subunit 5 [Source:HGNC Symbol;Acc:HGNC:15713]
ENSG00000130675	MNX1	FBgn0041156	ortholog_one2one	motor neuron and pancreas homeobox 1 [Source:HGNC Symbol;Acc:HGNC:4979]
ENSG00000123144	C19orf43	FBgn0042132	ortholog_one2one	chromosome 19 open reading frame 43 [Source:HGNC Symbol;Acc:HGNC:28424]
ENSG00000140632	GLYR1	FBgn0043456	ortholog_one2one	glyoxylate reductase 1 homolog (Arabidopsis) [Source:HGNC Symbol;Acc:HGNC:24434]
ENSG00000185269	NOTUM	FBgn0044028	ortholog_one2one	notum pectinacetylesterase homolog (Drosophila) [Source:HGNC Symbol;Acc:HGNC:27106]
ENSG00000151353	TMEM18	FBgn0050051	ortholog_one2one	transmembrane protein 18 [Source:HGNC Symbol;Acc:HGNC:25257]
ENSG00000080345	RIF1	FBgn0050085	ortholog_one2one	replication timing regulatory factor 1 [Source:HGNC Symbol;Acc:HGNC:23207]
ENSG00000139537	CCDC65	FBgn0050259	ortholog_one2one	coiled-coil domain containing 65 [Source:HGNC Symbol;Acc:HGNC:29937]
ENSG00000166788	SAAL1	FBgn0050467	ortholog_one2one	serum amyloid A-like 1 [Source:HGNC Symbol;Acc:HGNC:25158]
ENSG00000174842	GLMN	FBgn0050496	ortholog_one2one	glomulin, FKBP associated protein [Source:HGNC Symbol;Acc:HGNC:14373]
ENSG00000168434	COG7	FBgn0051040	ortholog_one2one	component of oligomeric golgi complex 7 [Source:HGNC Symbol;Acc:HGNC:18622]
ENSG00000132424	PNISR	FBgn0051211	ortholog_one2one	PNN-interacting serine/arginine-rich protein [Source:HGNC Symbol;Acc:HGNC:21222]
ENSG00000015676	NUDCD3	FBgn0051251	ortholog_one2one	NudC domain containing 3 [Source:HGNC Symbol;Acc:HGNC:22208]
ENSG00000164818	HEATR2	FBgn0051320	ortholog_one2one	HEAT repeat containing 2 [Source:HGNC Symbol;Acc:HGNC:26013]
ENSG00000169957	ZNF768	FBgn0051365	ortholog_one2one	zinc finger protein 768 [Source:HGNC Symbol;Acc:HGNC:26273]
ENSG00000138399	FASTKD1	FBgn0051643	ortholog_one2one	FAST kinase domains 1 [Source:HGNC Symbol;Acc:HGNC:26150]
ENSG00000134884	ARGLU1	FBgn0051712	ortholog_one2one	arginine and glutamate rich 1 [Source:HGNC Symbol;Acc:HGNC:25482]
ENSG00000172426	RSPH9	FBgn0051803	ortholog_one2one	radial spoke head 9 homolog (Chlamydomonas) [Source:HGNC Symbol;Acc:HGNC:21057]
ENSG00000128268	MGAT3	FBgn0051849	ortholog_one2one	mannosyl (beta-1,4-)-glycoprotein beta-1,4-N-acetylglucosaminyltransferase [Source:HGNC Symbol;Acc:HGNC:7046]
ENSG00000111726	CMAS	FBgn0052220	ortholog_one2one	cytidine monophosphate N-acetylneuraminic acid synthetase [Source:HGNC Symbol;Acc:HGNC:18290]
ENSG00000168014	C2CD3	FBgn0052425	ortholog_one2one	C2 calcium-dependent domain containing 3 [Source:HGNC Symbol;Acc:HGNC:24564]
ENSG00000140320	BAHD1	FBgn0052529	ortholog_one2one	bromo adjacent homology domain containing 1 [Source:HGNC Symbol;Acc:HGNC:29153]
ENSG00000118690	ARMC2	FBgn0052668	ortholog_one2one	armadillo repeat containing 2 [Source:HGNC Symbol;Acc:HGNC:23045]
ENSG00000167470	MIDN	FBgn0052676	ortholog_one2one	midnolin [Source:HGNC Symbol;Acc:HGNC:16298]
ENSG00000119596	YLPM1	FBgn0052685	ortholog_one2one	YLP motif containing 1 [Source:HGNC Symbol;Acc:HGNC:17798]
ENSG00000053900	ANAPC4	FBgn0052707	ortholog_one2one	anaphase promoting complex subunit 4 [Source:HGNC Symbol;Acc:HGNC:19990]
ENSG00000120370	GORAB	FBgn0053052	ortholog_one2one	golgin, RAB6-interacting [Source:HGNC Symbol;Acc:HGNC:25676]
ENSG00000119777	TMEM214	FBgn0053129	ortholog_one2one	transmembrane protein 214 [Source:HGNC Symbol;Acc:HGNC:25983]
ENSG00000144120	TMEM177	FBgn0053506	ortholog_one2one	transmembrane protein 177 [Source:HGNC Symbol;Acc:HGNC:28143]
ENSG00000179085	DPM3	FBgn0053977	ortholog_one2one	dolichyl-phosphate mannosyltransferase polypeptide 3 [Source:HGNC Symbol;Acc:HGNC:3007]
ENSG00000140365	COMMD4	FBgn0054039	ortholog_one2one	COMM domain containing 4 [Source:HGNC Symbol;Acc:HGNC:26027]
ENSG00000124789	NUP153	FBgn0061200	ortholog_one2one	nucleoporin 153kDa [Source:HGNC Symbol;Acc:HGNC:8062]
ENSG00000183172	SMDT1	FBgn0062440	ortholog_one2one	single-pass membrane protein with aspartate-rich tail 1 [Source:HGNC Symbol;Acc:HGNC:25055]
ENSG00000151023	ENKUR	FBgn0062517	ortholog_one2one	enkurin, TRPC channel interacting protein [Source:HGNC Symbol;Acc:HGNC:28388]
ENSG00000151575	TEX9	FBgn0069913	ortholog_one2one	testis expressed 9 [Source:HGNC Symbol;Acc:HGNC:29585]
ENSG00000159625	DRC7	FBgn0083946	ortholog_one2one	dynein regulatory complex subunit 7 [Source:HGNC Symbol;Acc:HGNC:25289]
ENSG00000206530	CFAP44	FBgn0083960	ortholog_one2one	cilia and flagella associated protein 44 [Source:HGNC Symbol;Acc:HGNC:25631]
ENSG00000122484	RPAP2	FBgn0085212	ortholog_one2one	RNA polymerase II associated protein 2 [Source:HGNC Symbol;Acc:HGNC:25791]
ENSG00000129595	EPB41L4A	FBgn0085376	ortholog_one2one	erythrocyte membrane protein band 4.1 like 4A [Source:HGNC Symbol;Acc:HGNC:13278]
ENSG00000197530	MIB2	FBgn0086442	ortholog_one2one	mindbomb E3 ubiquitin protein ligase 2 [Source:HGNC Symbol;Acc:HGNC:30577]
ENSG00000139154	AEBP2	FBgn0086655	ortholog_one2one	AE binding protein 2 [Source:HGNC Symbol;Acc:HGNC:24051]
ENSG00000110756	HPS5	FBgn0086679	ortholog_one2one	Hermansky-Pudlak syndrome 5 [Source:HGNC Symbol;Acc:HGNC:17022]
ENSG00000143951	WDPCP	FBgn0086698	ortholog_one2one	WD repeat containing planar cell polarity effector [Source:HGNC Symbol;Acc:HGNC:28027]
ENSG00000136935	GOLGA1	FBgn0086757	ortholog_one2one	golgin A1 [Source:HGNC Symbol;Acc:HGNC:4424]
ENSG00000135299	ANKRD6	FBgn0086898	ortholog_one2one	ankyrin repeat domain 6 [Source:HGNC Symbol;Acc:HGNC:17280]
ENSG00000171160	MORN4	FBgn0087005	ortholog_one2one	MORN repeat containing 4 [Source:HGNC Symbol;Acc:HGNC:24001]
ENSG00000143507	DUSP10	FBgn0243512	ortholog_one2one	dual specificity phosphatase 10 [Source:HGNC Symbol;Acc:HGNC:3065]
ENSG00000196865	NHLRC2	FBgn0250830	ortholog_one2one	NHL repeat containing 2 [Source:HGNC Symbol;Acc:HGNC:24731]
ENSG00000160191	PDE9A	FBgn0259171	ortholog_one2one	phosphodiesterase 9A [Source:HGNC Symbol;Acc:HGNC:8795]
ENSG00000100399	CHADL	FBgn0259677	ortholog_one2one	chondroadherin-like [Source:HGNC Symbol;Acc:HGNC:25165]
ENSG00000083099	LYRM2	FBgn0259832	ortholog_one2one	LYR motif containing 2 [Source:HGNC Symbol;Acc:HGNC:25229]
ENSG00000126756	UXT	FBgn0259982	ortholog_one2one	ubiquitously-expressed, prefoldin-like chaperone [Source:HGNC Symbol;Acc:HGNC:12641]
ENSG00000141026	MED9	FBgn0260401	ortholog_one2one	mediator complex subunit 9 [Source:HGNC Symbol;Acc:HGNC:25487]
ENSG00000182973	CNOT10	FBgn0260444	ortholog_one2one	CCR4-NOT transcription complex, subunit 10 [Source:HGNC Symbol;Acc:HGNC:23817]
ENSG00000007944	MYLIP	FBgn0260866	ortholog_one2one	myosin regulatory light chain interacting protein [Source:HGNC Symbol;Acc:HGNC:21155]
ENSG00000147316	MCPH1	FBgn0260959	ortholog_one2one	microcephalin 1 [Source:HGNC Symbol;Acc:HGNC:6954]
ENSG00000179598	PLD6	FBgn0261266	ortholog_one2one	phospholipase D family, member 6 [Source:HGNC Symbol;Acc:HGNC:30447]
ENSG00000116221	MRPL37	FBgn0261380	ortholog_one2one	mitochondrial ribosomal protein L37 [Source:HGNC Symbol;Acc:HGNC:14034]
ENSG00000198612	COPS8	FBgn0261437	ortholog_one2one	COP9 signalosome subunit 8 [Source:HGNC Symbol;Acc:HGNC:24335]
ENSG00000104320	NBN	FBgn0261530	ortholog_one2one	nibrin [Source:HGNC Symbol;Acc:HGNC:7652]
ENSG00000106536	POU6F2	FBgn0261588	ortholog_one2one	POU class 6 homeobox 2 [Source:HGNC Symbol;Acc:HGNC:21694]
ENSG00000135315	CEP162	FBgn0261610	ortholog_one2one	centrosomal protein 162kDa [Source:HGNC Symbol;Acc:HGNC:21107]
ENSG00000141519	CCDC40	FBgn0262123	ortholog_one2one	coiled-coil domain containing 40 [Source:HGNC Symbol;Acc:HGNC:26090]
ENSG00000180423	HARBI1	FBgn0262534	ortholog_one2one	harbinger transposase derived 1 [Source:HGNC Symbol;Acc:HGNC:26522]
ENSG00000030066	NUP160	FBgn0262647	ortholog_one2one	nucleoporin 160kDa [Source:HGNC Symbol;Acc:HGNC:18017]
ENSG00000136715	SAP130	FBgn0262714	ortholog_one2one	Sin3A-associated protein, 130kDa [Source:HGNC Symbol;Acc:HGNC:29813]
ENSG00000177692	DNAJC28	FBgn0263027	ortholog_one2one	DnaJ (Hsp40) homolog, subfamily C, member 28 [Source:HGNC Symbol;Acc:HGNC:1297]
ENSG00000120262	CCDC170	FBgn0263079	ortholog_one2one	coiled-coil domain containing 170 [Source:HGNC Symbol;Acc:HGNC:21177]
ENSG00000009307	CSDE1	FBgn0263352	ortholog_one2one	cold shock domain containing E1, RNA-binding [Source:HGNC Symbol;Acc:HGNC:29905]
ENSG00000103248	MTHFSD	FBgn0263594	ortholog_one2one	methenyltetrahydrofolate synthetase domain containing [Source:HGNC Symbol;Acc:HGNC:25778]
ENSG00000132589	FLOT2	FBgn0264078	ortholog_one2one	flotillin 2 [Source:HGNC Symbol;Acc:HGNC:3758]
